# Supplementary material for: Transcriptional landscape of epithelial and immune cell populations revealed through FACS-seq of healthy human skin
Source: Sci Rep. 2017 May 2;7:1343. doi: 10.1038/s41598-017-01468-y (PMC5430950; doi:10.1038/s41598-017-01468-y)
Supplement: Supplementary file 2 — Supplementary Table 1 [file 41598_2017_1468_MOESM2_ESM.xls]

## Sheet: Sheet1
Supplementary Table S1. Cell Counts After FACS For Each Population
Experiment	University	KCs	DCs	Teffs	CD8s
KT09	Ohio	473791	50000	50000	37123
KT14	OR	324584	50000	70255	195216
KT16	OR	330751	63634	16461	13424
KT17	OR	303044	45744	28230	15151
KT18	OR	300061	147306	175853	279891
KT19	Ohio	200159	85890	30292	21681
KT20	OR	349905	36526	8400	8804
KT22	OR	300456	135161	41130	30587
KT25	OR	310434	142301	63927	141210
KT30	OR	309880	159803	131202	136105
KT31	OR	320664	274203	128317	115004
* Numbers in bold are for samples that were successfully sequenced (RIN >= 7)
