# Supplementary material for: Transcriptional landscape of epithelial and immune cell populations revealed through FACS-seq of healthy human skin
Source: Sci Rep. 2017 May 2;7:1343. doi: 10.1038/s41598-017-01468-y (PMC5430950; doi:10.1038/s41598-017-01468-y)
Supplement: Supplementary file 3 — Supplementary Table 2 [file 41598_2017_1468_MOESM3_ESM.xls]

## Sheet: Bulk vs KC DE Genes
Supplementary Table S2. Differentially Expressed Genes
gene	value_bulk	value_KC	log2(fold_change)	q_value
COL3A1	189.693	0.00319123	-15.8592	0.00245299
THBS4	19.2102	0.00666545	-11.4929	0.0384333
NEGR1	15.5987	0.0110605	-10.4618	0.007882
ITGBL1	45.5847	0.0373108	-10.2547	0.00108449
S100A9	2018.47	2.03669	-9.95282	0.000212044
ELOVL3	183.442	0.193094	-9.89181	0.0222624
KRT79	254.312	0.275207	-9.85187	0.000212044
CP	19.8223	0.0217065	-9.83478	0.00274178
IRF8	6.26051	0.00784351	-9.64057	0.00245299
P2RY14	8.66209	0.0131617	-9.36222	0.00642573
DCLK1	16.1535	0.0379879	-8.73209	0.0179698
MUC19	4.90045	0.0122434	-8.64476	0.0287736
SCARA5	16.7889	0.0436683	-8.58671	0.0109677
TMEM56	55.3452	0.145933	-8.56701	0.000212044
KRT19	41.0347	0.114363	-8.48708	0.0354215
CILP	28.4587	0.0872276	-8.34987	0.00231027
AZGP1	295.893	0.907854	-8.3484	0.000212044
MPEG1	12.5235	0.0407569	-8.26338	0.022437
HLA-DQA1	29.3032	0.0961746	-8.25118	0.0424473
TMEM213	1.76168	0.00606044	-8.18331	0.00343824
CD93	15.7054	0.0557381	-8.13838	0.00775997
SLC15A1	31.7857	0.116389	-8.09328	0.0030214
EMILIN2	8.28157	0.0305472	-8.08272	0.0448096
S100A7A	20.0574	0.0750965	-8.06117	0.00604609
FADS2	350.824	1.37785	-7.99218	0.000212044
CLMP	61.2646	0.251649	-7.9275	0.000402243
FGFR1	11.3289	0.0499008	-7.82673	0.0194456
SVEP1	11.4638	0.0516073	-7.79529	0.000921871
GLDN	14.4676	0.0660762	-7.77448	0.00541432
KIAA1462	5.67721	0.0261122	-7.76432	0.01639
EBF3	1.92133	0.00919153	-7.70758	0.00753603
DOCK11	10.4109	0.0533826	-7.60751	0.0052893
PTPN22	2.07407	0.0109905	-7.56007	0.000212044
FBN1	35.5197	0.191338	-7.53635	0.000212044
GLYATL1	3.60287	0.0196083	-7.52154	0.00979606
MYZAP	10.7702	0.0586449	-7.52083	0.0249351
ADAMTS5	4.98784	0.0274114	-7.50749	0.0123424
CRNN	71.8646	0.405404	-7.46978	0.00140135
GJA5	1.75109	0.0101994	-7.42362	0.00654279
PSAPL1	54.3331	0.324662	-7.38675	0.0335634
MFAP4	42.7077	0.258804	-7.36649	0.000582398
SLC41A2	7.99964	0.0493998	-7.33929	0.0205994
KLHL41	88.7077	0.552176	-7.32779	0.000212044
PI15	3.2553	0.0203056	-7.32477	0.0471187
CD36	126.832	0.808961	-7.29264	0.000402243
TNFAIP6	12.234	0.0784262	-7.28534	0.007882
SLC26A7	1.3318	0.00869344	-7.25923	0.00604609
SDPR	9.5058	0.0620733	-7.25869	0.0410984
RAMP2	5.38531	0.035991	-7.22525	0.00371404
PTPRC	27.5496	0.186642	-7.20561	0.000212044
FAT4	8.07572	0.0551512	-7.19405	0.0411808
CARD18	55.1579	0.378602	-7.18674	0.0426896
SOAT1	113.663	0.798026	-7.15411	0.000212044
TCHH	95.9382	0.682835	-7.13443	0.000402243
AQP1	100.473	0.716203	-7.13223	0.000402243
INHBB	8.42116	0.0611214	-7.1062	0.0316148
SPRR4	69.6798	0.521876	-7.06089	0.0271014
RGS1	45.8419	0.349076	-7.03698	0.000212044
C1orf115	8.68726	0.0667559	-7.02386	0.0444365
FCGBP	3.52503	0.0280856	-6.97166	0.00800047
GLDC	24.8879	0.200061	-6.95886	0.000212044
SERPINB3	189.061	1.5489	-6.93147	0.000212044
AMPD1	1.19064	0.00978968	-6.92626	0.0358979
SRGN	62.013	0.516857	-6.90666	0.000212044
COL14A1	34.1329	0.288271	-6.88759	0.000212044
TM4SF1	131.353	1.15515	-6.82923	0.000212044
CRAT	77.4616	0.684192	-6.82294	0.0117876
EREG	14.6185	0.129993	-6.81322	0.000212044
TFPI	28.2098	0.251047	-6.81209	0.0218314
DNER	6.07237	0.0543196	-6.80464	0.04351
FBLN5	14.3571	0.130568	-6.78082	0.0124411
CST6	802.632	7.34518	-6.7718	0.000212044
KRT27	77.586	0.715785	-6.76012	0.000212044
CDH11	20.6689	0.192445	-6.74687	0.000755723
SAMSN1	15.2948	0.142464	-6.74629	0.0247308
KRT75	22.6052	0.211443	-6.74025	0.00371404
CD74	272.69	2.71271	-6.65139	0.000212044
PLN	17.8242	0.184825	-6.59154	0.0182965
ADGRL3	39.1685	0.409743	-6.57883	0.00516641
LDB3	5.2019	0.054919	-6.56559	0.0393292
SH3BGRL2	20.6069	0.218242	-6.56105	0.000212044
SKAP1	1.51443	0.0161469	-6.55137	0.00691667
MCTP1	7.983	0.085267	-6.5488	0.0492809
PRKG1	6.33388	0.0677501	-6.54672	0.00541432
IKZF1	3.98026	0.0428477	-6.5375	0.000402243
CXCL5	7.20516	0.0776712	-6.53551	0.00956478
LOX	17.7543	0.192451	-6.52753	0.0409215
TNFRSF10C	1.32348	0.0144467	-6.51744	0.00259839
FADS1	196.084	2.15082	-6.51044	0.000582398
KRT34	31.0817	0.350514	-6.47045	0.00201038
S100A8	2188.62	25.1214	-6.44496	0.000212044
POTEE	5.77688	0.0672604	-6.42439	0.00384911
GSDMA	56.1907	0.661971	-6.40742	0.000212044
NES	9.06739	0.107729	-6.39521	0.000212044
MOCS1	5.51344	0.0657382	-6.39008	0.00357529
PAPL	8.53952	0.105014	-6.3455	0.031125
ANPEP	4.58305	0.0566526	-6.33802	0.0052893
ITK	2.84134	0.0355746	-6.31958	0.0478109
HLX	1.83646	0.0232234	-6.30521	0.00679665
PLA2G7	15.1941	0.193867	-6.2923	0.0030214
SHE	4.62171	0.0590941	-6.28927	0.00329899
GJB2	160.98	2.09792	-6.26177	0.000212044
FZD4	11.9414	0.155923	-6.259	0.00384911
KRT38	7.58863	0.10068	-6.23599	0.0196577
ITGA1	9.62979	0.127969	-6.23364	0.0234425
CKMT2	5.35517	0.0720954	-6.21488	0.0251189
FAR2	161.486	2.18403	-6.20827	0.000212044
CD52	30.7807	0.419957	-6.19564	0.0426896
SLC2A3	34.879	0.478687	-6.18714	0.000212044
ACOT1	24.0056	0.333137	-6.17111	0.0374545
PPM1K	16.0475	0.222825	-6.17029	0.000212044
F2RL2	5.3805	0.0758523	-6.14841	0.0396156
KRT6B	219.976	3.10662	-6.14586	0.000212044
FABP3	13.8293	0.196043	-6.14042	0.0211008
IRX6	6.78455	0.0974207	-6.12188	0.0396156
TMEM170B	3.80558	0.0554678	-6.10032	0.00315967
SLC9A2	3.49396	0.0513532	-6.08826	0.0367474
TXNDC5	51.2941	0.766497	-6.06437	0.0203038
BICC1	13.9075	0.208286	-6.06116	0.0120171
INSIG1	207.841	3.13282	-6.05188	0.000212044
TIAM2	1.42479	0.0218726	-6.02548	0.00629903
MYOZ1	11.7965	0.185774	-5.98866	0.0406435
VCAN	39.6166	0.631397	-5.97141	0.000212044
NOS3	2.13664	0.0341026	-5.96932	0.0412751
HAS2	18.3274	0.292681	-5.96853	0.0102608
ACSL5	18.3864	0.296855	-5.95274	0.0302978
LMCD1	21.9601	0.359964	-5.93089	0.00629903
ASPRV1	100.224	1.66144	-5.91465	0.00503826
KRT17	1081.32	17.9342	-5.91394	0.000212044
CHI3L1	147.563	2.45367	-5.91024	0.000212044
LCP1	33.2967	0.556843	-5.90196	0.000212044
DNM3OS	4.63712	0.0780089	-5.89345	0.00554278
ZEB1	15.375	0.259161	-5.89059	0.000582398
CYTIP	10.7892	0.181937	-5.89	0.000212044
SERPINB13	36.2056	0.612782	-5.8847	0.000212044
SPRR2G	155.696	2.64065	-5.88169	0.000212044
HLA-DRB5	31.6956	0.549523	-5.84996	0.00357529
FAM35BP	1.98846	0.0347618	-5.838	0.0383484
CASQ2	7.39749	0.132086	-5.80749	0.0123424
SEMA3G	7.78069	0.139578	-5.80076	0.000402243
WFDC12	43.4859	0.782121	-5.79701	0.0071614
S100A7	2135.24	38.9877	-5.77524	0.000212044
MAMDC2	11.5986	0.213913	-5.76078	0.00849415
C1S	154.912	2.86962	-5.75444	0.000212044
OLFML1	6.8155	0.128736	-5.72633	0.00315967
LINC01554	13.5177	0.256978	-5.71706	0.00836662
GLT8D2	8.69481	0.166169	-5.70943	0.00967975
CORIN	7.41016	0.14384	-5.68697	0.000582398
SYNE3	5.2912	0.102757	-5.68629	0.0043905
PIK3R3	13.004	0.253613	-5.68018	0.000212044
NOSTRIN	8.9962	0.17553	-5.67953	0.0458454
ARG1	112.18	2.20077	-5.67166	0.00554278
ALDH1A1	44.6741	0.895411	-5.64074	0.000212044
ME1	91.5774	1.84203	-5.63563	0.000212044
CYBB	10.7712	0.224823	-5.58225	0.000212044
IRAK3	7.02308	0.147167	-5.57657	0.000212044
GPX3	31.6561	0.669487	-5.56328	0.000212044
TCAP	20.3857	0.433055	-5.55687	0.021633
COL4A1	17.3879	0.374091	-5.53855	0.000212044
NNMT	48.2229	1.04116	-5.53346	0.000212044
PI3	69.049	1.5005	-5.5241	0.00399207
NLRP10	7.57469	0.165299	-5.51804	0.0128002
IQGAP2	12.9652	0.28586	-5.50319	0.0057984
PIK3R5	1.26411	0.0279701	-5.49809	0.0345048
FGL2	81.2964	1.85399	-5.45449	0.000212044
KRT74	16.9718	0.388293	-5.44985	0.000921871
SLC46A2	4.14927	0.0949332	-5.4498	0.0142228
RHOH	1.22182	0.0282252	-5.43591	0.0426089
PCTP	28.3318	0.657754	-5.42873	0.00259839
CFD	108.617	2.52353	-5.42766	0.000212044
KRT35	17.9083	0.42195	-5.40741	0.000402243
ELOVL5	314.224	7.45858	-5.39675	0.000212044
ADGRL2	32.5989	0.781969	-5.38157	0.000212044
GJB6	118.206	2.84486	-5.37681	0.000212044
ALPK3	1.38557	0.0334292	-5.37323	0.0125573
KIAA0408	1.54284	0.0373315	-5.36905	0.0377062
ARID5A	5.57924	0.135084	-5.36814	0.0193473
CD207	16.7565	0.409842	-5.35351	0.0043905
MSMO1	375.059	9.17466	-5.35332	0.000212044
NACAP1	29.5875	0.726806	-5.34727	0.00140135
DHCR7	32.5398	0.811101	-5.32618	0.0186093
ANGPTL1	25.6824	0.642685	-5.32052	0.015967
PLIN5	11.2778	0.284284	-5.31001	0.00140135
FAM49A	5.00424	0.126524	-5.30566	0.00140135
ZDHHC2	15.5699	0.395042	-5.30061	0.000212044
FGF2	7.71186	0.201124	-5.26092	0.0265239
LCE1A	44.9434	1.17617	-5.25594	0.00812607
PNLIPRP3	55.3733	1.45238	-5.2527	0.000212044
LONRF2	1.61296	0.0423348	-5.25172	0.00516641
PDE7B	1.82351	0.0479749	-5.2483	0.0158586
GLIPR1	9.01541	0.238956	-5.23758	0.0355148
MBOAT2	46.5536	1.25632	-5.21161	0.000212044
IL1B	3.82713	0.103823	-5.20406	0.0402523
OLFML2B	4.57449	0.124977	-5.19388	0.0197553
IL7R	9.97162	0.275847	-5.17589	0.00259839
APOLD1	25.8443	0.717227	-5.17127	0.000212044
CD96	1.40021	0.0392638	-5.1563	0.0330868
PDE3B	4.04524	0.114001	-5.14911	0.00245299
AKR1C3	21.9172	0.617716	-5.14897	0.02905
ADH4	1.11954	0.0319547	-5.13073	0.013249
WIPF1	14.2031	0.406407	-5.12714	0.000212044
ABCA4	1.48053	0.0428826	-5.10958	0.00679665
GCOM1	17.6797	0.512339	-5.10885	0.00216294
AGR2	81.3963	2.40105	-5.08323	0.000212044
PPAP2B	54.2665	1.61314	-5.07212	0.000212044
NID2	4.52979	0.134659	-5.07206	0.000582398
ARSJ	3.86395	0.115709	-5.06151	0.00616925
EMILIN1	3.15229	0.0945605	-5.05902	0.00478485
FSTL1	122.595	3.7248	-5.04059	0.000212044
FAM180A	4.81564	0.147322	-5.03069	0.0330868
CCDC80	127.314	3.90597	-5.02657	0.000212044
PDE9A	2.37595	0.0734582	-5.01544	0.0387047
ABCA6	10.165	0.315693	-5.00895	0.000212044
KRT6C	34.364	1.07018	-5.00497	0.000212044
KLHL13	2.35078	0.0735717	-4.99784	0.0148703
RASEF	6.3654	0.199502	-4.99577	0.000212044
MERTK	7.96349	0.249982	-4.9935	0.000755723
MPZ	4.94792	0.155509	-4.99175	0.0154254
CD4	4.55382	0.143397	-4.98899	0.0477212
SMTNL1	4.35047	0.139146	-4.9665	0.0351305
RHPN2	3.12114	0.0999485	-4.96474	0.00667196
CTSZ	36.8793	1.18124	-4.96444	0.000212044
DPY19L2	1.25906	0.0405983	-4.95478	0.0393292
RGS9BP	2.91545	0.0944401	-4.94817	0.0217341
LTF	38.0633	1.23407	-4.9469	0.00315967
CYP4F8	9.84596	0.3201	-4.94294	0.0137993
CCDC71L	6.61331	0.215307	-4.9409	0.000212044
CLDN7	3.42381	0.111546	-4.93989	0.00259839
RPS17	145.227	4.75244	-4.93349	0.000212044
CMTM8	6.41779	0.210635	-4.92926	0.0178656
THBS1	104.763	3.45404	-4.9227	0.000212044
MYH11	24.1415	0.797046	-4.92071	0.00425686
MYLK	75.7259	2.50221	-4.91951	0.00171084
LIPH	10.5983	0.352868	-4.90856	0.000921871
HEPHL1	14.6931	0.491971	-4.90042	0.000212044
SPRR2E	148.193	4.96395	-4.89984	0.000212044
ANK2	23.9553	0.803439	-4.89801	0.000212044
FERMT2	22.8162	0.766543	-4.89555	0.00629903
CTSV	34.4706	1.16795	-4.88332	0.000212044
ISM1	10.682	0.365235	-4.87021	0.013905
RFTN1	10.1169	0.346051	-4.86965	0.000212044
CXCR4	18.7452	0.641237	-4.86952	0.00357529
PON3	19.469	0.666483	-4.86846	0.000921871
CRCT1	13.1658	0.450877	-4.86792	0.0137993
KLK9	6.07205	0.209931	-4.8542	0.0255331
VGLL3	18.1552	0.631042	-4.8465	0.000212044
KRT23	81.9712	2.8528	-4.84467	0.000212044
SLC39A8	32.4846	1.1319	-4.84293	0.000212044
POU3F3	2.56577	0.0904032	-4.82687	0.0106138
CTSH	47.5976	1.67946	-4.82482	0.000212044
SLC4A7	14.577	0.516038	-4.82007	0.000212044
LGI4	2.02373	0.0716771	-4.81936	0.0333578
AOX1	16.6708	0.592425	-4.81455	0.000212044
HSPA7	3.23806	0.115319	-4.81142	0.0185187
DNAH17	2.36096	0.0846193	-4.80224	0.0120171
ITPR1	7.59947	0.273356	-4.79704	0.000212044
HMOX1	14.9455	0.541126	-4.78761	0.00124419
ADAMTS4	10.7798	0.391534	-4.78304	0.000212044
PCP4L1	16.0657	0.591401	-4.76371	0.00108449
MSX1	3.27311	0.122457	-4.74031	0.0244254
GALNT5	4.54512	0.170234	-4.73873	0.00812607
SLC26A2	28.0999	1.05596	-4.73395	0.000212044
FGF1	2.33275	0.0878079	-4.73153	0.0125573
BAG2	4.24376	0.159954	-4.72961	0.00990828
KRT6A	608.515	23.0252	-4.72401	0.000212044
GLRX	93.9281	3.5949	-4.70753	0.000212044
FA2H	9.97759	0.382321	-4.70584	0.00124419
MFI2	2.894	0.11124	-4.70132	0.0256201
DTNA	4.75322	0.183432	-4.69559	0.0142228
GFPT2	6.25423	0.241774	-4.6931	0.00216294
CEMIP	2.94901	0.114752	-4.68364	0.042522
SEMA3A	4.546	0.177714	-4.67697	0.00108449
LPL	16.7295	0.660596	-4.66248	0.000212044
MICU3	2.5203	0.0995465	-4.66208	0.00259839
LMOD1	6.04903	0.239997	-4.65562	0.000212044
SLC37A2	10.8639	0.434641	-4.64357	0.0271014
HAL	35.909	1.44103	-4.63917	0.000212044
PXDN	3.52077	0.141428	-4.63775	0.00108449
ARFGEF3	3.59644	0.144648	-4.63595	0.00371404
CCL19	16.2031	0.652145	-4.63493	0.0203038
DGAT2	168.457	6.83228	-4.62387	0.000212044
ACSBG1	83.6773	3.40476	-4.61921	0.000212044
PTN	44.1563	1.80144	-4.6154	0.000212044
LTBP1	36.2656	1.48887	-4.60631	0.000755723
CYP27A1	15.1598	0.622537	-4.60595	0.000212044
KHDRBS3	6.71128	0.276663	-4.60039	0.00245299
SOCS2	6.99421	0.2905	-4.58955	0.0347399
IFI44	12.7186	0.530108	-4.58451	0.000212044
CLEC7A	13.6032	0.567499	-4.58318	0.0426896
IFI44L	4.50461	0.188346	-4.57995	0.000755723
PDLIM3	15.8098	0.662082	-4.57767	0.000402243
PLAUR	10.5636	0.442843	-4.57616	0.00329899
CH25H	6.92053	0.29095	-4.57204	0.013698
LINC01279	28.5302	1.2042	-4.56634	0.000212044
STK10	4.76966	0.201719	-4.56347	0.000212044
GPC4	3.68612	0.156475	-4.5581	0.00155773
CGREF1	2.26515	0.0961902	-4.55757	0.0316148
FABP5	1064.19	45.1928	-4.55752	0.000212044
GPR183	29.2093	1.24083	-4.55705	0.0116756
ACTA2	114.791	4.88026	-4.5559	0.000212044
ABCC9	14.9013	0.634047	-4.55471	0.000212044
ABCA8	21.3914	0.913683	-4.5492	0.0071614
SPON1	14.0072	0.598311	-4.54913	0.000212044
KRT16	472.297	20.4326	-4.53075	0.000212044
SYCP3	1.11534	0.0483187	-4.52876	0.0406435
TNNC2	79.6073	3.47882	-4.51623	0.000212044
DUSP4	11.8502	0.520182	-4.50975	0.000212044
ATP2A1	11.6141	0.515845	-4.4928	0.028605
CCL18	18.6483	0.832267	-4.48585	0.0229157
ANXA6	19.9834	0.895292	-4.4803	0.000212044
LMOD2	18.0547	0.810846	-4.4768	0.000212044
MMP16	2.40942	0.109042	-4.46573	0.00956478
MAGI2-AS3	6.84912	0.31048	-4.46335	0.000402243
PAM	52.326	2.37528	-4.46136	0.000212044
LIPN	13.7928	0.626904	-4.45953	0.00231027
LBH	18.4125	0.845916	-4.44403	0.000212044
MEF2C	17.9502	0.824822	-4.44377	0.000212044
SIPA1L2	16.0353	0.746416	-4.42512	0.000212044
KRT39	6.19394	0.288542	-4.42401	0.0143297
CD24	345.065	16.0939	-4.42228	0.000212044
2016-09-11	56.7924	2.6653	-4.41333	0.000212044
FABP7	95.1481	4.4987	-4.40259	0.000212044
ADGRB3	1.51146	0.073731	-4.35753	0.00956478
KCNK5	4.41636	0.21594	-4.35416	0.000755723
CXCL2	12.0898	0.593066	-4.34945	0.00124419
IFITM1	62.2395	3.06706	-4.3429	0.000212044
KLF15	1.97512	0.0982071	-4.32997	0.044161
PLIN4	11.6767	0.580649	-4.32983	0.0371797
FGF14	2.02039	0.101444	-4.31587	0.0436023
ACAA2	76.9003	3.8717	-4.31195	0.000212044
RECK	8.54153	0.437121	-4.28839	0.000212044
TGM1	20.1755	1.03843	-4.28012	0.000212044
CADPS2	6.46215	0.333714	-4.27533	0.000755723
STARD4	12.0153	0.623461	-4.26843	0.0318082
RGS5	36.2243	1.88139	-4.26709	0.000212044
FGFBP2	5.16939	0.2687	-4.26592	0.043424
TRIL	4.41041	0.229335	-4.26538	0.00140135
DDR2	11.6058	0.610747	-4.24812	0.0114422
SLC35G1	7.03722	0.370699	-4.24669	0.00990828
VASH2	1.34324	0.0709607	-4.24255	0.0428879
ZNF483	4.04064	0.215031	-4.23197	0.0287736
EEF1A2	5.57949	0.29756	-4.22888	0.0086149
SMPD3	8.25364	0.440202	-4.22879	0.000212044
CHSY3	2.34418	0.125277	-4.22589	0.00741357
ADTRP	92.1435	4.9432	-4.22036	0.000212044
LEPR	13.2417	0.711124	-4.21885	0.0152088
PCOLCE	9.06805	0.489413	-4.21167	0.0288734
EMBP1	1.16081	0.0627882	-4.20849	0.0284135
HIST2H2AA3	7.75725	0.419615	-4.20841	0.0487188
ATP8A1	5.84801	0.316577	-4.20732	0.000212044
THSD7A	1.77906	0.0963251	-4.20706	0.00155773
MECOM	4.3002	0.232948	-4.20633	0.0149807
RAB9B	1.15815	0.0629012	-4.20259	0.02905
ABHD12B	19.0049	1.03337	-4.20095	0.0171332
PLCB1	4.28289	0.233812	-4.19517	0.0141106
LCE2B	42.25	2.32516	-4.18355	0.000212044
TNFRSF11B	2.23692	0.123265	-4.18168	0.0362853
ATP8B4	2.32254	0.129163	-4.16844	0.00873028
FOXC1	32.6812	1.83363	-4.15568	0.000212044
PNPLA3	6.47493	0.36645	-4.14318	0.000212044
PDZRN3	20.9764	1.18776	-4.14245	0.000755723
PODXL	8.01884	0.454353	-4.14151	0.000212044
ATP1B1	95.1845	5.43006	-4.13169	0.000212044
COL4A2	14.5266	0.83025	-4.12901	0.00812607
HECW2	3.38267	0.195435	-4.1134	0.013698
CFL2	15.4317	0.895015	-4.10784	0.000402243
CLU	43.6426	2.53382	-4.10635	0.000212044
RDH11	143.394	8.35843	-4.10061	0.000212044
TNNI1	2.17498	0.127521	-4.0922	0.00245299
CTSK	87.0643	5.11237	-4.09002	0.000212044
FAM35DP	2.10434	0.124016	-4.08476	0.00452304
CLIC4	90.7431	5.36646	-4.07975	0.000212044
ZNF428	6.54934	0.388893	-4.0739	0.0116756
TUSC3	10.0179	0.595112	-4.07328	0.00956478
2016-03-02	3.86375	0.231022	-4.0639	0.0377062
ACAT2	135.295	8.1073	-4.06075	0.00329899
HMGCS1	324.173	19.4878	-4.05612	0.000212044
MYO1G	1.12207	0.0674558	-4.05608	0.03862
RNF150	2.68095	0.161503	-4.05311	0.00259839
YIPF4	35.0483	2.11442	-4.05101	0.000212044
SYNM	18.4028	1.11242	-4.04814	0.000212044
MAPK8IP2	1.52617	0.0924239	-4.04551	0.0276123
KRT32	14.5401	0.883376	-4.04087	0.000212044
EDNRA	7.66123	0.465998	-4.03918	0.00741357
TMEM183A	16.647	1.0178	-4.03173	0.00592091
SGCE	8.47768	0.518473	-4.03133	0.00124419
GPT	6.55276	0.403797	-4.0204	0.0057984
MYO1F	1.46205	0.0904315	-4.01503	0.0246265
TMEM47	14.1736	0.882766	-4.00503	0.000212044
ZNF117	27.7124	1.72655	-4.00457	0.000212044
BCL6B	3.28108	0.204604	-4.00327	0.00667196
ATP8B2	7.80596	0.491873	-3.98822	0.000582398
SORBS2	5.83765	0.368147	-3.98703	0.000582398
IVL	116.031	7.33369	-3.98382	0.000212044
DOCK4	4.59177	0.294639	-3.96203	0.00728632
SEMA3D	7.74896	0.503001	-3.94537	0.000212044
CD302	19.8982	1.30068	-3.9353	0.000921871
CDH19	5.0066	0.328597	-3.92944	0.0419296
MDK	6.75146	0.445509	-3.92167	0.0486227
SAMD5	10.6985	0.706651	-3.92027	0.000212044
IDO1	1.79159	0.118532	-3.91789	0.0300029
UBASH3B	3.90137	0.259909	-3.9079	0.000212044
SERPINB9	6.09766	0.406697	-3.90623	0.000921871
SPRR2D	63.9267	4.28957	-3.89751	0.000212044
IRX1	3.36473	0.226255	-3.89447	0.0477212
ARHGAP28	4.65736	0.313724	-3.89194	0.000212044
SGCG	4.62419	0.313006	-3.88494	0.0339225
ST8SIA4	5.42318	0.367149	-3.8847	0.0347399
STON1	6.62732	0.450783	-3.87792	0.00155773
C3orf18	1.36273	0.0929236	-3.87431	0.0198659
PLEKHG1	11.4131	0.781741	-3.86786	0.000212044
PADI1	3.14111	0.215249	-3.86719	0.00465545
ENO3	32.0821	2.20889	-3.86038	0.00922222
ANXA3	22.3764	1.54447	-3.85679	0.000212044
APOC1	128.746	8.95857	-3.84511	0.000212044
LINC00472	2.55138	0.17793	-3.8419	0.042522
SOBP	1.27835	0.0895849	-3.83489	0.0354215
RNF222	2.12993	0.149583	-3.83178	0.0456833
ELOVL4	165.381	11.7582	-3.81405	0.000212044
SLN	51.8689	3.70025	-3.80917	0.000212044
CREB5	5.65415	0.40725	-3.79532	0.000582398
SPAG1	10.4742	0.757288	-3.78986	0.000212044
TRPS1	44.1726	3.20765	-3.78356	0.000212044
TMTC1	9.39862	0.684265	-3.77982	0.000212044
SLC40A1	51.1021	3.73565	-3.77395	0.000212044
LCE2C	19.5134	1.43647	-3.76387	0.00945462
SBSPON	3.50896	0.259002	-3.76001	0.00201038
S100A6	955.332	70.6126	-3.758	0.000212044
AKAP2	18.9754	1.40681	-3.75363	0.000212044
DLC1	15.1484	1.12684	-3.74881	0.000212044
SGMS2	18.2832	1.3605	-3.74832	0.000212044
NID1	5.819	0.434219	-3.74428	0.000212044
HOMER2	32.8119	2.46643	-3.73372	0.000212044
SERPINF1	100.749	7.62097	-3.72465	0.000212044
C5AR1	2.6529	0.201431	-3.71921	0.00956478
PGBD5	1.3392	0.101722	-3.71867	0.029613
TMEM45A	487.469	37.0357	-3.71832	0.000212044
ADAM19	1.99835	0.151996	-3.7167	0.00465545
GIMAP7	10.6975	0.815804	-3.7129	0.00315967
ACSL1	400.274	30.7837	-3.70075	0.000212044
RHOU	9.38733	0.722211	-3.70022	0.000212044
ABRA	5.32132	0.409558	-3.69964	0.00357529
ALOX15B	98.8207	7.62233	-3.69651	0.000212044
MRAS	8.09279	0.626416	-3.69144	0.0204037
ANXA9	7.7315	0.599898	-3.68796	0.000212044
LCE2D	14.6237	1.1355	-3.68691	0.0228314
GUCY1B3	5.17907	0.402791	-3.68459	0.0104946
SLC25A21	1.59846	0.12443	-3.68328	0.0474923
FAM25A	202.658	15.7969	-3.68134	0.000212044
PLSCR4	22.4311	1.76179	-3.67038	0.000212044
TPM2	109.75	8.62244	-3.66999	0.000212044
RAB31	22.9756	1.81081	-3.66539	0.000212044
SRXN1	24.7386	1.9506	-3.66477	0.000212044
OSGIN2	15.8297	1.2493	-3.66344	0.000212044
S100A3	55.4419	4.38577	-3.66007	0.00357529
MMRN2	9.0096	0.714433	-3.65659	0.000212044
PDE5A	9.56247	0.759979	-3.65335	0.000212044
MAL	26.3485	2.10167	-3.64811	0.0432579
GDPD3	5.86872	0.470484	-3.64083	0.0208047
PTPRG	8.26708	0.662894	-3.64053	0.000921871
ABHD5	123.218	9.90442	-3.637	0.000212044
PHTF1	2.85524	0.230786	-3.62899	0.00412903
PFDN4	15.509	1.25407	-3.62841	0.000212044
SLC7A11	2.91664	0.236043	-3.62719	0.000582398
ZNF726	6.70583	0.544587	-3.62218	0.000212044
NTN4	14.8624	1.21449	-3.61324	0.00384911
PCDH20	2.07171	0.17036	-3.60416	0.0227395
SMIM10	3.73037	0.307826	-3.59913	0.0155401
CDYL2	2.37833	0.196268	-3.59905	0.0176447
TIGIT	1.81884	0.15019	-3.59816	0.0286872
RCN3	5.7772	0.477874	-3.59567	0.0182965
SSPN	18.645	1.54837	-3.58996	0.000212044
PTPRB	3.96773	0.329582	-3.5896	0.00885339
ELOVL7	29.9582	2.49876	-3.58367	0.000212044
FCER1G	18.7417	1.56495	-3.58206	0.0190226
WFDC21P	10.468	0.874993	-3.58057	0.028605
ERV3-1	60.2405	5.04317	-3.57833	0.000212044
GPR160	2.49819	0.209291	-3.5773	0.0208047
SLC46A3	21.7437	1.82605	-3.5738	0.0165986
MEIS3P1	3.28137	0.275679	-3.57324	0.0091036
KCNS3	7.9736	0.670277	-3.5724	0.0269151
GPRIN3	3.50695	0.294991	-3.57147	0.000212044
STARD9	2.78077	0.234004	-3.57088	0.000212044
XBP1	135.342	11.4561	-3.56242	0.000212044
CTSC	77.3643	6.54901	-3.56232	0.000212044
CYP1B1	16.2305	1.37983	-3.55614	0.000212044
CGRRF1	6.81006	0.579025	-3.55597	0.00357529
MEST	7.52963	0.641231	-3.55366	0.0124411
SERHL2	2.5315	0.215587	-3.55365	0.0469518
ACAP1	1.26364	0.108012	-3.54832	0.0289685
FRMPD1	2.55633	0.219209	-3.5437	0.00399207
ARL5A	116.148	10.0294	-3.53366	0.000212044
PGM2L1	3.38647	0.29247	-3.53342	0.000212044
AKR1B10	11.0233	0.952076	-3.53333	0.000402243
LRRC17	6.60327	0.572628	-3.52751	0.0120171
PTGER3	14.5933	1.26803	-3.52465	0.000212044
TMEM165	55.279	4.80536	-3.52402	0.000212044
SLC12A2	67.8147	5.92661	-3.51632	0.000212044
LINC00312	3.12527	0.273509	-3.51432	0.0145554
AQP9	9.23227	0.809732	-3.51117	0.000212044
COL5A2	23.809	2.09887	-3.50382	0.000212044
IGSF10	6.91803	0.613057	-3.49627	0.00259839
LHFPL2	18.1754	1.61144	-3.49557	0.000212044
SLC25A15	5.2386	0.466327	-3.48977	0.0255331
MX1	18.4483	1.64243	-3.48958	0.00315967
DCN	545.812	48.6037	-3.48927	0.000212044
IL17D	3.1029	0.277748	-3.48177	0.0249351
P2RY4	2.7538	0.246901	-3.47942	0.0243169
PPM1H	3.2136	0.289125	-3.47443	0.000212044
IKBIP	12.9792	1.1706	-3.47088	0.000212044
ITGA11	1.42721	0.128933	-3.4685	0.0200867
NQO1	14.9845	1.35585	-3.46621	0.00201038
F3	34.1297	3.09063	-3.46505	0.000212044
IDH1	117.24	10.6282	-3.4635	0.000212044
ADAMTS9	10.5529	0.957071	-3.46287	0.000212044
LAMA4	24.9422	2.26963	-3.45806	0.000212044
ACOT2	24.7091	2.24974	-3.45721	0.000212044
C1QTNF1	5.36497	0.489203	-3.45506	0.0456054
KL	1.3231	0.120747	-3.45385	0.0107288
SLC28A3	4.33911	0.397746	-3.44748	0.0197553
SPTB	2.56993	0.236708	-3.44055	0.00329899
ACSL4	36.1141	3.33473	-3.43692	0.000212044
ZNF215	1.18019	0.108985	-3.43681	0.0291313
AKT3	21.6498	2.00255	-3.43444	0.000212044
LINC00847	5.84725	0.541606	-3.43244	0.0269151
TPST1	10.6531	0.99014	-3.42749	0.000212044
TRIM63	6.33187	0.589225	-3.42574	0.00554278
CLIC2	11.8418	1.11285	-3.41155	0.000212044
TIMP3	95.5819	8.99022	-3.41031	0.000212044
SOD2	229.562	21.7055	-3.40275	0.000212044
SVIP	25.4078	2.40597	-3.40059	0.000212044
TENM3	1.37049	0.129989	-3.39823	0.000212044
SDC2	32.6568	3.09874	-3.39763	0.000212044
TF	23.2185	2.22072	-3.38617	0.000212044
SCD	88.6325	8.48443	-3.38495	0.000212044
COL1A1	31.9104	3.0635	-3.38077	0.000212044
SLC35G2	3.74912	0.360518	-3.37841	0.034012
GK	13.8445	1.33395	-3.37553	0.000212044
ELMOD2	16.0972	1.56064	-3.36659	0.000212044
HIST1H4L	36.546	3.54531	-3.36573	0.00343824
C1GALT1C1	19.3225	1.87654	-3.36414	0.01002
THRIL	38.9532	3.7968	-3.35889	0.000402243
SYT11	2.84889	0.277859	-3.35798	0.000582398
LOC374443	5.1355	0.501677	-3.35567	0.00945462
CNN3	92.2102	9.00843	-3.35558	0.000212044
DYNLT3	33.6874	3.2985	-3.35233	0.000212044
LOC284581	2.82081	0.277833	-3.34382	0.00885339
MAP1A	5.1598	0.508844	-3.34202	0.0377805
PPP1R3C	20.8548	2.05765	-3.34131	0.000212044
FAM126A	27.3325	2.70344	-3.33775	0.000212044
CDKL2	2.69405	0.266687	-3.33656	0.00231027
NRP2	6.75035	0.669064	-3.33475	0.0250191
SERPINE2	17.0287	1.68837	-3.33427	0.000212044
SLC16A1	21.438	2.13162	-3.33015	0.000212044
GK5	36.0947	3.60438	-3.32396	0.000212044
ALOX15	1.50838	0.151277	-3.31774	0.0234425
PFN2	15.2922	1.5347	-3.31677	0.00329899
PECR	43.1189	4.32938	-3.31609	0.000212044
C18orf54	1.34466	0.135348	-3.31249	0.0030214
TNC	22.6949	2.29345	-3.30677	0.000212044
CEP85L	6.50606	0.658946	-3.30355	0.000212044
EMB	47.8013	4.86306	-3.29711	0.000212044
UBE2D1	14.4968	1.47881	-3.29323	0.000212044
KANK4	1.03513	0.105862	-3.28955	0.0287736
LINC00504	2.43423	0.249231	-3.28791	0.000212044
KRT76	1.29429	0.133084	-3.28175	0.0217341
GYPC	11.983	1.23772	-3.27523	0.00775997
IGFBP7	199.371	20.6822	-3.26899	0.000582398
NDUFA5	23.9422	2.48667	-3.26727	0.000212044
CYYR1	7.84835	0.817039	-3.26391	0.000582398
LCE1B	13.7109	1.43098	-3.26025	0.00171084
ACADM	109.194	11.4037	-3.25932	0.000212044
UPB1	5.34085	0.558131	-3.25839	0.00956478
SH3BP5	26.5046	2.77369	-3.25637	0.00343824
YOD1	29.5087	3.0916	-3.25471	0.000212044
TMEM45B	17.6436	1.84881	-3.25447	0.000212044
GNG2	8.88422	0.935583	-3.24731	0.000212044
DPYSL3	28.1681	2.96849	-3.24626	0.000212044
WNT5A	8.49684	0.896871	-3.24395	0.000212044
RASSF8	15.8995	1.68161	-3.24107	0.000212044
SRP9	157.415	16.6641	-3.23976	0.000212044
ICAM3	3.12103	0.331359	-3.23555	0.0292215
GCSH	7.03021	0.748476	-3.23154	0.000402243
PTPRE	13.2092	1.41005	-3.22773	0.000212044
GLS	43.5844	4.67063	-3.22212	0.000212044
GNG11	22.6554	2.42893	-3.22146	0.000212044
TMEM150C	4.66505	0.50096	-3.21912	0.00371404
CPM	9.76197	1.05015	-3.21658	0.000212044
MMP9	3.08033	0.331517	-3.21593	0.014659
GBP6	9.77505	1.05243	-3.21538	0.000212044
CSRP2	42.253	4.56771	-3.20951	0.000212044
ACSM3	18.8643	2.06149	-3.1939	0.0265239
TXLNB	4.81387	0.526714	-3.19211	0.000212044
ICAM1	12.1677	1.33408	-3.18914	0.000212044
ACTN1	60.4221	6.63162	-3.18764	0.000212044
TMSB10	1676.33	184.169	-3.1862	0.000212044
SEMA3C	46.9512	5.16009	-3.18569	0.000212044
CTSL	75.22	8.34667	-3.17184	0.000212044
MT1M	28.1276	3.1376	-3.16425	0.0057984
SLC5A1	9.75253	1.0879	-3.16424	0.000212044
TMEM135	7.78931	0.871194	-3.16043	0.000212044
CASD1	10.433	1.16804	-3.15899	0.000212044
NR4A3	22.07	2.47661	-3.15565	0.00108449
LYN	5.48706	0.620661	-3.14416	0.0277177
BHLHE22	2.7658	0.313319	-3.14199	0.0205994
CPXM2	4.97418	0.5644	-3.13967	0.000212044
B3GALNT1	6.05315	0.686858	-3.1396	0.0076462
B3GNT2	18.6256	2.11733	-3.13697	0.000212044
IPO5P1	7.79684	0.88998	-3.13104	0.000212044
ANTXR2	10.9872	1.25565	-3.12932	0.000212044
FIBIN	8.09184	0.926932	-3.12593	0.000212044
TNNT3	43.5068	4.99532	-3.12259	0.000755723
PDP1	20.5883	2.37113	-3.11818	0.000212044
KCNE4	4.28999	0.49661	-3.11079	0.00186435
SLC25A34	2.21493	0.256876	-3.10812	0.0154254
STEAP2	10.2299	1.18691	-3.1075	0.000212044
LOC100190986	2.23701	0.259877	-3.10567	0.037546
SLC25A33	13.7415	1.59712	-3.105	0.000755723
LCA5	3.42261	0.39846	-3.10259	0.00288385
USP18	1.65544	0.192773	-3.10223	0.0450646
PEX11A	17.1178	2.00627	-3.09291	0.000212044
FAM171A1	3.41216	0.401552	-3.08703	0.000402243
H3F3C	3.19488	0.377939	-3.07954	0.0223589
RTP4	2.55547	0.30241	-3.07902	0.0475755
TLR1	5.46963	0.650097	-3.07272	0.000212044
AK6	36.2896	4.31364	-3.07258	0.0156412
RUNX1	13.3732	1.59234	-3.07012	0.000212044
GGCT	181.019	21.5708	-3.06899	0.000212044
MTHFD2	18.0187	2.15254	-3.06538	0.000212044
FAM180B	4.24211	0.506953	-3.06486	0.0333578
APMAP	176.012	21.0588	-3.06318	0.000212044
CEACAM1	4.42851	0.529972	-3.06283	0.00979606
CNIH1	32.7477	3.93727	-3.05613	0.000212044
UAP1	58.5534	7.04247	-3.0556	0.000212044
AUH	15.0795	1.81739	-3.05265	0.000212044
HIST3H2A	27.5371	3.33149	-3.04714	0.00108449
DCHS1	1.43906	0.17428	-3.04565	0.000921871
MRVI1	2.80312	0.339712	-3.04465	0.043424
SUB1	68.6044	8.35245	-3.03803	0.000212044
SDHAF4	14.2305	1.73283	-3.03779	0.0266219
AGPAT5	9.94264	1.21148	-3.03686	0.000212044
ABCA10	3.99348	0.486631	-3.03675	0.0285183
VASH1	2.02232	0.246474	-3.0365	0.0247308
TYMP	17.3738	2.11812	-3.03606	0.00315967
LIFR	14.7521	1.79905	-3.03561	0.000212044
LINC00987	5.89229	0.718798	-3.03517	0.00171084
NPY1R	7.29432	0.893873	-3.02863	0.000212044
2016-03-03	4.04826	0.501003	-3.01441	0.000212044
TVP23B	35.0776	4.35842	-3.00867	0.000212044
SLC27A6	8.64168	1.07375	-3.00865	0.0437866
EFR3B	1.10976	0.137923	-3.00831	0.0043905
KRT37	2.80524	0.349216	-3.00593	0.0220399
C1R	86.1299	10.7424	-3.00319	0.000212044
XKRX	9.39969	1.17447	-3.0006	0.000212044
COL12A1	31.3618	3.92007	-3.00006	0.000212044
PARM1	16.7933	2.10132	-2.99852	0.000212044
PLEKHO2	5.11815	0.640664	-2.99798	0.0104946
SH2B3	8.17674	1.02415	-2.9971	0.000212044
TRIM22	32.4759	4.08652	-2.99043	0.000212044
TSHZ3	3.8006	0.479289	-2.98726	0.000212044
ARHGEF17	1.59755	0.202643	-2.97884	0.000921871
PRKACB	14.0651	1.78544	-2.97777	0.000212044
ANGPT2	4.68208	0.595065	-2.97603	0.013698
CMYA5	30.3619	3.86693	-2.973	0.0185187
ZNF214	1.6325	0.208472	-2.96916	0.042011
FREM1	3.26317	0.417407	-2.96675	0.000212044
EFCAB2	3.30237	0.422792	-2.96548	0.0180799
SCOC	43.0217	5.51376	-2.96396	0.000212044
FDPS	285.151	36.5735	-2.96286	0.000212044
KCNJ15	8.64995	1.11089	-2.96098	0.0162881
KIAA1586	7.24915	0.932752	-2.95825	0.000921871
SEL1L3	6.19629	0.797589	-2.95769	0.000212044
MAFF	28.3969	3.6558	-2.95747	0.000212044
NT5C3A	38.185	4.92885	-2.95368	0.000212044
RPL13AP20	11.1273	1.43705	-2.95292	0.00967975
OTUB2	10.1563	1.31215	-2.95238	0.000212044
PLA2R1	52.2274	6.7495	-2.95195	0.000212044
SMIM3	2.93303	0.37934	-2.95082	0.0220399
NPNT	6.40713	0.835921	-2.93824	0.0156412
CTGF	71.0427	9.27387	-2.93744	0.000212044
CPEB4	41.8232	5.46563	-2.93584	0.000212044
NAMPT	139.63	18.2515	-2.93552	0.000212044
GRAMD1C	10.5232	1.37576	-2.93528	0.000212044
PDE4B	16.1129	2.11072	-2.93241	0.000212044
ALDH1B1	3.17179	0.415575	-2.93212	0.0122453
ATP6V1C2	28.5295	3.74256	-2.93036	0.0271014
IDI1	146.411	19.2067	-2.93034	0.000212044
FIGN	2.22201	0.291581	-2.9299	0.00216294
GABPA	22.5131	2.97416	-2.92021	0.000212044
HPGD	27.1308	3.58793	-2.9187	0.000212044
METTL7A	79.1476	10.4687	-2.91846	0.000212044
RTKN2	2.47718	0.327884	-2.91744	0.0182965
ADAM22	1.6236	0.214949	-2.91713	0.00642573
TLR6	1.8562	0.246134	-2.91484	0.0141106
TMEM86A	8.55146	1.13482	-2.91371	0.00216294
LPAR1	20.3365	2.70151	-2.91223	0.000212044
TM7SF2	32.403	4.31199	-2.9097	0.0242277
SERPINB1	37.3835	4.98209	-2.90758	0.000212044
PHF5A	37.4658	4.99525	-2.90695	0.000212044
PRSS22	3.21114	0.428838	-2.90458	0.0329963
CMPK1	93.5794	12.5023	-2.904	0.000212044
DNAL1	2.43286	0.325821	-2.9005	0.00592091
LDLRAD4	6.41389	0.859991	-2.8988	0.000402243
COTL1	11.6773	1.56716	-2.89748	0.000582398
SPATA13	8.31036	1.11621	-2.8963	0.000212044
RAB8B	18.3713	2.46806	-2.896	0.000212044
MGC70870	1.31857	0.177249	-2.89513	0.0271014
PC	3.86536	0.519711	-2.89482	0.0043905
TMEM8A	2.29154	0.308218	-2.89429	0.00541432
CMTM6	77.2651	10.4193	-2.89056	0.000212044
COL6A2	61.9044	8.37873	-2.88524	0.000212044
ZNF43	22.7122	3.07523	-2.8847	0.000212044
ANKRD44	7.2407	0.981769	-2.88267	0.000212044
PRSS23	33.5786	4.56129	-2.88003	0.000212044
KBTBD8	1.86534	0.254815	-2.87192	0.0070414
LYPLA1	67.2938	9.21151	-2.86896	0.000212044
FAM92A1	6.07205	0.831421	-2.86853	0.00201038
MOSPD1	19.064	2.61427	-2.86637	0.000212044
CD83	12.7406	1.75737	-2.85795	0.000212044
IFI6	29.7024	4.09737	-2.85781	0.00186435
RAP1B	51.9761	7.18163	-2.85546	0.000212044
MYOM1	6.02876	0.834255	-2.8533	0.0456054
GPR180	3.90484	0.540464	-2.85299	0.000212044
FEZ2	31.3541	4.34043	-2.85274	0.000212044
FAM105A	2.76903	0.383358	-2.85262	0.000212044
HARBI1	2.3281	0.322904	-2.84997	0.0414272
PLSCR1	19.8598	2.75491	-2.84977	0.000212044
HACL1	29.2849	4.06437	-2.84906	0.000212044
ROBO2	3.65009	0.50891	-2.84245	0.00315967
TMEM65	14.5594	2.03311	-2.8402	0.000212044
ZEB2	20.4966	2.86243	-2.84007	0.000212044
TRIM2	28.0912	3.92351	-2.8399	0.000212044
SMAD9	3.37007	0.471029	-2.83889	0.0142228
KIAA1324L	4.25156	0.596292	-2.8339	0.00691667
PRUNE2	4.96237	0.697462	-2.83084	0.000212044
NR1H3	9.50598	1.33741	-2.82939	0.00990828
MTCL1	2.82885	0.398044	-2.82921	0.000212044
MGAT4A	7.67082	1.08035	-2.82788	0.000212044
SEC11C	65.9284	9.31172	-2.82378	0.000212044
FN1	50.0261	7.06694	-2.82352	0.000212044
KCNN4	3.73529	0.532197	-2.81119	0.0143297
SAPCD2	3.89599	0.555145	-2.81105	0.000402243
NACA2	10.124	1.44284	-2.8108	0.0049091
CDC34	20.863	2.98144	-2.80686	0.000212044
LOC101241902	3.08969	0.44416	-2.79831	0.0211008
KIAA0513	12.6596	1.82037	-2.79793	0.000212044
SYNPO2	22.7553	3.27377	-2.79717	0.000212044
SNED1	2.96954	0.428175	-2.79397	0.0339225
TMEM97	48.9917	7.07342	-2.79206	0.000212044
ZDHHC17	13.4177	1.95195	-2.78115	0.000212044
RHOJ	2.67492	0.389725	-2.77897	0.00503826
PODXL2	5.08682	0.742179	-2.77692	0.00186435
SLC19A2	21.1455	3.10628	-2.76709	0.000212044
GCNT4	9.55138	1.40389	-2.76628	0.000212044
FASN	55.3827	8.18703	-2.75802	0.000212044
CPD	36.7741	5.43649	-2.75794	0.000212044
MFSD4	3.69515	0.546644	-2.75696	0.000212044
ZFAND6	49.4917	7.32989	-2.75532	0.000212044
TMEM123	194.894	28.9036	-2.75337	0.000212044
SGPP1	9.9257	1.4793	-2.74626	0.000212044
HEG1	10.117	1.51141	-2.74282	0.000212044
AEBP1	18.2067	2.72556	-2.73984	0.000212044
CREM	28.043	4.19936	-2.7394	0.000212044
S100A4	131.426	19.7312	-2.7357	0.000212044
TMEM167A	52.4482	7.8813	-2.73439	0.000212044
HIST1H3F	8.18044	1.23621	-2.72625	0.0407323
ACTR6	23.5765	3.56987	-2.72341	0.000212044
SC5D	33.376	5.0621	-2.721	0.000212044
SYCP2	2.03703	0.309792	-2.71709	0.00231027
NDN	8.9674	1.36648	-2.71422	0.000402243
2016-03-01	5.80708	0.886709	-2.71128	0.000402243
PRDM5	3.54201	0.541123	-2.71054	0.0246265
TGFBR1	23.5728	3.60774	-2.70796	0.000212044
NEDD9	20.3437	3.11792	-2.70592	0.000212044
RMRP	5355.73	821.551	-2.70466	0.000212044
FAR1	19.138	2.94368	-2.70075	0.000212044
ARSB	2.99529	0.461212	-2.69919	0.0121281
CRABP2	92.811	14.3539	-2.69285	0.000212044
ZNF702P	1.43727	0.222617	-2.6907	0.0240372
DBN1	7.66076	1.18856	-2.68827	0.00124419
TLR2	5.01712	0.780372	-2.68463	0.000402243
ARL5B	18.9204	2.94739	-2.68243	0.000212044
UGGT2	9.82568	1.53644	-2.67697	0.000212044
CHPT1	31.6333	4.95338	-2.67496	0.000212044
KANK2	9.86426	1.54863	-2.67122	0.000212044
CTSS	21.3117	3.3544	-2.66752	0.000212044
PIPSL	1.62688	0.256089	-2.66739	0.00245299
STARD3NL	12.1819	1.92294	-2.66335	0.000212044
ZNF680	14.5977	2.30644	-2.662	0.000212044
PLEKHF1	2.40173	0.3796	-2.66152	0.0442593
CACNB4	5.44543	0.861994	-2.65929	0.000212044
CYP4F22	19.978	3.16633	-2.65753	0.000212044
HEY2	3.321	0.526415	-2.65734	0.00452304
LINC00467	8.04082	1.27686	-2.65474	0.022437
KPNA5	8.52856	1.35433	-2.65472	0.000212044
SPINK5	589.321	93.9929	-2.64843	0.000212044
AKTIP	22.3467	3.56895	-2.64649	0.0118972
TTC33	6.54486	1.04535	-2.64638	0.000212044
IDE	64.9926	10.3807	-2.64638	0.000212044
RPL23P8	16.2703	2.60182	-2.64465	0.00425686
PNPLA8	37.1415	5.94675	-2.64286	0.000212044
TARS	48.5444	7.80555	-2.63673	0.000212044
PHACTR2	17.8063	2.86398	-2.63629	0.000212044
BNIP3L	115.07	18.5243	-2.63501	0.000212044
NUDCD1	9.69675	1.562	-2.63411	0.000212044
NEK7	34.9506	5.63258	-2.63345	0.000212044
PEX3	33.546	5.41334	-2.63155	0.000212044
GPRC5D	10.6373	1.71731	-2.63091	0.0229157
STK38L	21.666	3.50428	-2.62824	0.000212044
KGFLP2	0.997873	0.161849	-2.6242	0.0333578
ARPC3	283.18	45.9872	-2.62241	0.000212044
SLC25A46	36.6044	5.94449	-2.62239	0.000212044
RMDN2	6.03974	0.981925	-2.6208	0.00357529
CRISPLD2	24.7001	4.01834	-2.61984	0.000212044
CYB5A	286.579	46.6469	-2.61908	0.000212044
CHCHD10	69.615	11.3546	-2.61612	0.000212044
RAB30-AS1	9.58771	1.57443	-2.60636	0.0114422
DPP4	10.4751	1.72111	-2.60555	0.000212044
DPYD	24.2689	3.99415	-2.60315	0.000212044
HK2	23.7663	3.91523	-2.60175	0.000212044
ACSL3	60.3194	9.94451	-2.60065	0.000212044
CALML3	344.742	56.954	-2.59765	0.000212044
NAALADL2	7.16181	1.18641	-2.59372	0.000212044
SLC5A3	19.2264	3.18607	-2.59324	0.000212044
ZMPSTE24	45.4055	7.53041	-2.59207	0.000212044
HIST1H2AJ	86.5892	14.3617	-2.59196	0.000212044
RASAL1	4.29936	0.713769	-2.59059	0.0204037
LGALS1	123.046	20.435	-2.59008	0.000212044
EFCAB13	2.46719	0.410084	-2.58887	0.00201038
ATP6V1B1	3.46941	0.576701	-2.5888	0.0345048
RHOQ	26.7586	4.4505	-2.58796	0.000212044
ALPK2	1.72772	0.28781	-2.58568	0.0030214
HSPB6	3.05186	0.508431	-2.58556	0.022437
PTGDS	26.2959	4.38154	-2.58533	0.01002
FZD3	4.10214	0.686157	-2.57977	0.000212044
LYRM5	35.7737	5.9848	-2.57952	0.0030214
BZW1	116.656	19.5503	-2.57699	0.000212044
ALG14	22.8577	3.84294	-2.5724	0.00775997
SPIN3	3.56661	0.601125	-2.56882	0.00371404
FMNL2	15.1883	2.56616	-2.56528	0.000212044
ZNF818P	3.01365	0.509489	-2.56439	0.00274178
ZDHHC21	13.9962	2.36867	-2.56289	0.000212044
KLK7	131.931	22.3316	-2.56262	0.000212044
RRM2B	13.2584	2.24619	-2.56135	0.000212044
GJB4	7.69193	1.30449	-2.55986	0.000212044
DIMT1	23.9361	4.06931	-2.55633	0.000212044
SGTB	4.98716	0.849282	-2.5539	0.00108449
PLXND1	4.6746	0.796141	-2.55375	0.000212044
FAM3C	62.7693	10.7217	-2.54953	0.000212044
CAMK2N1	5.67499	0.969401	-2.54945	0.00274178
RNF130	16.6332	2.84333	-2.54841	0.000212044
PLIN2	213.77	36.5757	-2.5471	0.000212044
AP1AR	25.9547	4.44216	-2.54666	0.000212044
PGRMC1	219.747	37.6178	-2.54635	0.000212044
PRDX3	66.9671	11.4824	-2.54402	0.000212044
WBP5	52.7657	9.0642	-2.54135	0.000212044
RCAN2	10.3943	1.78599	-2.54099	0.00171084
DSEL	4.66259	0.801961	-2.53953	0.000212044
ABRACL	48.6701	8.37172	-2.53944	0.000212044
ZFP30	5.14031	0.885974	-2.53652	0.000212044
PRICKLE1	4.60034	0.79292	-2.53649	0.00836662
MAN1A1	38.8873	6.70632	-2.53571	0.000212044
LINC00998	40.4175	6.98298	-2.53307	0.000212044
PSMC6	80.1111	13.8534	-2.53177	0.000212044
ACE2	1.45933	0.252507	-2.53092	0.0156412
ZCCHC24	5.96588	1.03275	-2.53025	0.000212044
PID1	8.5626	1.48477	-2.52781	0.0091036
GPLD1	5.84808	1.01513	-2.52629	0.0409215
SORT1	21.1063	3.66532	-2.52566	0.000212044
LINC01137	4.09087	0.712602	-2.52124	0.0164888
ELMO1	4.32392	0.755114	-2.51757	0.00245299
SESN3	37.9331	6.62545	-2.51737	0.000212044
ZNRF2	25.0346	4.37286	-2.51728	0.000212044
JPH1	2.0865	0.36451	-2.51706	0.00231027
PANK3	59.5307	10.4323	-2.51258	0.000212044
HEXB	56.1557	9.85321	-2.51077	0.000921871
ENTPD1	8.26169	1.45062	-2.50977	0.000212044
BNIP3	37.8889	6.65349	-2.50959	0.000212044
CHST10	1.83283	0.32244	-2.50696	0.0356133
ATP11C	13.2833	2.33694	-2.50692	0.000212044
KNSTRN	17.8373	3.14518	-2.50369	0.0049091
LINC00341	5.02305	0.885708	-2.50366	0.00140135
RNF11	61.496	10.87	-2.50015	0.000212044
ARMCX3	22.2488	3.93777	-2.49827	0.000212044
PYGO1	4.2064	0.745202	-2.49688	0.000212044
TXNRD1	31.8336	5.66344	-2.4908	0.000212044
OAF	5.7456	1.02227	-2.49067	0.0049091
DENND1B	6.70318	1.19417	-2.48883	0.000212044
GPRC5A	3.9901	0.7118	-2.48688	0.0030214
NFE2L3	27.1643	4.85185	-2.4851	0.000212044
GRHL1	70.9967	12.7274	-2.47981	0.000212044
ZNF181	7.87851	1.41721	-2.47487	0.000212044
TTC39B	41.0625	7.39128	-2.47393	0.000212044
ARMT1	19.725	3.56501	-2.46805	0.000212044
ARHGAP29	11.499	2.07927	-2.46736	0.000212044
IER3IP1	45.8528	8.29494	-2.46671	0.000212044
SORL1	9.99585	1.80865	-2.46641	0.000212044
SCARNA10	214.156	38.8185	-2.46384	0.0215282
TGFA	15.2988	2.77766	-2.46148	0.000212044
FZD5	4.1331	0.750969	-2.4604	0.000212044
NANS	29.9755	5.45207	-2.4589	0.000212044
FBXO45	17.129	3.12691	-2.45363	0.000212044
CCNG1	65.5313	11.9703	-2.45272	0.000212044
ZBTB41	9.68548	1.76967	-2.45234	0.000212044
ADAMTS1	35.6072	6.5117	-2.45106	0.000212044
GABARAPL1	43.8488	8.02501	-2.44996	0.000212044
ZCCHC10	9.719	1.78013	-2.44882	0.000212044
UBA6	25.4011	4.65597	-2.44774	0.000212044
FAM129A	28.4658	5.22308	-2.44625	0.000212044
TMED5	28.4751	5.22545	-2.44608	0.000212044
LOH12CR1	9.32433	1.71191	-2.4454	0.00425686
TBC1D12	6.50645	1.19458	-2.44537	0.000212044
KCNMA1	3.1791	0.583814	-2.44504	0.022437
HSPA13	15.4065	2.83279	-2.44325	0.000212044
MYO1B	28.1397	5.19172	-2.43833	0.000212044
UBE2QL1	2.49908	0.461477	-2.43707	0.00274178
ATP5E	666.798	123.189	-2.43638	0.000212044
PLEKHA8	5.77436	1.06825	-2.43441	0.000212044
LPIN1	24.7354	4.57708	-2.43408	0.000212044
CXCL8	5.29974	0.981962	-2.43218	0.0043905
UQCRHL	59.7484	11.0785	-2.43114	0.000212044
TPRA1	11.1666	2.07201	-2.43008	0.00171084
KITLG	19.6349	3.65191	-2.4267	0.000212044
LYPLAL1	19.0315	3.55004	-2.42249	0.000212044
GBP4	4.15261	0.775549	-2.42073	0.000212044
SDR9C7	18.9272	3.53651	-2.42006	0.000212044
AP4S1	4.80907	0.899691	-2.41826	0.0359962
USMG5	334.633	62.7938	-2.41389	0.000212044
CHKA	6.03288	1.13227	-2.41363	0.023022
AGL	18.1794	3.42241	-2.40922	0.000212044
C5orf28	5.68004	1.07041	-2.40774	0.000212044
AKAP12	20.7544	3.92098	-2.40413	0.000212044
PLA2G4D	7.33075	1.38685	-2.40215	0.000212044
SLC44A5	9.31403	1.76319	-2.40122	0.00691667
SEC23A	27.6562	5.24461	-2.3987	0.000212044
KALRN	4.86833	0.923691	-2.39795	0.000212044
ABI3	1.22256	0.231969	-2.3979	0.0430238
HIST1H2BJ	71.0039	13.4848	-2.39656	0.000212044
RAD51AP1	3.92307	0.746163	-2.39442	0.00452304
ACOT9	12.3117	2.34193	-2.39426	0.000212044
LCE6A	13.0056	2.47481	-2.39374	0.0238383
SOX9	23.8297	4.53743	-2.39281	0.000212044
EIF4E	23.1897	4.41672	-2.39243	0.000212044
ACO1	47.1395	8.99881	-2.38913	0.000212044
CEP112	5.68555	1.08663	-2.38744	0.0223589
IL27RA	1.7928	0.342826	-2.38667	0.0394305
SOCS3	108.861	20.8355	-2.38538	0.000212044
SRPX	11.7846	2.26896	-2.37679	0.00288385
ZNF354C	4.97388	0.9594	-2.37417	0.00108449
ZNF566	2.91193	0.562492	-2.37207	0.000755723
CGNL1	17.2914	3.34354	-2.37061	0.000212044
CDC26	19.6925	3.82773	-2.36308	0.000921871
STK26	16.8819	3.2815	-2.36305	0.000212044
OAS2	4.65257	0.905018	-2.36201	0.0259252
SAMD9	12.8403	2.50217	-2.35943	0.000212044
CD68	17.5435	3.427	-2.35592	0.00554278
TRIP10	20.2579	3.96089	-2.35459	0.000212044
TSPAN6	17.6	3.44525	-2.3529	0.000212044
GHITM	122.53	24.018	-2.35095	0.000212044
DRAP1	53.6455	10.526	-2.3495	0.000212044
RNF128	15.4974	3.04559	-2.34723	0.000212044
FAM102B	11.4523	2.25494	-2.34447	0.000212044
RAC2	2.87573	0.566329	-2.34422	0.032295
HRSP12	31.3067	6.17272	-2.34249	0.000212044
CCDC88A	11.9075	2.3486	-2.34199	0.000212044
ARNTL2	11.0615	2.18208	-2.34177	0.000212044
IGFBP4	40.5908	8.02024	-2.33943	0.000212044
TMEM64	13.9623	2.75959	-2.33901	0.000212044
LYNX1	21.118	4.18111	-2.33652	0.00259839
DNAJC25	9.98322	1.97686	-2.3363	0.000582398
OSTC	91.922	18.2085	-2.3358	0.000212044
IGFBP5	83.4639	16.5831	-2.33144	0.000212044
AXL	10.1315	2.0139	-2.33078	0.000212044
EIF2AK3	19.5708	3.89424	-2.32929	0.000212044
NDNF	5.85311	1.1661	-2.32751	0.00108449
ERH	78.5058	15.6884	-2.3231	0.000212044
FAXDC2	37.3253	7.45965	-2.32297	0.000212044
BCAP29	33.9643	6.7903	-2.32247	0.000212044
GLIPR2	4.98541	0.998664	-2.31964	0.000212044
MACC1	8.5882	1.7204	-2.31961	0.000212044
ALCAM	48.6651	9.77125	-2.31627	0.000212044
DNAJC18	1.64094	0.329751	-2.31507	0.0118972
LMBRD2	11.4173	2.29901	-2.31214	0.000212044
SACS	9.69866	1.95648	-2.30952	0.000212044
STEAP4	33.1453	6.68751	-2.30927	0.000212044
SLC38A9	6.58389	1.32912	-2.30847	0.00384911
MUC1	7.64551	1.54801	-2.3042	0.0070414
STK39	17.9254	3.63116	-2.3035	0.000212044
HNRNPH2	62.6934	12.7037	-2.30306	0.042522
SNX13	29.1242	5.90247	-2.30283	0.000212044
PANK1	8.07698	1.63888	-2.30111	0.000212044
NAA30	15.1193	3.07107	-2.29958	0.000212044
MPZL3	38.1179	7.76686	-2.29507	0.000212044
HMGCR	126.48	25.8111	-2.29284	0.000212044
TM9SF3	84.3991	17.2351	-2.29188	0.000212044
ZNF608	5.22738	1.06905	-2.28975	0.000212044
APOBEC2	4.705	0.96225	-2.28971	0.0124411
TMEM182	2.95325	0.605223	-2.28677	0.013698
KLRAP1	2.1	0.430819	-2.28523	0.0173385
ZNF709	2.29202	0.471495	-2.2813	0.00315967
NCOA7	37.833	7.79139	-2.27969	0.000212044
THUMPD1	38.0604	7.84571	-2.27831	0.000212044
NDUFS1	67.9537	14.0157	-2.27751	0.000212044
TMX3	23.6893	4.88958	-2.27645	0.000212044
2016-09-06	11.987	2.47561	-2.27562	0.000212044
PLBD1	29.0874	6.01692	-2.2733	0.000212044
SHANK3	1.04835	0.217143	-2.2714	0.00775997
SOCS6	17.7361	3.67433	-2.27114	0.000212044
ZFHX4	1.64082	0.340311	-2.26949	0.00186435
FAM101B	4.29929	0.891857	-2.26921	0.00155773
TMEM38B	6.77188	1.40549	-2.26848	0.000212044
EBP	74.4221	15.4662	-2.26661	0.000212044
CNKSR3	16.7179	3.47781	-2.26515	0.000212044
ZNF91	69.8593	14.5396	-2.26446	0.000212044
BET1	10.6776	2.2233	-2.26381	0.000212044
ACP5	11.5933	2.41762	-2.26164	0.000402243
NECAB1	2.61771	0.546152	-2.26093	0.00667196
ETFDH	68.077	14.2132	-2.25994	0.000212044
AP1S2	18.1989	3.81746	-2.25317	0.000212044
PIGK	13.2614	2.78735	-2.25026	0.000212044
LOR	38.5998	8.11317	-2.25026	0.000212044
ECHDC1	57.1081	12.0114	-2.24929	0.000212044
HILPDA	39.01	8.2054	-2.2492	0.000212044
SUOX	10.1292	2.13438	-2.24664	0.00186435
SHCBP1	4.38568	0.924542	-2.24599	0.000402243
BIRC3	17.2661	3.64375	-2.24445	0.000212044
PON2	31.0473	6.55552	-2.24368	0.000212044
TMEM30A	51.4499	10.8779	-2.24176	0.000212044
PDLIM7	4.93554	1.04481	-2.23996	0.013905
FAIM	20.0856	4.25498	-2.23894	0.000212044
SPRED1	15.2462	3.23577	-2.23626	0.000212044
DCP2	9.77131	2.07398	-2.23615	0.0252226
STYK1	1.40287	0.298301	-2.23354	0.0237329
VIM	371.789	79.1219	-2.23234	0.000212044
MX2	4.89628	1.04296	-2.231	0.00124419
PTBP2	9.73464	2.07625	-2.22914	0.000212044
NDUFB1	214.86	45.8741	-2.22765	0.000212044
OBSCN	2.89087	0.617476	-2.22705	0.000212044
MPDZ	7.50174	1.60353	-2.22598	0.000212044
DTX4	6.89446	1.47511	-2.22461	0.000755723
ABHD13	11.5358	2.4707	-2.22312	0.000212044
MTHFD2L	3.22629	0.691229	-2.22264	0.0152088
CCDC85A	2.92744	0.629222	-2.218	0.0071614
SCARNA2	172.439	37.0989	-2.21664	0.000212044
MLLT11	4.07634	0.877918	-2.21512	0.0190226
PKIB	10.5853	2.28027	-2.21479	0.00478485
NFYB	14.5166	3.12873	-2.21406	0.000212044
NDFIP1	30.2018	6.51189	-2.21349	0.000212044
PPP1CB	196.559	42.4147	-2.21232	0.000212044
RRP36	41.4722	8.94964	-2.21224	0.000212044
KLHDC3	20.4708	4.41917	-2.21172	0.000212044
ARL15	23.9096	5.16784	-2.20996	0.000212044
DUSP5	20.2995	4.38788	-2.20985	0.000212044
NRCAM	1.5384	0.332614	-2.20951	0.0234425
STK17B	31.3584	6.78111	-2.20926	0.000212044
DNAJC10	23.6876	5.12987	-2.20714	0.000212044
C11orf54	19.1082	4.14173	-2.20589	0.000212044
TNPO1	31.4216	6.8113	-2.20575	0.000212044
ALG10B	2.97755	0.645779	-2.20501	0.000212044
CDK1	9.65219	2.09464	-2.20415	0.00108449
CCDC126	11.5876	2.51549	-2.20367	0.000212044
CTSO	21.8579	4.76147	-2.19867	0.000212044
VBP1	40.8911	8.91036	-2.19823	0.000212044
MICU2	38.811	8.48312	-2.1938	0.000212044
ABCD3	66.7027	14.5884	-2.19292	0.000212044
ATP13A3	22.344	4.8902	-2.19192	0.000212044
SNX7	15.1566	3.31896	-2.19114	0.000212044
SRSF12	1.36091	0.29819	-2.19027	0.0172272
FSIP2	1.09711	0.240785	-2.18789	0.000402243
STK17A	17.7782	3.90404	-2.18707	0.000212044
COMMD10	12.3576	2.71696	-2.18533	0.00503826
ABCG1	9.91923	2.18651	-2.1816	0.000212044
SPIRE1	16.625	3.66469	-2.18159	0.000212044
GCLM	12.5695	2.77434	-2.1797	0.000212044
ARHGAP18	19.0644	4.21722	-2.17652	0.000212044
KCNK1	12.5574	2.77794	-2.17646	0.000212044
SORBS1	18.1913	4.03438	-2.17283	0.000212044
MINPP1	13.2057	2.92933	-2.17251	0.000212044
PGGT1B	21.6678	4.8191	-2.16871	0.000212044
ADGRA2	7.24073	1.61238	-2.16694	0.0228314
ELOVL1	110.045	24.5643	-2.16346	0.000212044
SEPP1	275.064	61.4441	-2.16242	0.000212044
SLC25A20	13.1425	2.9364	-2.16211	0.000212044
TPM1	174.256	38.9359	-2.16203	0.000212044
FYN	12.2309	2.7353	-2.16076	0.000212044
LRP6	19.0582	4.26402	-2.16012	0.000212044
RPS18P9	4.31353	0.968386	-2.15521	0.0256201
SLC9A7	4.47288	1.00423	-2.15511	0.000212044
ACLY	51.8076	11.633	-2.15494	0.000212044
UCHL3	50.5968	11.372	-2.15356	0.0411808
CHST2	3.20409	0.721107	-2.15163	0.00245299
LHFP	33.7744	7.60985	-2.14999	0.000212044
CALCRL	10.2155	2.30321	-2.14903	0.000212044
ZNF235	2.70717	0.611138	-2.14721	0.00503826
SH3KBP1	7.93194	1.79096	-2.14694	0.000212044
MAN2A1	15.047	3.39761	-2.14688	0.000212044
NCEH1	4.92972	1.11342	-2.14651	0.00108449
APOL6	12.5311	2.83065	-2.14631	0.000212044
TFRC	56.7773	12.8563	-2.14284	0.000212044
GCA	7.50274	1.70128	-2.1408	0.000402243
PNRC2	2.70822	0.614675	-2.13945	0.0172272
ALDH1L2	2.81133	0.638229	-2.1391	0.000212044
FCHSD1	6.08241	1.38206	-2.13782	0.000212044
PLEKHA2	9.68361	2.20078	-2.13753	0.000212044
STS	4.08211	0.928144	-2.1369	0.000212044
SECISBP2L	38.9332	8.8564	-2.13621	0.000212044
CCDC18	3.89669	0.886513	-2.13604	0.000212044
NUP35	16.2147	3.6912	-2.13515	0.000212044
STAG2	58.8837	13.4065	-2.13494	0.000212044
FBLN1	52.0775	11.861	-2.13443	0.000212044
AGPAT3	45.2586	10.3143	-2.13355	0.000212044
ENO1	289.795	66.146	-2.13131	0.000212044
PAFAH2	11.6735	2.66888	-2.12893	0.000212044
USP9Y	6.89758	1.57776	-2.12821	0.000212044
IMPA1	6.60493	1.51264	-2.12647	0.000212044
AKAP7	2.70345	0.619169	-2.1264	0.0414272
ACAD8	26.1931	5.99987	-2.12619	0.000212044
NDUFS4	156.428	35.8377	-2.12595	0.000212044
TLN2	2.78364	0.638187	-2.12492	0.000212044
NABP1	16.2855	3.7378	-2.12333	0.000212044
CLSTN3	8.50996	1.95793	-2.11982	0.000212044
SQLE	43.5205	10.0286	-2.11758	0.000212044
ZNF521	5.89856	1.35939	-2.11741	0.0110898
DBF4	4.81808	1.11058	-2.11715	0.03711
GPAM	9.00229	2.07841	-2.11481	0.000212044
LIPK	19.3499	4.47028	-2.11389	0.000582398
TBL1XR1	56.6012	13.0764	-2.11386	0.000212044
CHDH	1.18439	0.274211	-2.11079	0.0449732
ITM2A	25.3919	5.88146	-2.11012	0.000212044
GLRX2	16.9124	3.92218	-2.10835	0.00956478
PDK4	36.9334	8.57081	-2.10742	0.000212044
FUT1	1.58537	0.368004	-2.10703	0.0233479
EPB41L2	17.5045	4.06333	-2.10699	0.000212044
ZNF493	14.0038	3.25463	-2.10525	0.000212044
IFIT1	5.21696	1.21447	-2.10288	0.0140006
MRPL50	36.2341	8.43513	-2.10287	0.000212044
PRDM1	17.4351	4.06155	-2.10189	0.000212044
MFSD8	7.6692	1.78665	-2.10182	0.000755723
HMOX2	32.5293	7.58097	-2.10128	0.0057984
IGFBP2	8.04944	1.87702	-2.10045	0.00465545
C11orf95	3.0618	0.716584	-2.09517	0.000402243
PIGP	11.7643	2.75378	-2.09494	0.0423663
IL6ST	66.8954	15.6601	-2.09481	0.000212044
UBXN8	5.89898	1.38419	-2.09143	0.014659
CSGALNACT2	14.6453	3.44515	-2.08779	0.000212044
PTPRU	1.81414	0.427321	-2.08589	0.0121281
MDFIC	12.9501	3.05426	-2.08407	0.000212044
SPARC	196.008	46.2297	-2.08402	0.000212044
FHL1	83.0008	19.5774	-2.08394	0.000212044
SLC8A1	6.63015	1.56438	-2.08345	0.000212044
LPAR6	39.9099	9.43013	-2.0814	0.000212044
CFAP69	2.98392	0.705835	-2.0798	0.0107288
ZFYVE16	25.1955	5.96798	-2.07785	0.000212044
UAP1L1	2.31328	0.548104	-2.07742	0.0108475
TNFRSF11A	3.79244	0.899715	-2.07559	0.00155773
RDH14	19.4954	4.62913	-2.07432	0.000402243
STT3B	73.1207	17.3678	-2.07386	0.000212044
MOCOS	4.33197	1.029	-2.07378	0.0150935
PDHA1	63.1594	15.0094	-2.07313	0.000212044
TSPAN33	4.88464	1.16393	-2.06925	0.00201038
TSPAN2	2.70938	0.645704	-2.06902	0.01639
HERC4	20.8674	4.97727	-2.06782	0.000212044
OLFM1	8.16513	1.94954	-2.06634	0.00567383
ADAP2	6.54899	1.56439	-2.06567	0.00124419
GMDS	6.39133	1.527	-2.06541	0.00343824
HRC	3.07873	0.735596	-2.06535	0.0289685
UEVLD	27.8646	6.66241	-2.06432	0.000212044
CMTR2	13.1439	3.14292	-2.06421	0.000212044
LAP3	64.5682	15.4515	-2.06308	0.000212044
MFN1	36.6223	8.78025	-2.06039	0.000212044
ERLEC1	27.672	6.63758	-2.0597	0.000212044
COMMD8	17.9769	4.31316	-2.05933	0.000212044
FAM35A	16.6381	3.99268	-2.05906	0.000212044
DDHD1	6.90007	1.66014	-2.0553	0.000212044
DMXL2	7.42529	1.78939	-2.05298	0.000212044
BECN1	46.1674	11.1381	-2.05137	0.000212044
SPOCK1	2.54504	0.614048	-2.05126	0.0076462
FAM84B	18.3209	4.42167	-2.05083	0.000212044
LDOC1L	4.89593	1.18223	-2.05008	0.000212044
TMEM91	33.3403	8.05821	-2.04873	0.000402243
GALNT4	9.05022	2.18841	-2.04807	0.00667196
EML1	7.63316	1.8468	-2.04725	0.000212044
GFPT1	18.1064	4.38206	-2.04682	0.000212044
CLEC2D	3.84674	0.931941	-2.04533	0.000212044
SERPING1	33.8497	8.20348	-2.04483	0.000212044
BTNL9	3.15491	0.765801	-2.04256	0.00465545
RPS6KA6	2.02176	0.490841	-2.04228	0.000582398
FMO5	11.2657	2.7354	-2.04211	0.0208047
CETN3	22.7681	5.54113	-2.03876	0.000212044
MTHFD1L	4.02523	0.980306	-2.03777	0.00503826
FZD7	11.9767	2.93098	-2.03077	0.000212044
MAGI3	6.03543	1.47718	-2.03061	0.000212044
ITGA9	5.60856	1.37282	-2.03049	0.00329899
GALNT7	6.12162	1.50147	-2.02753	0.000212044
LRRC40	12.5312	3.08128	-2.02392	0.000212044
SERAC1	5.998	1.47523	-2.02354	0.00329899
VSTM4	5.56417	1.36859	-2.02347	0.00478485
RAB32	11.5144	2.83254	-2.02327	0.00329899
GALNT12	3.30428	0.813163	-2.02272	0.00679665
LACC1	10.3172	2.54222	-2.0209	0.000212044
KIAA0232	23.1216	5.69809	-2.02069	0.000212044
SLC44A3	6.37773	1.57182	-2.02061	0.000212044
EXOC6	9.27633	2.28816	-2.01937	0.000212044
ALAS1	37.4842	9.24859	-2.01898	0.000212044
NT5C2	26.4052	6.52637	-2.01647	0.000212044
CELF2	8.33674	2.06118	-2.01601	0.000212044
AAGAB	21.6212	5.34621	-2.01586	0.000402243
PREX1	4.16587	1.03241	-2.0126	0.000212044
ADAM23	1.21993	0.302375	-2.01239	0.0129157
UQCC1	11.1453	2.76701	-2.01004	0.000212044
CXorf56	15.6681	3.89147	-2.00945	0.000212044
COLEC12	16.9918	4.22371	-2.00825	0.000212044
SLC30A1	29.3273	7.30079	-2.00612	0.000212044
ZNF780B	3.58508	0.893846	-2.00391	0.000212044
FOXE1	1.60629	0.400684	-2.0032	0.0389926
GNPAT	56.9113	14.2006	-2.00276	0.000212044
ACER3	8.0585	2.01243	-2.00157	0.000212044
USP1	36.2803	9.07389	-1.99939	0.000212044
EPCAM	12.1195	3.0336	-1.99822	0.000755723
SLC30A7	13.6375	3.41433	-1.99791	0.000212044
CAPN2	44.2536	11.1119	-1.99369	0.000212044
GNPDA2	13.079	3.29262	-1.98994	0.000212044
SLC18A2	11.61	2.92415	-1.98928	0.000212044
TNFRSF21	6.01103	1.51654	-1.98683	0.000582398
GPC3	13.4325	3.39712	-1.98334	0.0104946
SCAMP1	24.1983	6.12019	-1.98325	0.000212044
TSPAN13	23.9858	6.07604	-1.98097	0.000212044
MIB1	25.3541	6.42349	-1.98079	0.000212044
FIGNL1	15.0854	3.82407	-1.97997	0.000212044
ADSL	24.421	6.19717	-1.97844	0.000212044
NDUFV2	140.016	35.5923	-1.97595	0.000212044
DDX60	13.312	3.38462	-1.97566	0.000212044
HIST1H2BI	48.8201	12.4276	-1.97393	0.00155773
GTPBP8	8.96797	2.28672	-1.9715	0.0186093
C14orf28	3.39054	0.864762	-1.97114	0.00478485
TGDS	6.49845	1.66115	-1.96792	0.00124419
TOMM5	142.451	36.4175	-1.96776	0.000212044
RNF145	29.7012	7.60152	-1.96616	0.000212044
CCBL2	26.346	6.76111	-1.96225	0.000212044
ZNF708	6.72946	1.72705	-1.96218	0.000212044
ZNF697	2.55556	0.656984	-1.95971	0.00201038
PDE4D	16.2275	4.17252	-1.95945	0.000212044
ZNF770	61.5395	15.8393	-1.958	0.000212044
EXOC5	19.5268	5.02726	-1.95761	0.000212044
PUS7L	11.9881	3.09059	-1.95564	0.000212044
ERGIC2	42.983	11.0845	-1.95523	0.000212044
HDGFRP3	12.9337	3.33564	-1.9551	0.000212044
WDR54	2.91933	0.753226	-1.95448	0.0342011
NADK	10.9147	2.81725	-1.95391	0.000212044
SPCS3	55.0115	14.1994	-1.9539	0.000212044
POLR2K	76.024	19.6261	-1.95368	0.000212044
SOSTDC1	26.9425	6.96042	-1.95264	0.000212044
ARHGEF6	9.35714	2.41742	-1.9526	0.000212044
FAM73B	5.92481	1.53269	-1.95071	0.000212044
PROS1	36.1959	9.37069	-1.9496	0.000212044
SCFD1	40.7806	10.5585	-1.94947	0.000212044
NCALD	11.3707	2.94442	-1.94926	0.000212044
GPX7	4.27963	1.1087	-1.94862	0.041016
ZBTB44	30.2294	7.83211	-1.94848	0.000212044
DEPDC1	2.05899	0.533549	-1.94825	0.0137993
ZSCAN31	5.12188	1.32732	-1.94816	0.00967975
CHMP5	36.4935	9.46436	-1.94706	0.000212044
LRRK2	7.02516	1.82241	-1.94668	0.000212044
IL13RA1	39.9789	10.3775	-1.94579	0.000212044
DPY19L3	7.28382	1.89171	-1.94501	0.000212044
SAMD4A	11.3765	2.95508	-1.94479	0.000212044
CEP70	11.3939	2.96164	-1.9438	0.000212044
RASA2	14.2931	3.71719	-1.94304	0.000212044
TMED7	47.562	12.4069	-1.93866	0.000212044
HIST1H2BB	20.1942	5.27632	-1.93634	0.0197553
SCO1	20.1579	5.27379	-1.93443	0.000212044
UBE2F	13.4773	3.5294	-1.93304	0.000212044
PPARGC1A	14.8435	3.8881	-1.9327	0.000212044
TBK1	25.8482	6.78138	-1.93041	0.000212044
ITGB3BP	20.3557	5.34302	-1.92971	0.00140135
SPTLC3	33.9432	8.92022	-1.92797	0.000212044
SRPK1	41.891	11.018	-1.92678	0.000212044
RNF14	18.6116	4.89748	-1.92609	0.000212044
SFRP1	42.206	11.1092	-1.9257	0.000212044
RHOBTB1	4.12271	1.08644	-1.92398	0.00592091
C9orf40	2.01126	0.530066	-1.92386	0.0321025
SUCLA2	32.986	8.69612	-1.92341	0.000212044
RAP2A	25.573	6.74591	-1.92254	0.000212044
DGKE	2.83925	0.749184	-1.92212	0.000402243
LIG4	11.1996	2.956	-1.92172	0.000212044
COX17	154.217	40.7774	-1.91912	0.000212044
GALNT6	8.15982	2.15832	-1.91863	0.000212044
F8	3.77311	0.998114	-1.91848	0.045156
HIST1H2AB	12.94	3.4246	-1.91783	0.0357011
P4HA1	25.7114	6.8068	-1.91736	0.000212044
MRPS35	47.8671	12.6757	-1.91697	0.000212044
INAFM2	6.5895	1.74522	-1.91676	0.00108449
PLAG1	1.76455	0.467592	-1.91597	0.0121281
DPY19L4	12.1161	3.21249	-1.91516	0.000212044
GALK2	12.1395	3.22266	-1.91339	0.00140135
TNFRSF12A	25.779	6.8453	-1.91301	0.000212044
CCBE1	1.79625	0.476995	-1.91295	0.0030214
SESTD1	8.3833	2.22709	-1.91236	0.000212044
GSN	224.519	59.6647	-1.91189	0.000212044
RAB5A	68.84	18.31	-1.91062	0.000212044
PGD	57.7155	15.3519	-1.91054	0.000212044
PFKFB2	13.8573	3.69282	-1.90785	0.000212044
ZNF189	14.6166	3.89662	-1.90732	0.000212044
SNRNP27	26.302	7.01663	-1.90632	0.000212044
FMNL3	2.83372	0.756288	-1.90569	0.0172272
ESRRA	12.0767	3.22468	-1.905	0.041842
IFIT5	10.0793	2.69294	-1.90414	0.000212044
HIST1H2BO	27.0551	7.22959	-1.90391	0.0157473
BAMBI	6.54159	1.7493	-1.90286	0.0123424
TRAM1	69.3219	18.5407	-1.90261	0.000212044
EHF	130.187	34.8237	-1.90245	0.000212044
NR2F2	4.73322	1.26722	-1.90116	0.000212044
RGS10	22.7169	6.09009	-1.89923	0.000921871
HSPA4L	42.3154	11.3588	-1.89738	0.000212044
ZBTB8A	3.5082	0.942613	-1.89599	0.00155773
ATG4C	5.7699	1.55272	-1.89375	0.000921871
RWDD4	9.20219	2.47899	-1.89222	0.000402243
CYP51A1	114.431	30.8386	-1.89167	0.000212044
TMEM161B	10.1173	2.72827	-1.89077	0.000582398
AMACR	12.4366	3.35874	-1.8886	0.00201038
ACSS2	31.2616	8.445	-1.88822	0.000212044
EDEM3	21.7247	5.87329	-1.8871	0.000212044
FASTKD1	8.24992	2.23156	-1.88633	0.000402243
CC2D2A	4.99879	1.35238	-1.88607	0.00216294
TKT	45.6451	12.3536	-1.88553	0.000212044
PCMTD1	61.4001	16.6279	-1.88463	0.000212044
GRB10	3.82593	1.0364	-1.88423	0.0291313
CDK17	20.2597	5.48897	-1.88401	0.000212044
ULK4	5.56995	1.50928	-1.88381	0.000212044
HIST1H2AH	51.5166	13.986	-1.88106	0.000755723
IFIT3	11.531	3.13695	-1.87808	0.000402243
RUNDC3B	2.03607	0.553995	-1.87785	0.0266219
SFXN4	7.95633	2.16672	-1.87659	0.0464866
CBFB	30.1856	8.22189	-1.87632	0.000212044
FANCL	10.2384	2.79126	-1.875	0.0393292
NDNL2	12.0005	3.2726	-1.87458	0.00108449
PLCL1	3.29338	0.898817	-1.87347	0.000402243
DNAJC24	7.75673	2.12042	-1.8711	0.000402243
SNRNP40	24.095	6.58832	-1.87075	0.000212044
ID4	42.6321	11.6752	-1.8685	0.000212044
DENND5A	8.82795	2.41843	-1.86801	0.000212044
PROCR	9.54035	2.61359	-1.86801	0.00171084
CCDC109B	17.5269	4.80172	-1.86795	0.000755723
MED18	3.42537	0.938568	-1.86773	0.0485335
PTAR1	18.0249	4.94014	-1.86736	0.000212044
ETFA	86.3761	23.6904	-1.86633	0.000212044
RAB11FIP1	23.9493	6.56996	-1.86603	0.000212044
ITGB1	113.208	31.1234	-1.8629	0.000212044
VEGFA	28.8683	7.93798	-1.86264	0.000212044
B3GALTL	4.70078	1.29444	-1.86057	0.00155773
CEPT1	27.2114	7.50113	-1.85903	0.000212044
PEX13	24.0485	6.62985	-1.8589	0.000212044
GMFB	19.9904	5.51157	-1.85877	0.000212044
MORN2	14.993	4.13811	-1.85725	0.013139
GOT1	23.7956	6.56913	-1.85692	0.000212044
ATM	13.3547	3.68822	-1.85635	0.000212044
FOXN2	10.0198	2.77094	-1.8544	0.000212044
KCTD12	36.6275	10.1452	-1.85213	0.000212044
SLC31A2	46.9139	12.9967	-1.85187	0.000212044
TMCO1	29.2959	8.11644	-1.85178	0.000212044
SNX9	28.241	7.83275	-1.8502	0.000212044
ZNF674	1.99643	0.554209	-1.84892	0.0303819
LYSMD3	14.0892	3.91482	-1.84757	0.000212044
DNAJB9	24.3713	6.77614	-1.84665	0.00371404
ZBTB20	19.0637	5.30206	-1.8462	0.000212044
DDX21	88.2597	24.5621	-1.84532	0.000212044
SHC3	1.71436	0.477302	-1.8447	0.000582398
MRPL33	91.6207	25.5156	-1.8443	0.000212044
GPX4	106.703	29.7281	-1.8437	0.000212044
CLN8	6.95315	1.9382	-1.84295	0.000212044
XYLB	2.71241	0.757503	-1.84025	0.0071614
UBA2	57.5679	16.0815	-1.83987	0.000212044
CHMP2B	47.9777	13.4057	-1.83952	0.000212044
TTC28	3.11975	0.872193	-1.83871	0.00124419
NUDT4	7.0016	1.96198	-1.83537	0.0237329
SUCO	33.3592	9.35044	-1.83498	0.000212044
TNFRSF10B	8.04269	2.25505	-1.83452	0.00554278
KIAA1033	26.9535	7.55965	-1.83408	0.000212044
STX12	45.2035	12.6789	-1.834	0.000212044
FAM25BP	36.8226	10.3458	-1.83155	0.0382634
SEC16B	1.15525	0.32474	-1.83085	0.0391669
PIGY	57.652	16.2223	-1.82939	0.000212044
FAM111B	7.86927	2.21822	-1.82683	0.00315967
MYO1E	24.5083	6.92652	-1.82307	0.000212044
OXR1	53.004	15.0121	-1.81997	0.000212044
SCML1	7.34511	2.0823	-1.8186	0.000582398
PHTF2	9.48648	2.69334	-1.81648	0.000212044
ADGRA3	9.77487	2.77879	-1.81462	0.000212044
ENDOD1	54.5155	15.5023	-1.81419	0.000212044
PDK3	17.3407	4.94324	-1.81064	0.000212044
MCFD2	40.2497	11.4741	-1.8106	0.000212044
PSD3	12.3194	3.51293	-1.81018	0.000212044
SCEL	134.309	38.3526	-1.80816	0.000212044
CD164	142.505	40.7337	-1.80671	0.000212044
ZNF254	26.9481	7.70859	-1.80564	0.00124419
TRPC1	5.0232	1.43711	-1.80544	0.000921871
SLC31A1	36.5872	10.4689	-1.80522	0.000212044
HMGN3	57.6939	16.5132	-1.8048	0.000212044
GNE	6.65389	1.90474	-1.8046	0.000212044
GBE1	26.9255	7.70837	-1.80447	0.000212044
CYSTM1	21.8995	6.2709	-1.80415	0.00245299
DENND5B	1.8187	0.521073	-1.80335	0.0129157
TIGD2	4.85166	1.39062	-1.80276	0.0112076
ZNF302	14.2844	4.09565	-1.80227	0.000212044
CHUK	16.1683	4.63675	-1.80198	0.000212044
IGIP	13.042	3.74023	-1.80197	0.000212044
RBM47	26.7554	7.6741	-1.80176	0.000212044
DNM3	2.4114	0.691879	-1.80128	0.0457742
CYLD	23.8305	6.84381	-1.79994	0.000212044
MAD2L1	7.23726	2.07904	-1.79953	0.00800047
RDH10	12.8841	3.7053	-1.79792	0.000212044
NEDD1	13.2411	3.81189	-1.79645	0.000212044
ISPD	2.14879	0.618745	-1.79611	0.0076462
ZNF229	1.45351	0.418976	-1.7946	0.045156
CPOX	8.32993	2.40164	-1.79428	0.000755723
TGFB3	7.23599	2.08631	-1.79424	0.00452304
KRT78	14.3453	4.13946	-1.79306	0.000212044
NSDHL	39.4502	11.3876	-1.79257	0.000212044
PAWR	23.9009	6.90463	-1.79143	0.000212044
AKAP6	2.85011	0.824095	-1.79014	0.00108449
SLC6A15	2.94869	0.853415	-1.78876	0.0164888
ZNF442	2.51829	0.729367	-1.78773	0.0308709
APOL1	5.87026	1.70151	-1.78661	0.00315967
ACACB	5.07257	1.47035	-1.78655	0.000212044
VSIG10	4.75668	1.37997	-1.78531	0.000212044
TMPRSS13	13.3761	3.88275	-1.78451	0.0140006
ARFGAP3	29.2094	8.48333	-1.78373	0.000212044
HIBCH	43.5747	12.6608	-1.78312	0.000212044
ARHGAP26	4.31023	1.25336	-1.78196	0.000402243
GALNT11	38.7296	11.2736	-1.78048	0.000212044
CLDN12	15.287	4.45176	-1.77986	0.000212044
ZNF876P	2.20414	0.641915	-1.77976	0.0364485
OSBPL9	32.8299	9.56651	-1.77895	0.00516641
CUL5	20.5866	6.0018	-1.77824	0.000212044
ETNK1	19.3989	5.67443	-1.77343	0.00425686
IBTK	21.9194	6.41422	-1.77286	0.000212044
EXTL2	7.01011	2.052	-1.77241	0.000212044
ARRDC2	5.1339	1.5042	-1.77106	0.0148703
WDFY1	27.0901	7.94447	-1.76974	0.000212044
TMEM263	17.6561	5.17999	-1.76915	0.000212044
GNB4	43.5648	12.791	-1.76804	0.000212044
GBP1	26.2405	7.71842	-1.76542	0.000212044
PGM3	17.6851	5.20282	-1.76517	0.00329899
DLD	60.8736	17.9124	-1.76486	0.000212044
RAB33B	9.14566	2.69413	-1.76327	0.000212044
LAMTOR3	18.9977	5.59956	-1.76244	0.000212044
HINT3	28.0477	8.2686	-1.76217	0.000212044
ZDHHC4	9.87228	2.91099	-1.76188	0.0176447
MRPL47	23.9424	7.06898	-1.75999	0.000212044
IFT80	11.1695	3.29785	-1.75997	0.0143297
SRGAP1	2.49756	0.737471	-1.75986	0.000755723
MMP15	1.31222	0.387568	-1.75949	0.0372658
ZNF267	18.573	5.4913	-1.75799	0.000212044
MRPL1	18.1871	5.37833	-1.75768	0.000582398
AGA	27.3561	8.09787	-1.75625	0.000212044
TACC1	27.1569	8.06372	-1.7518	0.000212044
RFK	10.1665	3.0197	-1.75134	0.000212044
MCCC1	36.269	10.7829	-1.74999	0.000212044
SLC16A7	27.5633	8.19806	-1.74939	0.000212044
MFSD1	53.5321	15.9298	-1.74867	0.000212044
C10orf32	19.4173	5.80439	-1.74213	0.000212044
SNX18	14.6584	4.38338	-1.74161	0.000212044
RAB27B	30.1187	9.00759	-1.74145	0.000212044
SLC38A6	4.52697	1.35389	-1.74143	0.0399908
DYNC2LI1	17.2561	5.17161	-1.73842	0.000402243
RALB	36.9743	11.0814	-1.73839	0.000212044
HBEGF	24.7273	7.41215	-1.73814	0.000212044
LACTB2	11.7185	3.517	-1.73637	0.00171084
TTC8	10.7617	3.23084	-1.73592	0.000212044
SPECC1	13.6834	4.11006	-1.73519	0.000212044
NUDT21	41.9983	12.6165	-1.73502	0.000212044
IFI27	135.394	40.6912	-1.73438	0.000212044
TXNDC9	30.7482	9.24171	-1.73427	0.000212044
FADS6	3.93479	1.183	-1.73384	0.0161776
AAED1	10.5751	3.18532	-1.73117	0.0115591
TTC14	16.3835	4.93495	-1.73114	0.000212044
PTPN4	6.50361	1.96044	-1.73006	0.000212044
SEMA5A	11.1247	3.35439	-1.72964	0.000212044
GNG10	28.3295	8.54491	-1.72917	0.00140135
NDUFB5	68.3695	20.6362	-1.72817	0.000212044
SPTSSB	36.6835	11.0745	-1.72789	0.000212044
MRPS36	15.0663	4.54931	-1.72761	0.000755723
HEATR5A	9.13943	2.76045	-1.7272	0.000212044
MYEF2	2.81418	0.850094	-1.72702	0.0170331
VPS54	23.1453	7.00283	-1.72471	0.000212044
ANXA8L1	29.1403	8.81689	-1.72467	0.000212044
DUSP16	24.4315	7.39501	-1.72412	0.000212044
MLF1	8.88335	2.68901	-1.72403	0.00800047
AKR1C1	20.0721	6.07647	-1.72389	0.000582398
FAM133DP	5.65682	1.71355	-1.72301	0.0278143
NAP1L3	2.73139	0.827807	-1.72227	0.0292215
RRN3	19.1301	5.80753	-1.71985	0.0347399
LRIF1	11.9136	3.62357	-1.71713	0.000212044
FUCA2	9.46406	2.87895	-1.71691	0.000212044
TMEM106B	27.1084	8.2512	-1.71606	0.000212044
RIF1	35.4151	10.805	-1.71267	0.000212044
SMS	38.8918	11.8673	-1.71247	0.000755723
RFTN2	5.55922	1.69695	-1.71194	0.00216294
ZNF594	2.77322	0.84667	-1.71169	0.00412903
BIRC2	31.8787	9.73297	-1.71164	0.000212044
GLO1	60.0724	18.3477	-1.7111	0.000212044
TPI1	252.126	77.007	-1.71108	0.000212044
METTL15	7.06408	2.15828	-1.71062	0.000212044
SAMD9L	7.00123	2.141	-1.70932	0.000402243
XPOT	40.2295	12.3047	-1.70905	0.000212044
UQCRB	55.5443	16.9897	-1.70898	0.000212044
DENND3	2.15398	0.659122	-1.70839	0.0049091
ZNF626	15.9372	4.87947	-1.70761	0.00259839
TMEM67	2.75704	0.844304	-1.70729	0.0187153
N4BP3	2.15432	0.660024	-1.70664	0.00343824
TMEM230	30.4208	9.33558	-1.70424	0.000212044
ZNF283	4.80925	1.47886	-1.70133	0.00541432
RYR1	2.25911	0.694957	-1.70076	0.00140135
MSANTD4	9.12793	2.8086	-1.70044	0.000212044
ESCO2	2.21927	0.683485	-1.6991	0.0287736
MPP6	5.16958	1.59216	-1.69906	0.000212044
LMO2	13.5956	4.18939	-1.69833	0.0300029
ATP2C2	6.954	2.14324	-1.69805	0.0237329
RNASET2	31.5787	9.73675	-1.69744	0.000212044
NHLRC3	11.2883	3.48091	-1.69729	0.000212044
GPCPD1	20.9366	6.45803	-1.69686	0.000212044
TMX4	21.2689	6.56278	-1.69637	0.000212044
ERI1	6.81136	2.10299	-1.6955	0.000212044
ZNF699	4.28719	1.32567	-1.69331	0.0130286
PVRL3	4.99893	1.54654	-1.69258	0.00642573
PJA1	17.058	5.27865	-1.69221	0.000212044
ZBTB10	10.2623	3.18125	-1.68969	0.000212044
RGS16	8.71141	2.70128	-1.68926	0.0043905
TC2N	33.5467	10.4071	-1.68861	0.000212044
CYB5R4	8.20969	2.54786	-1.68804	0.000921871
USP53	24.7844	7.69421	-1.68758	0.000212044
AMY2B	13.5075	4.19394	-1.68739	0.0316148
KLK5	73.3224	22.7775	-1.68664	0.000212044
S100B	12.5846	3.91151	-1.68586	0.0196577
C14orf166	127.339	39.6345	-1.68384	0.000212044
PTGER4	8.7509	2.72482	-1.68327	0.000212044
TNFRSF10A	6.20801	1.93327	-1.68309	0.011325
C3orf58	35.5549	11.0788	-1.68225	0.000212044
MTAP	10.0338	3.12784	-1.68162	0.000212044
CAPZA2	74.953	23.3741	-1.68108	0.000212044
CUL3	34.6994	10.8221	-1.68093	0.000212044
FAM199X	16.5225	5.15344	-1.68082	0.000212044
CERS4	35.4852	11.0705	-1.6805	0.000212044
POC1B	7.60924	2.37562	-1.67945	0.0140006
RNF149	34.0228	10.6237	-1.67922	0.000212044
NSUN2	39.7386	12.4215	-1.6777	0.000212044
SOCS5	14.2306	4.4509	-1.67683	0.000212044
RECQL	21.6653	6.80151	-1.67146	0.000212044
SERPINB12	34.2573	10.759	-1.67087	0.000212044
SDHD	73.0082	22.9493	-1.66961	0.000212044
ATAD1	29.6298	9.31731	-1.66906	0.000212044
MAGOH	20.8813	6.56854	-1.66857	0.0369427
FGD2	2.56732	0.808613	-1.66674	0.0250191
EGLN2	8.97689	2.82832	-1.66627	0.0076462
C2orf69	18.862	5.94684	-1.66529	0.000212044
C17orf51	1.42856	0.450523	-1.66489	0.00990828
CA13	7.02536	2.21822	-1.66317	0.000402243
PIGX	10.7372	3.39281	-1.66206	0.000212044
FAM126B	12.364	3.90775	-1.66174	0.000212044
PXMP2	14.6142	4.62049	-1.66126	0.00654279
ZNF83	19.6626	6.21843	-1.66083	0.000212044
DRAM2	17.8984	5.66168	-1.66053	0.0043905
TSPAN7	7.00324	2.21638	-1.65982	0.00592091
RRAS2	14.9022	4.71825	-1.6592	0.000212044
PSENEN	9.75408	3.09187	-1.65753	0.0302978
SRP54	42.2195	13.3901	-1.65674	0.000212044
ANO10	25.441	8.07086	-1.65636	0.000212044
FAM46C	7.48553	2.3757	-1.65575	0.000212044
AP1S1	10.9076	3.46225	-1.65555	0.0049091
MYOM3	2.63457	0.836569	-1.65501	0.00329899
OAT	87.9119	27.9293	-1.65428	0.000212044
PDIK1L	10.2341	3.25149	-1.65421	0.000212044
SLC22A3	5.46539	1.73738	-1.65341	0.000582398
LYPD5	16.7254	5.31682	-1.65341	0.00259839
LTBP2	12.1289	3.86592	-1.64956	0.000212044
XDH	1.85069	0.590088	-1.64906	0.00753603
MPC1	70.773	22.5811	-1.64808	0.000212044
KRR1	30.8104	9.83144	-1.64794	0.000212044
LINC01184	10.8161	3.45607	-1.64597	0.000212044
TM2D1	15.0304	4.80722	-1.64461	0.00274178
ZNF367	4.09061	1.30874	-1.64414	0.00216294
ODF2L	10.6578	3.41091	-1.64368	0.000212044
PPIP5K2	17.7412	5.68824	-1.64105	0.000212044
SNX14	24.7659	7.94146	-1.64088	0.000212044
LRP12	10.1845	3.26592	-1.64081	0.000212044
HSPA8	555.187	178.061	-1.6406	0.000212044
KLHL28	11.4271	3.665	-1.64058	0.000212044
DHRS7	37.6343	12.0769	-1.6398	0.000212044
B4GALT6	2.43382	0.78102	-1.63979	0.00616925
SLC30A5	22.4272	7.20016	-1.63915	0.000212044
SRD5A1	56.9333	18.2822	-1.63883	0.000212044
ZNF664	31.5648	10.137	-1.63868	0.000212044
NUP54	29.463	9.47094	-1.63733	0.000212044
CALD1	70.4406	22.649	-1.63696	0.000212044
TNFRSF10D	3.33067	1.07119	-1.63661	0.0269151
ZMAT1	3.34979	1.07873	-1.63474	0.00541432
FAM133B	5.36891	1.73048	-1.63345	0.0432579
UBR1	11.543	3.72532	-1.63158	0.000212044
OGFRL1	52.4231	16.9239	-1.63114	0.000212044
CAMLG	19.425	6.27299	-1.63069	0.000212044
FAM114A1	22.91	7.41076	-1.62828	0.000212044
FAHD2B	6.57468	2.12756	-1.62772	0.0174467
EIF2B3	21.7345	7.03401	-1.62757	0.000212044
PARP9	20.6194	6.67593	-1.62696	0.0057984
USP28	6.92004	2.24088	-1.62671	0.000402243
USP32P2	1.46	0.473108	-1.62572	0.0411808
ST6GAL1	7.00746	2.27098	-1.62558	0.000212044
CCDC53	27.5388	8.92702	-1.62521	0.000212044
PHLPP2	3.04556	0.988174	-1.62387	0.000402243
POLR3G	4.71263	1.52968	-1.62331	0.00171084
CYP2R1	17.6693	5.73595	-1.62314	0.000212044
ITGAV	68.1181	22.1328	-1.62185	0.000212044
MLKL	4.47056	1.45293	-1.62149	0.041842
BLOC1S2	25.5543	8.30814	-1.62097	0.000212044
EN1	2.26684	0.737257	-1.62044	0.02741
SNX8	1.62866	0.529947	-1.61977	0.0142228
ZNF891	3.41283	1.1107	-1.6195	0.0162881
APOL3	11.0432	3.60174	-1.61639	0.00171084
MRPL32	55.3136	18.0614	-1.61472	0.000212044
ZNF25	11.5345	3.76876	-1.61379	0.000212044
MIR22HG	35.6588	11.6549	-1.61332	0.000212044
SMCHD1	24.5388	8.02066	-1.61327	0.000212044
TMEM192	8.79578	2.88041	-1.61053	0.000212044
GFM1	29.9302	9.80203	-1.61045	0.000212044
SSR3	55.696	18.2445	-1.61011	0.000212044
PAIP1	28.1363	9.21715	-1.61004	0.000212044
ISCU	50.0252	16.3898	-1.60985	0.000212044
PCSK6	2.81463	0.922261	-1.6097	0.0479696
CENPE	3.74853	1.22904	-1.60879	0.000402243
SESN2	3.40574	1.11686	-1.60851	0.011325
PPA2	50.3888	16.5429	-1.60689	0.000212044
CHORDC1	14.1732	4.65317	-1.60688	0.000212044
PRPF39	27.4651	9.02553	-1.60552	0.00140135
SGOL2	2.89143	0.95039	-1.60519	0.00541432
ACAA1	25.8989	8.51526	-1.60477	0.000212044
MMD	6.52854	2.14739	-1.60418	0.000402243
MYH10	13.9516	4.59343	-1.60278	0.000212044
CDC14B	4.28811	1.41246	-1.60213	0.000755723
PLRG1	19.6452	6.47225	-1.60184	0.000212044
TEX9	8.69966	2.8676	-1.60111	0.0299137
CCSAP	18.1326	5.98123	-1.60008	0.000212044
CASC4	37.6086	12.4273	-1.59755	0.000212044
TMEM2	19.1481	6.32921	-1.59711	0.000212044
GOLT1B	14.4074	4.76726	-1.59558	0.000212044
LRRC59	28.5037	9.43324	-1.59532	0.000212044
ESCO1	23.6672	7.83424	-1.59502	0.000212044
NBN	27.7998	9.21858	-1.59246	0.000212044
MTERF2	13.5703	4.50131	-1.59203	0.000921871
RIMS3	1.79471	0.597295	-1.58724	0.00425686
TPMT	14.4133	4.80662	-1.58431	0.000212044
PTEN	38.7221	12.9197	-1.58359	0.000212044
AZIN1	55.2005	18.4189	-1.5835	0.000212044
BNIP2	42.3885	14.1567	-1.58218	0.000212044
ZNF333	3.91353	1.30709	-1.58211	0.0446328
RBM45	5.68282	1.89909	-1.5813	0.0071614
HERC5	2.80256	0.936662	-1.58114	0.0211008
FBXO3	29.338	9.81458	-1.57977	0.000212044
PTGES3	90.2776	30.2103	-1.57933	0.000212044
KLHL2	11.5369	3.8639	-1.57812	0.000212044
CSTF2T	10.8076	3.61991	-1.57802	0.000212044
NUCB2	50.7995	17.0178	-1.57777	0.000212044
RPE	21.6022	7.23915	-1.57729	0.000402243
DLAT	16.4877	5.52579	-1.57714	0.000212044
LINC00657	167.763	56.2818	-1.57569	0.000212044
PDHX	30.5438	10.2691	-1.57257	0.000212044
UHMK1	30.3741	10.2134	-1.57238	0.000212044
PKD2	8.69445	2.92553	-1.5714	0.000212044
RNF146	19.8466	6.67842	-1.57131	0.000212044
DCUN1D1	14.6174	4.91963	-1.57107	0.000212044
AGFG1	14.068	4.73522	-1.57092	0.000212044
FGFR1OP	6.77716	2.28205	-1.57035	0.00124419
PPM1B	41.3617	13.9388	-1.56919	0.000212044
FRK	6.76165	2.27941	-1.56872	0.000921871
MTMR6	13.3354	4.49665	-1.56834	0.000212044
C9orf72	13.5488	4.57064	-1.5677	0.000212044
RPS6KA3	27.4751	9.2716	-1.56723	0.000212044
MLLT4	37.939	12.8079	-1.56665	0.000212044
HPSE	4.54921	1.53582	-1.56661	0.0117876
PLOD2	9.08799	3.06913	-1.56613	0.000212044
SLC35A5	11.7902	3.98417	-1.56524	0.000212044
SMTN	6.5782	2.22313	-1.5651	0.00990828
RAB6B	1.19634	0.404557	-1.56421	0.0303819
TATDN3	10.7793	3.64553	-1.56406	0.000921871
SLC11A2	38.0087	12.8678	-1.56256	0.000212044
WDR70	17.6006	5.96177	-1.56181	0.000402243
SFT2D1	22.4233	7.59583	-1.56172	0.00140135
KATNBL1	14.6027	4.95117	-1.56039	0.000212044
ATP6V1G1	80.4785	27.3161	-1.55885	0.000212044
ECI2	32.8096	11.1488	-1.55723	0.000212044
PPP4R2	42.95	14.6009	-1.5566	0.000212044
CACNA2D1	7.26469	2.47036	-1.55618	0.000921871
TNFAIP8	29.5193	10.0414	-1.5557	0.000212044
PPCS	38.1203	12.9752	-1.55481	0.000212044
LMAN1	47.1372	16.0561	-1.55374	0.000212044
SKIL	28.5954	9.7411	-1.55363	0.000212044
TANK	50.4222	17.1835	-1.55303	0.000212044
ZW10	16.2046	5.52335	-1.55279	0.000212044
SPAG9	42.2084	14.4118	-1.55028	0.000212044
EPS8	17.1935	5.87803	-1.54846	0.000212044
TNFSF15	1.60085	0.548054	-1.54645	0.0269151
ACP1	72.0573	24.7087	-1.54412	0.000212044
FPGT	5.89217	2.02329	-1.5421	0.000921871
CYP4X1	3.69217	1.268	-1.54191	0.0263234
IFNGR1	97.1793	33.3752	-1.54187	0.000212044
RASGRP1	9.20347	3.16274	-1.541	0.000212044
ID1	49.2259	16.9168	-1.54096	0.000212044
SLFN5	17.7857	6.11391	-1.54055	0.000212044
ZNF165	4.88665	1.67986	-1.5405	0.0103807
CTAGE5	16.0187	5.50996	-1.53965	0.000212044
FAM134B	27.4116	9.43178	-1.53919	0.000212044
GPR87	41.0571	14.1317	-1.53869	0.000921871
MARCKS	58.8437	20.2627	-1.53806	0.000212044
AKR1A1	56.4446	19.46	-1.53633	0.000212044
DENR	33.3884	11.5114	-1.53628	0.000212044
DCK	17.5313	6.04544	-1.53601	0.000212044
MALT1	23.5496	8.13273	-1.53389	0.000212044
INSIG2	16.9387	5.85108	-1.53355	0.000212044
RUNX2	2.04747	0.707448	-1.53315	0.0269151
DYNC2H1	8.0769	2.79283	-1.53207	0.000212044
CYCS	54.7163	18.922	-1.53191	0.000212044
CDC37L1	14.5086	5.01938	-1.53132	0.000212044
PCMT1	60.9369	21.0904	-1.53073	0.000212044
EMC2	40.9424	14.183	-1.52943	0.000212044
CA5B	4.53572	1.57138	-1.5293	0.00108449
FRZB	7.52353	2.60745	-1.52877	0.00186435
LRP1	25.8931	8.97979	-1.52782	0.000212044
C2orf88	5.48873	1.90372	-1.52765	0.000755723
ARL6IP5	66.5447	23.0838	-1.52745	0.000212044
LMBR1	16.6161	5.76535	-1.5271	0.000212044
ACAT1	52.7189	18.2951	-1.52686	0.000212044
TPRG1	10.009	3.47489	-1.52625	0.00124419
AASS	10.386	3.60701	-1.52576	0.000212044
MVK	9.99317	3.47314	-1.5247	0.0169355
GALNT3	16.1521	5.61447	-1.5245	0.000212044
TTC5	8.39711	2.92742	-1.52027	0.00425686
YES1	53.2944	18.5812	-1.52014	0.000212044
SDR16C5	24.8276	8.6563	-1.52012	0.000212044
ANKDD1A	4.11899	1.43701	-1.51922	0.0149807
SMOC2	12.0236	4.19986	-1.51746	0.00288385
ZDHHC20	40.1471	14.0245	-1.51735	0.000212044
CCDC43	23.4475	8.19124	-1.51728	0.000212044
SARAF	135.496	47.3548	-1.51667	0.000212044
SEC23B	24.9748	8.73623	-1.51539	0.000212044
MIER3	13.8557	4.84815	-1.51497	0.000212044
SLC37A3	13.5822	4.75365	-1.51461	0.000212044
TMEM220	3.80358	1.3315	-1.51431	0.0220399
TLL1	2.5313	0.886204	-1.51417	0.013139
AMD1	66.0419	23.1291	-1.51368	0.000212044
MSRB1	10.4931	3.67535	-1.51349	0.00667196
NUS1	17.8855	6.27048	-1.51214	0.000212044
HSD17B11	10.9873	3.85343	-1.51162	0.00343824
PPIF	21.1529	7.41985	-1.51139	0.000212044
LOC646214	1.26534	0.444134	-1.51046	0.0124411
CARD6	5.81368	2.04296	-1.50879	0.00140135
TBC1D23	30.6874	10.7867	-1.50839	0.000212044
PSMA4	157.232	55.2701	-1.50833	0.000212044
GPX8	5.62044	1.98334	-1.50275	0.00922222
SAP30	7.47381	2.63769	-1.50257	0.031227
TMCC3	10.366	3.66687	-1.49924	0.000212044
LSM5	10.3078	3.64678	-1.49904	0.000402243
ADD3	56.2354	19.896	-1.499	0.000212044
TXNDC15	20.5465	7.27116	-1.49863	0.000212044
TWF1	58.9095	20.851	-1.49838	0.000212044
SOCS4	13.363	4.72994	-1.49835	0.000212044
DCAF13	26.4708	9.37006	-1.49827	0.000755723
SNAP47	6.10209	2.16062	-1.49786	0.0292215
NFIL3	47.1887	16.7089	-1.49783	0.000212044
MREG	17.7174	6.27499	-1.49748	0.000212044
MYO5B	12.7683	4.52332	-1.49711	0.000212044
NPM3	14.5011	5.13914	-1.49656	0.0128002
PLEKHH2	8.18156	2.89986	-1.49639	0.000212044
ZNF788	4.35634	1.54427	-1.49619	0.00155773
GAN	52.2548	18.5293	-1.49576	0.000212044
TIMMDC1	47.1719	16.7355	-1.49502	0.000212044
ZNF433	6.62206	2.35021	-1.49449	0.00384911
REV3L	21.9516	7.79808	-1.49313	0.000212044
CREG1	230.965	82.0587	-1.49294	0.000212044
MRPS22	57.0088	20.2578	-1.49271	0.000212044
SNTA1	2.85464	1.01448	-1.49256	0.0321988
METTL14	16.2796	5.78923	-1.49162	0.000212044
SMAD2	24.697	8.79672	-1.4893	0.000212044
CCDC50	18.1931	6.48081	-1.48915	0.000212044
PTER	13.8198	4.9233	-1.48904	0.000212044
DAPK1	4.25923	1.5177	-1.48871	0.0440627
PRKAR1A	182.405	65.0399	-1.48775	0.000212044
OTUD6B-AS1	25.6837	9.15848	-1.48767	0.000212044
MATR3	109.09	38.9043	-1.48752	0.000212044
PLCG2	2.79934	0.999214	-1.48622	0.000212044
CLCN3	55.4948	19.8134	-1.48587	0.000212044
CTSB	79.842	28.5091	-1.48573	0.000212044
ARHGAP42	8.55291	3.05572	-1.4849	0.000212044
2016-03-07	62.352	22.2822	-1.48455	0.000212044
SLC25A24	16.1179	5.76022	-1.48446	0.000212044
OCLN	4.55529	1.6283	-1.48417	0.000921871
HPS5	14.0009	5.0057	-1.48387	0.000212044
ARAP2	32.2833	11.5486	-1.48307	0.000212044
SMIM13	8.29389	2.96805	-1.48253	0.000582398
FBXL17	10.6677	3.82246	-1.48068	0.000212044
BTBD1	36.3645	13.0335	-1.4803	0.000212044
RNF19A	74.8105	26.8229	-1.47978	0.000212044
EIF4A1	337.372	121.005	-1.47928	0.000212044
MRPL42	24.9092	8.93678	-1.47885	0.000212044
LSM8	4.47323	1.60629	-1.47759	0.000212044
C16orf87	8.67437	3.11771	-1.47627	0.0122453
PFKM	15.588	5.61193	-1.47386	0.0214268
WTAP	55.894	20.1246	-1.47373	0.000212044
MOB3C	9.9702	3.59195	-1.47286	0.00691667
HSPA9	145.998	52.6218	-1.47221	0.000212044
FAM171B	8.89469	3.20783	-1.47135	0.00108449
ATG4A	10.7588	3.88026	-1.47129	0.00124419
RNF138	10.5632	3.81841	-1.468	0.000212044
PLA2G2F	4.18542	1.51344	-1.46754	0.0218314
CAT	68.0808	24.6514	-1.46557	0.000212044
PPIH	18.2059	6.59525	-1.4649	0.0103807
FNDC3A	29.5889	10.719	-1.46489	0.000212044
ACAP2	28.7852	10.4418	-1.46296	0.000212044
IFRD1	32.756	11.8892	-1.46211	0.000212044
FAM83D	5.07494	1.84392	-1.46061	0.0235446
SLC39A6	83.8289	30.4637	-1.46036	0.000212044
LINC00963	5.46291	1.98611	-1.45972	0.0102608
TET1	3.3505	1.21818	-1.45965	0.000212044
KRCC1	31.6641	11.5159	-1.45922	0.000212044
PWP2	7.29592	2.65357	-1.45915	0.00124419
TRNT1	10.7894	3.92474	-1.45894	0.000755723
NRIP1	23.7328	8.63308	-1.45894	0.000212044
FAM188A	14.9484	5.43918	-1.45853	0.000402243
RBM18	14.2261	5.17744	-1.45823	0.00629903
SNRPE	28.7913	10.4805	-1.45793	0.000212044
ZNF77	4.3075	1.56875	-1.45723	0.0218314
LPIN2	6.13571	2.2356	-1.45657	0.00274178
ADO	12.0351	4.3866	-1.45608	0.000212044
YEATS4	15.4682	5.64459	-1.45436	0.00231027
ZNF331	27.7903	10.1422	-1.45421	0.000212044
FAM84A	13.7672	5.02499	-1.45404	0.000212044
RAB18	34.8185	12.7114	-1.45373	0.000212044
DDX60L	3.84723	1.40526	-1.45298	0.00329899
FAM76A	11.0701	4.04364	-1.45294	0.000212044
DEPTOR	10.1613	3.71334	-1.45229	0.000921871
HTRA1	55.2887	20.2098	-1.45193	0.000212044
SPG20	24.2906	8.88666	-1.45068	0.000212044
MIPOL1	3.69166	1.35102	-1.45022	0.00186435
ZNF10	4.02404	1.47268	-1.4502	0.00503826
C12orf29	18.9133	6.92223	-1.45009	0.0049091
ITM2C	7.68015	2.81202	-1.44953	0.00503826
KIF13B	13.18	4.82588	-1.44949	0.000212044
SLC39A14	18.0314	6.60956	-1.44788	0.000212044
ADAM9	36.7671	13.4818	-1.4474	0.000212044
RAB9A	47.2963	17.349	-1.44687	0.000212044
ADIPOR2	30.597	11.2291	-1.44614	0.000212044
ZNF720	2.87717	1.05757	-1.44389	0.0222624
THAP1	5.9407	2.18403	-1.44364	0.0300966
SMIM20	23.9198	8.79603	-1.44328	0.00171084
HLCS	13.8473	5.09221	-1.44324	0.000212044
ZNF449	3.80534	1.40017	-1.44242	0.00478485
LEF1	4.82799	1.77796	-1.4412	0.0214268
BLOC1S6	26.931	9.93018	-1.43937	0.000212044
PAK1IP1	26.8275	9.89394	-1.4391	0.000212044
POR	22.0882	8.1481	-1.43874	0.0076462
BTBD10	22.496	8.29982	-1.43852	0.000212044
LINC01578	41.7591	15.4116	-1.43807	0.000212044
SLC7A2	17.3159	6.39497	-1.43709	0.000212044
TALDO1	99.4984	36.7842	-1.43559	0.000212044
ATP13A4	5.92068	2.18947	-1.43518	0.00629903
HSD17B7	12.8346	4.74794	-1.43466	0.00465545
HIF1A	98.6661	36.5315	-1.43341	0.000212044
HDHD2	17.2331	6.38155	-1.43321	0.000212044
GCC2	20.0444	7.4315	-1.43147	0.000212044
TNFAIP2	11.2202	4.16057	-1.43125	0.000212044
HEBP2	73.2835	27.1933	-1.43024	0.000212044
SLC35A3	12.4823	4.63263	-1.42998	0.000212044
RPS27L	71.778	26.6498	-1.42942	0.000212044
USP46	5.68066	2.10936	-1.42925	0.000212044
C11orf58	59.7175	22.231	-1.42558	0.000212044
GDAP2	14.4181	5.36841	-1.42532	0.000212044
STRN3	28.3854	10.5697	-1.42521	0.000212044
NRP1	29.7974	11.1031	-1.42422	0.000212044
PTS	30.0989	11.2242	-1.4231	0.00155773
NCK1	20.2704	7.56317	-1.42231	0.000212044
WDR3	21.8741	8.16255	-1.42213	0.000212044
DNAJC1	23.9363	8.93262	-1.42204	0.000212044
APPL1	44.2385	16.5168	-1.42137	0.000212044
FH	56.6486	21.1615	-1.4206	0.000212044
ZNF589	9.21329	3.44281	-1.42013	0.000212044
FAM8A1	21.3484	7.9781	-1.42001	0.000212044
KCTD11	8.51239	3.18157	-1.41982	0.000755723
ENDOU	34.6116	12.942	-1.41919	0.000212044
FKBP8	23.2222	8.69281	-1.41761	0.000212044
TMEM98	8.1045	3.03638	-1.41637	0.0370292
STAG3L4	4.55306	1.70792	-1.41459	0.013905
CLTC	84.954	31.8711	-1.41443	0.000212044
SPAG16	19.6864	7.38555	-1.41442	0.00245299
OSMR	21.9772	8.25028	-1.41349	0.000212044
PELI1	43.4239	16.3142	-1.41236	0.000212044
ABHD3	5.16376	1.94009	-1.4123	0.0205994
NUDT12	12.217	4.59158	-1.41182	0.000212044
FCHO2	15.7018	5.90247	-1.41154	0.000212044
FREM2	1.4113	0.53055	-1.41146	0.00478485
KLHL31	2.67681	1.00642	-1.41128	0.0129157
DENND6A	12.1417	4.56622	-1.4109	0.000212044
UNC5B	5.84764	2.20425	-1.40757	0.000212044
PI4K2B	18.7554	7.07128	-1.40726	0.000212044
SAMD8	19.9194	7.51445	-1.40644	0.000212044
PROSC	16.1099	6.07815	-1.40624	0.000212044
SEC22A	9.5912	3.61946	-1.40594	0.000212044
KCNAB1	4.31669	1.63067	-1.40446	0.0030214
BSDC1	18.7896	7.09977	-1.40409	0.000212044
WARS2	8.16159	3.08681	-1.40273	0.00231027
XIAP	16.3984	6.20303	-1.40251	0.000212044
APH1B	4.368	1.65254	-1.40229	0.00357529
ZNF322	4.02944	1.52497	-1.4018	0.030797
PXYLP1	3.9982	1.51397	-1.40101	0.0389024
RCAN1	55.7771	21.1211	-1.40099	0.000402243
TOP1	29.9773	11.3559	-1.40043	0.000212044
ZNF252P	7.99254	3.03273	-1.39803	0.000212044
HTATSF1P2	6.49671	2.46884	-1.39588	0.000582398
PIGA	11.5363	4.3845	-1.3957	0.000212044
ARRDC3	110.874	42.1452	-1.39547	0.000212044
RAB23	9.00062	3.42241	-1.39501	0.000212044
ARF4	85.2786	32.4414	-1.39435	0.000212044
CPT2	10.4804	3.98719	-1.39425	0.0389024
SERP1	45.1691	17.1853	-1.39416	0.000212044
SPRR1A	43.4678	16.5413	-1.39387	0.00967975
PCSK5	5.79426	2.20617	-1.39308	0.00245299
PXMP4	19.8918	7.58694	-1.39059	0.000212044
TMC5	2.35009	0.896579	-1.39022	0.0336533
CCPG1	30.5582	11.6584	-1.39019	0.000212044
RAB11A	89.4184	34.1196	-1.38997	0.000212044
PCCB	18.1526	6.92784	-1.3897	0.000402243
TOMM70A	39.2091	14.9701	-1.3891	0.000212044
CCM2	4.79877	1.83552	-1.38648	0.0234425
MIR4458HG	4.32054	1.65267	-1.38641	0.00934214
OTUD6B	12.7801	4.89164	-1.38551	0.000212044
PRRG1	5.35423	2.05213	-1.38356	0.00990828
NFU1	19.3191	7.40987	-1.38251	0.0043905
RSRC1	30.9313	11.8702	-1.38173	0.000212044
CEP57L1	4.02915	1.54782	-1.38024	0.0192456
KIF14	1.73907	0.668084	-1.38022	0.0372658
PRICKLE2	10.909	4.19098	-1.38016	0.000212044
HACD4	5.57359	2.14211	-1.37957	0.0362853
LITAF	59.6872	22.9519	-1.37881	0.000212044
TCAF2	1.70016	0.654013	-1.37828	0.0235446
TRAPPC13	15.5769	5.9922	-1.37825	0.000582398
MAPKAPK5	12.5172	4.81704	-1.37769	0.0266219
KIN	4.43884	1.70927	-1.3768	0.00384911
MAGT1	34.2953	13.2091	-1.37648	0.000212044
SCARB1	6.30807	2.43098	-1.37566	0.00516641
CTNNB1	133.084	51.32	-1.37475	0.000212044
CCNH	29.369	11.3283	-1.37436	0.000212044
SYNE1	14.0833	5.43362	-1.374	0.000212044
MRPS9	29.4683	11.3717	-1.37372	0.000212044
USP6NL	14.5587	5.62094	-1.373	0.000212044
ATP6V1A	57.9987	22.3926	-1.373	0.000212044
GTF3C6	47.9698	18.521	-1.37297	0.000212044
LIPT1	6.6807	2.58274	-1.3711	0.0200867
KLHL9	17.0926	6.61409	-1.36975	0.000212044
ANKRD13C	12.259	4.74515	-1.36932	0.000212044
ALOX12B	15.1419	5.86566	-1.36818	0.00753603
GSPT2	4.2706	1.65495	-1.36765	0.0164888
BCAS2	54.6926	21.2044	-1.36698	0.000212044
DDHD2	17.7398	6.88395	-1.36568	0.000212044
RNASEH2B	12.398	4.81239	-1.36528	0.0049091
NKD1	1.59635	0.620398	-1.36352	0.0229157
ZWILCH	6.86184	2.66709	-1.36333	0.0052893
FARP1	5.71808	2.22333	-1.36281	0.0030214
ANKRD23	6.76297	2.63205	-1.36147	0.0255331
SDHA	37.079	14.4366	-1.36087	0.000212044
CHM	11.097	4.32259	-1.3602	0.000212044
TCF12	49.0464	19.1123	-1.35964	0.000212044
HADHB	80.9831	31.5691	-1.35911	0.000212044
FLVCR2	4.16583	1.62647	-1.35686	0.0450646
SNX6	33.5401	13.1007	-1.35624	0.000212044
YAP1	60.4305	23.6077	-1.35602	0.000212044
PCNX	11.2621	4.40103	-1.35557	0.000212044
TMEM87B	14.3042	5.59436	-1.3544	0.000212044
TRAPPC6B	23.2152	9.08051	-1.35422	0.000212044
REXO2	85.7016	33.5348	-1.35366	0.000212044
ASAH1	52.7058	20.6414	-1.35242	0.000212044
STEAP3	4.73487	1.85505	-1.35186	0.0300966
CST3	121.985	47.8379	-1.35048	0.000212044
DAAM2	3.41918	1.34194	-1.34933	0.0186093
AFG3L2	39.712	15.5874	-1.3492	0.00654279
TENM1	1.47813	0.580331	-1.34882	0.00425686
SLC2A13	4.12591	1.6204	-1.34836	0.00108449
SLIRP	124.284	48.8321	-1.34774	0.000921871
ITGB6	6.16217	2.42143	-1.34758	0.00140135
TEX30	6.96943	2.73986	-1.34694	0.0308709
PGBD2	4.0909	1.60825	-1.34692	0.0171332
MGAT2	11.5248	4.53082	-1.3469	0.000755723
ARIH2	18.6871	7.3559	-1.34507	0.000212044
KRAS	15.7528	6.20156	-1.3449	0.000212044
ANKRD22	26.2245	10.328	-1.34436	0.000212044
PCNP	49.5285	19.5096	-1.34407	0.000212044
RBMXL1	13.9942	5.51384	-1.3437	0.000212044
SNAPC1	8.90739	3.51012	-1.34348	0.00274178
TSEN15	16.3426	6.44454	-1.34249	0.00124419
ABCA5	12.6895	5.00489	-1.34222	0.000212044
LPGAT1	14.7206	5.81396	-1.34024	0.000212044
EVC2	3.59076	1.41889	-1.33952	0.00979606
[truncated: 5,068 more rows]

## Sheet: Bulk vs DC DE Genes
Supplementary Table S2. Differentially Expressed Genes
gene	value_bulk	value_DC	log2(fold_change)	q_value
KRT2	804.076	0.130113	-12.5934	0.0229337
PLA2G4E	14.4137	0.00646687	-11.1221	0.00717837
DHCR24	162.166	0.0772827	-11.035	0.00445984
CD24	284.604	0.136316	-11.0278	0.0331034
DSG3	96.0378	0.0497249	-10.9154	0.0191393
TRIM29	134.398	0.0851464	-10.6243	0.00740589
FAM84A	11.5883	0.0079893	-10.5023	0.00614043
DSC1	197.582	0.142727	-10.435	0.00763685
ELOVL4	139.805	0.102792	-10.4095	0.0408095
S100A8	1818.89	1.46682	-10.2762	0.00144606
S100A9	1682.6	1.379	-10.2529	0.00130162
HOPX	167.192	0.141211	-10.2094	0.0463357
SPTBN2	18.9532	0.0171518	-10.1099	0.0493198
CST6	678.247	0.66435	-9.99565	0.0347211
MAL2	60.0653	0.0738792	-9.66715	0.0438421
DSC3	241.299	0.309342	-9.6074	0.000194157
KRT5	898.04	1.152	-9.60649	0.000194157
SFN	253.339	0.395234	-9.32415	0.00332371
ASPN	17.0549	0.0279119	-9.25509	0.0248804
FHOD3	3.09673	0.00536331	-9.1734	0.00332371
THBS4	15.8981	0.0289231	-9.10241	0.00280929
KRT15	205.114	0.383246	-9.06394	0.0428852
PKP1	86.3423	0.162562	-9.05294	0.000194157
CLMP	51.6991	0.097693	-9.04767	0.0314958
PERP	420.475	0.824404	-8.99445	0.000194157
TPRG1	8.40821	0.0199562	-8.71882	0.0050772
LUM	125.008	0.298197	-8.71154	0.000194157
FADS2	296.498	0.724476	-8.67687	0.000194157
DPT	70.5883	0.178818	-8.62479	0.0263167
KRT16	394.401	1.03914	-8.56812	0.000194157
S100A16	80.4452	0.212177	-8.56659	0.049964
SFRP1	35.1651	0.0928416	-8.56516	0.0122016
S100A14	221.477	0.588764	-8.55525	0.00214476
ARG1	94.5809	0.258862	-8.51322	0.00579035
FAR2	136.671	0.377676	-8.49935	0.0150838
EPPK1	20.3669	0.0585874	-8.44142	0.00626348
KRT27	64.6895	0.194228	-8.37964	0.0430639
COL17A1	87.3696	0.271921	-8.3278	0.000194157
FASN	46.6773	0.146144	-8.31919	0.000194157
CILP	23.9201	0.0783682	-8.25374	0.0151811
MIR205HG	58.7486	0.196584	-8.22327	0.00786467
RAB27B	25.323	0.0859778	-8.20227	0.000848752
FGFBP1	65.7491	0.235418	-8.1256	0.024116
TMEM47	11.8393	0.0440184	-8.07127	0.0474901
YAP1	50.6067	0.191742	-8.04402	0.00866186
PEX3	28.2876	0.10821	-8.0302	0.0205711
TMEM45A	411.437	1.60432	-8.00257	0.000194157
KRT17	909.269	3.82425	-7.89339	0.000194157
SERPINA3	33.7734	0.143098	-7.88274	0.0497179
EDIL3	7.64947	0.0325188	-7.87794	0.0433855
ZNF750	19.9557	0.087382	-7.83525	0.0164856
TC2N	27.8489	0.128132	-7.76385	0.038787
KLHL41	72.0699	0.340377	-7.72612	0.000194157
CELSR2	5.85963	0.0278067	-7.71923	0.011984
ETAA1	12.8703	0.061334	-7.71314	0.0497179
POSTN	63.8573	0.309496	-7.68879	0.000194157
PPP1R14C	31.1064	0.151352	-7.68316	0.0130283
GAS1	23.0679	0.114571	-7.6535	0.0120929
ALG1	1.5443	0.00783796	-7.62226	0.00614043
MSMO1	317.647	1.62019	-7.61512	0.000194157
UCHL3	42.4943	0.219408	-7.59751	0.00909746
CXADR	49.1764	0.254485	-7.59424	0.00821035
HOOK1	13.3515	0.0691291	-7.5935	0.00383866
FAM213A	157.358	0.8184	-7.58703	0.000368661
TGM1	16.7843	0.0916683	-7.51647	0.014072
FGF7	31.4865	0.17417	-7.49809	0.0382053
PAWR	20.0564	0.111866	-7.48614	0.0288021
CFH	158.496	0.918649	-7.43072	0.007297
MOXD1	18.3486	0.108716	-7.39897	0.0117696
GRHL3	11.7146	0.0701633	-7.38338	0.00144606
KRT86	29.8923	0.181767	-7.36154	0.0290657
AMACR	10.4977	0.0641131	-7.35523	0.0433052
TMEM254	57.4542	0.351584	-7.3524	0.000194157
FGFR2	19.3234	0.118645	-7.34756	0.0375301
ROS1	5.34749	0.0330134	-7.33967	0.0346389
FRMD6	48.3528	0.299955	-7.33271	0.000848752
GJA1	508.787	3.16471	-7.32885	0.000194157
ANGPTL1	21.4997	0.137653	-7.28714	0.015283
NCKAP1	64.0022	0.41753	-7.2601	0.00280929
NTN4	12.4161	0.0817437	-7.24689	0.0155775
ID4	35.6626	0.235684	-7.24141	0.000194157
SP6	1.86984	0.0124454	-7.23116	0.0118769
TP63	79.8152	0.540936	-7.20506	0.000194157
MAP9	1.42052	0.00969589	-7.19483	0.0050772
GLDN	12.1789	0.0862987	-7.14083	0.00774543
LAMB4	5.41898	0.0388005	-7.1258	0.0303271
PAK6	2.87301	0.0206719	-7.11875	0.000194157
ELMOD2	13.5506	0.0979367	-7.11229	0.00268233
TRIM2	23.5184	0.173264	-7.08467	0.00602702
PLIN4	9.79733	0.073497	-7.05856	0.0206663
KLHL23	2.35886	0.0177896	-7.05091	0.00740589
CDH3	11.3709	0.0886679	-7.00272	0.0200057
CYP4B1	6.40438	0.0499463	-7.00254	0.0139675
FAT2	13.6824	0.108375	-6.98014	0.00920446
PTPN21	6.47002	0.0523675	-6.94895	0.0149742
PYGO1	3.515	0.028651	-6.9388	0.0264829
SYNC	7.38909	0.0605439	-6.93127	0.0161811
JCHAIN	63.8226	0.523087	-6.93087	0.000695371
IRX3	15.2877	0.12569	-6.92637	0.0193192
DIO2	56.5179	0.467223	-6.91845	0.000848752
ANKRD1	34.2985	0.283881	-6.91672	0.00280929
ENDOD1	45.7736	0.380117	-6.91193	0.000194157
DDIT4L	2.40391	0.020109	-6.9014	0.00614043
HSD3B1	54.2957	0.460867	-6.88034	0.0042219
GSDMA	47.3819	0.403898	-6.8742	0.000194157
C8orf4	17.7922	0.153701	-6.85498	0.0212283
MMRN1	13.7075	0.119475	-6.84211	0.00159254
ADAMTS5	4.18131	0.0365513	-6.83789	0.0159884
COL3A1	159.024	1.39294	-6.83497	0.000194157
MPP7	21.4175	0.189581	-6.81983	0.000194157
COL12A1	26.2364	0.233988	-6.80899	0.000194157
IGFBP3	40.1528	0.358797	-6.80619	0.022729
RND3	108.27	0.968485	-6.80469	0.000368661
SLC25A46	30.7689	0.276424	-6.79845	0.000194157
FAM134B	23.0318	0.209286	-6.78201	0.000194157
FABP4	61.2173	0.56703	-6.75437	0.00740589
SPTLC3	28.6028	0.266542	-6.74565	0.000194157
ENAH	15.9526	0.149602	-6.73651	0.000194157
VSNL1	39.226	0.368013	-6.73591	0.00293727
CDCA7L	10.196	0.0961776	-6.72808	0.00293727
SLC16A7	23.22	0.219592	-6.72439	0.000194157
FAM83B	41.2779	0.390884	-6.72249	0.000194157
FANK1	2.80124	0.0269212	-6.70118	0.00774543
COL14A1	28.5585	0.274928	-6.69872	0.000194157
PFKM	12.9371	0.124945	-6.69408	0.000368661
AHNAK2	26.6152	0.258004	-6.68871	0.000194157
LTB4R2	6.11461	0.0607358	-6.65357	0.0215237
ACADM	92.1509	0.920141	-6.646	0.000194157
SLC12A2	56.4351	0.565831	-6.64008	0.000194157
LINC01279	23.8729	0.239781	-6.63751	0.000194157
GBP6	7.92852	0.0802418	-6.62655	0.0118769
LAMA3	13.9906	0.142114	-6.62127	0.00482572
CKM	47.9092	0.493301	-6.60169	0.000368661
HSPB8	18.6811	0.197278	-6.5652	0.021134
CDC42BPG	3.96036	0.0425117	-6.54163	0.0483162
CP	16.5482	0.181093	-6.5138	0.0042219
HIST1H2BJ	59.9265	0.658745	-6.50733	0.0219948
ZNF816	3.94914	0.0440018	-6.48783	0.0395586
RNF152	15.5246	0.173078	-6.48699	0.0169995
CNFN	62.5594	0.702073	-6.47746	0.0189466
FABP7	81.1621	0.911656	-6.47617	0.00228052
VGLL3	15.2276	0.174988	-6.44329	0.000194157
GOLGA2P10	1.40334	0.0162035	-6.43642	0.000194157
DCN	457.729	5.30697	-6.43046	0.000194157
PIP5K1B	1.61736	0.0188851	-6.42025	0.0118769
HEATR4	1.518	0.0178791	-6.40775	0.0051986
PROM2	10.996	0.129983	-6.40252	0.0451355
CDH1	65.454	0.782317	-6.38659	0.000194157
PALMD	73.7989	0.882992	-6.38505	0.0231241
ZNF793	1.70495	0.0206057	-6.37054	0.0128212
LRRC1	17.2063	0.212436	-6.33977	0.00280929
PRRX1	39.63	0.49322	-6.32822	0.000368661
WNK2	2.14871	0.0268488	-6.32247	0.0193192
F10	3.74684	0.0469336	-6.31891	0.00672569
AVPR1A	3.05925	0.0386727	-6.30572	0.04354
C1S	129.958	1.64696	-6.3021	0.000194157
AOX1	14.0099	0.178405	-6.29515	0.000695371
PPARGC1A	12.266	0.156411	-6.29318	0.000534941
GATB	8.30028	0.106112	-6.2895	0.0324736
ADGRL2	27.3277	0.350655	-6.28417	0.00268233
ASPRV1	84.6034	1.09142	-6.27644	0.00567795
MYO5B	10.6837	0.138659	-6.26773	0.0255086
S100A7A	16.7073	0.217378	-6.26413	0.000368661
ALDH1A1	37.6496	0.493976	-6.25205	0.000194157
MXRA5	21.1925	0.27977	-6.24317	0.000194157
LGR4	29.0293	0.383732	-6.24127	0.000695371
NFIB	46.4864	0.620845	-6.22643	0.000194157
YES1	44.6674	0.606026	-6.2037	0.000194157
PMF1-BGLAP	2.28982	0.0311914	-6.19794	0.00173379
INADL	15.93	0.220013	-6.17802	0.000194157
PLA2G12A	10.7904	0.149461	-6.17384	0.000194157
HEPHL1	12.2939	0.172515	-6.15508	0.000194157
APOE	227.285	3.21303	-6.14442	0.00614043
COL1A2	137.403	1.94924	-6.13935	0.000194157
SCOC	36.1025	0.514811	-6.13191	0.000194157
DGAT2L6	90.3029	1.29006	-6.12926	0.000194157
LAMA2	19.7686	0.282621	-6.1282	0.000194157
ACTA2	95.7042	1.3687	-6.1277	0.0365088
BOC	8.40095	0.120223	-6.12677	0.0051986
PARD3	31.8101	0.458739	-6.11567	0.00201036
APOC1	109.099	1.57457	-6.11454	0.00855867
ANK2	20.0299	0.291417	-6.10293	0.00130162
CCDC122	2.60777	0.0380086	-6.10034	0.0464977
TINCR	6.76976	0.0988991	-6.097	0.0129238
MYRIP	1.50754	0.0221084	-6.09145	0.000194157
AACS	24.3405	0.357791	-6.0881	0.000194157
FAT4	6.76814	0.1009	-6.06776	0.0349674
PPIC	19.9368	0.299946	-6.05459	0.0144526
GHR	6.4925	0.0986078	-6.04093	0.0448136
MANEA	9.81349	0.149127	-6.04015	0.000848752
ATP2A1	9.43326	0.144343	-6.03019	0.0118769
FBXO32	13.247	0.203563	-6.02405	0.00470403
PTK7	9.43288	0.145224	-6.02134	0.0413778
PTPN13	33.9438	0.52447	-6.01614	0.000194157
LANCL1	25.4583	0.394086	-6.01348	0.00797222
SFXN1	9.88846	0.15322	-6.01207	0.00280929
KRT32	12.1647	0.189343	-6.00555	0.03353
ARHGAP42	7.15794	0.111556	-6.0037	0.00280929
GFRA1	19.2112	0.300378	-5.99903	0.0236818
COL16A1	6.87842	0.107681	-5.99724	0.00144606
PPL	69.9807	1.09687	-5.99549	0.000194157
CNN3	77.1	1.21011	-5.99353	0.000194157
TACSTD2	168.587	2.68977	-5.96987	0.000194157
TMTC3	25.953	0.414119	-5.96971	0.000194157
MMP7	19.2434	0.307514	-5.96757	0.0173952
CTDSPL	14.3449	0.230177	-5.96165	0.0199156
CRAT	65.5724	1.0548	-5.95806	0.000194157
TMEM154	44.4852	0.72875	-5.93176	0.000194157
SCARNA6	52.9015	0.870473	-5.92537	0.0474193
ABHD5	104.13	1.72189	-5.91826	0.000194157
TM7SF2	27.3478	0.453717	-5.91349	0.00159254
MRPS35	40.2567	0.669771	-5.90942	0.0238452
PLS3	102.127	1.706	-5.9036	0.000194157
CHI3L1	124.713	2.10265	-5.89026	0.000194157
GPR176	3.15478	0.053337	-5.88626	0.0438421
GNA14	1.08112	0.0183509	-5.88053	0.0080907
LYPLAL1	16.0148	0.271952	-5.87991	0.0288021
CLTB	84.507	1.43776	-5.87718	0.00763685
CPXM2	4.13629	0.071848	-5.84725	0.0206663
NTRK2	19.1699	0.333419	-5.84537	0.000194157
MYO6	14.317	0.250298	-5.83794	0.000194157
NPY1R	6.071	0.10657	-5.83207	0.0462454
BCHE	5.46336	0.0959403	-5.83151	0.0465692
FANCL	8.59589	0.151695	-5.8244	0.00707089
LCLAT1	6.13028	0.108368	-5.82195	0.0156761
ACAD9	34.4134	0.609753	-5.8186	0.0285543
CYP3A4	1.04637	0.0189023	-5.79068	0.0100723
ZNF252P	6.71236	0.121501	-5.78778	0.0219948
SLN	42.0991	0.762919	-5.78612	0.0239356
PAIP2B	7.67211	0.141199	-5.76382	0.000194157
NDN	7.51523	0.138834	-5.75839	0.046005
ZFP30	4.3205	0.0798195	-5.75831	0.00280929
RORA	77.4708	1.43314	-5.75641	0.000194157
ARHGAP29	9.62427	0.178637	-5.75157	0.000194157
TBX18	5.63902	0.105055	-5.74623	0.00130162
LRP6	15.9137	0.296579	-5.74571	0.000194157
GRHL2	14.6674	0.273524	-5.74481	0.000534941
MINA	13.7947	0.257507	-5.74335	0.0133317
TRUB1	10.9417	0.204642	-5.74059	0.00254912
HPGD	22.8853	0.428925	-5.73755	0.000194157
SEMA3D	6.5233	0.122937	-5.72962	0.00130162
NNMT	40.2865	0.762359	-5.72368	0.000534941
FANCF	4.96441	0.0946215	-5.71331	0.0155775
PROS1	30.3553	0.581396	-5.70629	0.000194157
TTC8	9.0505	0.174715	-5.69492	0.0412029
SEMA3G	6.53332	0.126176	-5.6943	0.00332371
LAMB1	21.7724	0.421053	-5.69236	0.000194157
FGF2	6.4405	0.125628	-5.67995	0.0364182
GRHL1	59.6197	1.1717	-5.66911	0.000194157
FHDC1	4.4515	0.0879137	-5.66206	0.00201036
ZNF429	5.39728	0.106793	-5.65934	0.0201948
SVEP1	9.5969	0.19131	-5.64859	0.000194157
SPRR4	58.9027	1.1755	-5.64698	0.00797222
SYNE2	53.3189	1.06565	-5.64484	0.000194157
ACSM3	15.9472	0.320585	-5.63645	0.00942368
ALG6	4.93264	0.099243	-5.63525	0.01125
2016-09-10	33.8499	0.681924	-5.63339	0.000194157
NDUFAF4	5.90553	0.120018	-5.62074	0.0327446
MBLAC2	3.89395	0.079164	-5.62025	0.00953438
PTGIS	4.68303	0.0952921	-5.61894	0.00144606
CHST3	5.33038	0.108898	-5.61319	0.00752227
ZMPSTE24	38.1247	0.780056	-5.61101	0.000194157
COMMD8	15.1401	0.310868	-5.60593	0.00542793
C1R	72.1912	1.48696	-5.60139	0.000194157
SDR42E1	9.83779	0.205627	-5.58023	0.00797222
FZD6	30.8086	0.644709	-5.57854	0.000534941
NEO1	10.0076	0.210092	-5.57392	0.014769
GIPC1	8.98364	0.188627	-5.57369	0.0377786
FBLN5	11.9988	0.252572	-5.57006	0.00482572
CLU	36.5463	0.770763	-5.56729	0.00866186
DOK4	7.17828	0.15209	-5.56064	0.0279496
SOX9	19.9479	0.425078	-5.55236	0.000534941
SOSTDC1	22.6324	0.487524	-5.53677	0.00345851
TGFBR3	27.1559	0.585094	-5.53645	0.000194157
TMEM30B	10.083	0.218095	-5.53082	0.00144606
TNFSF10	58.6288	1.27142	-5.5271	0.00159254
SLC2A12	4.02453	0.0872908	-5.52685	0.00542793
KRTCAP3	1.75826	0.0381772	-5.52529	0.0233806
PTPN4	5.4517	0.118442	-5.52445	0.000194157
PI15	2.72861	0.0597864	-5.5122	0.0203833
ZNF420	2.87924	0.063601	-5.5005	0.0382682
MCEE	19.8284	0.438524	-5.49876	0.0224659
NDUFA5	20.035	0.443602	-5.49711	0.000194157
B3GALTL	3.93772	0.0872919	-5.49537	0.0133317
HMGCS1	273.489	6.10568	-5.48519	0.000194157
GJA5	1.46857	0.0331411	-5.46965	0.0139675
CCBE1	1.51014	0.0342177	-5.46379	0.0397355
EGFR	26.87	0.609474	-5.46229	0.000194157
RAPGEF5	10.7291	0.243365	-5.46226	0.000194157
GNG12	82.1839	1.86459	-5.46192	0.000194157
FAM8A1	17.9278	0.409042	-5.45381	0.000194157
LIFR	12.3268	0.281826	-5.45085	0.00345851
FBLN2	19.9568	0.460656	-5.43705	0.0108177
ARHGEF28	8.44423	0.195113	-5.43558	0.00371407
FAM110C	9.71786	0.224958	-5.43291	0.00144606
TSPAN5	8.75629	0.205203	-5.4152	0.00214476
CA12	37.3307	0.876259	-5.41286	0.000194157
MRPS23	14.6239	0.343868	-5.41033	0.00717837
TMEM9	13.4818	0.317657	-5.4074	0.00241575
DGAT2	142.516	3.37013	-5.40217	0.000194157
GPC1	10.4713	0.248909	-5.39467	0.0113588
COL5A1	5.04174	0.119898	-5.39404	0.0250696
GCSHP3	10.4415	0.249174	-5.38903	0.0219948
LMOD2	14.6881	0.350544	-5.38891	0.00434313
SHISA2	5.33834	0.128122	-5.3808	0.0436141
SH3YL1	35.4431	0.85133	-5.37964	0.000194157
MRPL3	54.7536	1.31543	-5.37934	0.000194157
RBMS3	14.1265	0.341114	-5.37201	0.0280264
ZNF788	3.67191	0.0891179	-5.36467	0.00953438
TM7SF3	14.5483	0.354205	-5.36013	0.000194157
DCLK1	13.5154	0.330703	-5.35292	0.0219948
PELI3	1.47468	0.0361643	-5.34969	0.0193192
CCDC74A	1.031	0.025376	-5.34443	0.000194157
CKMT1A	6.44716	0.158746	-5.34388	0.0481565
CDS1	12.3641	0.305407	-5.33928	0.000194157
ACAT1	44.2302	1.09664	-5.33387	0.000194157
NAE1	32.1211	0.804848	-5.31866	0.00228052
TF	19.653	0.493359	-5.31597	0.000194157
IMPACT	15.3389	0.386144	-5.31191	0.000194157
ZDHHC21	11.7429	0.298684	-5.29703	0.000194157
FBN1	29.7268	0.756241	-5.29677	0.000194157
C4orf27	8.8983	0.228695	-5.28203	0.0460893
FADS1	165.799	4.26389	-5.28112	0.000848752
TCHHL1	6.42197	0.1652	-5.28073	0.00579035
CALD1	58.949	1.51784	-5.27937	0.000194157
GNPDA2	10.9804	0.283652	-5.27467	0.0018738
ZBTB7C	7.54562	0.195046	-5.27376	0.000534941
CYB5A	242.321	6.28787	-5.2682	0.000194157
IRS1	3.69148	0.096114	-5.26331	0.000695371
EFNB2	36.8313	0.960187	-5.26147	0.000194157
PGRMC1	185.576	4.87699	-5.24987	0.000194157
ICMT	21.5047	0.57052	-5.23623	0.0039691
PAIP1	23.5832	0.634535	-5.21592	0.000194157
CEP44	8.89483	0.239855	-5.21273	0.00358257
ARMC10	14.7319	0.399488	-5.20465	0.000194157
KIF21A	11.3392	0.311823	-5.18445	0.000534941
TNC	18.9715	0.521812	-5.18416	0.000194157
CFL2	12.7401	0.355947	-5.16157	0.00159254
NTPCR	10.7995	0.302334	-5.15867	0.03353
NFIA	21.4816	0.602928	-5.15497	0.000194157
LOC100505666	1.27	0.035696	-5.15292	0.0148717
SC5D	28.1667	0.792436	-5.15155	0.000194157
AEBP1	15.21	0.428428	-5.14982	0.00963636
PVRL4	19.4381	0.54836	-5.14762	0.000194157
TPD52	18.3338	0.518049	-5.14527	0.000194157
ABCD3	56.1579	1.59043	-5.142	0.000194157
HIST1H2AJ	73.0904	2.07575	-5.13798	0.00201036
PTN	37.1299	1.05587	-5.13608	0.000194157
PAK1IP1	22.4947	0.644136	-5.12608	0.00130162
SPAG1	8.79082	0.251767	-5.12584	0.037461
CDH6	1.56418	0.0448025	-5.12568	0.0221809
ARL5A	97.9422	2.81714	-5.11963	0.000194157
KRT77	19.1156	0.551374	-5.11557	0.000194157
PPP1R3C	17.114	0.495486	-5.11019	0.000534941
FAT1	37.812	1.09825	-5.10557	0.000194157
THSD7A	1.4882	0.0432253	-5.10555	0.00774543
TMTC1	7.8672	0.228717	-5.10422	0.0104955
C5orf30	3.08908	0.0898289	-5.10385	0.0206663
MAP7	20.4324	0.597097	-5.09675	0.000194157
C1QBP	104.343	3.07429	-5.08494	0.0196134
MEOX2	7.33835	0.21636	-5.08395	0.00649043
COL6A6	4.51078	0.133236	-5.08132	0.000695371
FAM114A2	6.83153	0.202161	-5.07863	0.00201036
CASD1	8.74231	0.258773	-5.07826	0.000534941
SCP2	171.907	5.09694	-5.07586	0.000194157
ZNF711	6.23948	0.185143	-5.07472	0.00293727
CFI	3.81677	0.113308	-5.07404	0.024594
PDHB	49.7016	1.47894	-5.07066	0.000534941
ATPAF1	15.5361	0.464071	-5.06513	0.0144526
ZNF33B	6.80157	0.204041	-5.05894	0.00144606
SPTBN1	97.6494	2.93158	-5.05786	0.000194157
HIST3H2A	23.2103	0.699706	-5.05187	0.0436941
B4GAT1	4.42238	0.133342	-5.05163	0.0423077
TP73	1.22079	0.0368561	-5.04977	0.000194157
FSTL1	102.616	3.10036	-5.04868	0.000194157
PIGY	48.493	1.46623	-5.04759	0.000194157
GLS2	1.81795	0.0549937	-5.04691	0.014769
ECM2	22.7992	0.690241	-5.04574	0.0393092
RNF170	10.5356	0.31989	-5.04155	0.00306975
PDGFRA	27.0841	0.823544	-5.03946	0.000194157
HES2	3.5356	0.107536	-5.03906	0.0237725
TSTA3	11.2683	0.34295	-5.03813	0.00602702
MATN2	16.4387	0.500944	-5.0363	0.037222
LINC01554	11.377	0.350732	-5.01961	0.00470403
GPX8	4.70563	0.145092	-5.01935	0.007297
ENTPD5	4.3328	0.133844	-5.01668	0.0199156
ITGA6	58.5216	1.8078	-5.01666	0.000194157
FAM84B	15.2914	0.473624	-5.01283	0.000194157
PDE5A	7.9902	0.249516	-5.00103	0.000194157
FA2H	8.42151	0.263562	-4.99786	0.0192248
ARV1	14.8284	0.464904	-4.99529	0.00649043
LRRCC1	7.68147	0.241245	-4.99281	0.000194157
PREX2	7.89669	0.248613	-4.98927	0.0316525
TMPRSS11B	6.83225	0.216486	-4.98002	0.0118769
S100A2	136.496	4.32625	-4.9796	0.000194157
MYLK	63.6767	2.02062	-4.9779	0.000194157
PARVA	9.66266	0.307751	-4.97258	0.000194157
IDE	54.7069	1.74833	-4.96767	0.000194157
CCDC64	7.37723	0.237212	-4.95883	0.00495223
BNIPL	33.2746	1.07155	-4.95665	0.00920446
CD2	4.34793	0.140334	-4.95339	0.0432307
RGS5	30.2754	0.977228	-4.95331	0.0384307
HRSP12	26.3626	0.852527	-4.95061	0.00241575
TATDN3	9.0613	0.293516	-4.94821	0.0294114
DCAF17	4.81371	0.156794	-4.94021	0.00717837
ZNF540	1.23437	0.0402419	-4.93893	0.0449777
FZD10	2.90293	0.0947171	-4.93774	0.0288021
ZNF681	4.46467	0.146384	-4.93072	0.000194157
SMARCAD1	17.5804	0.578112	-4.92648	0.000194157
TWIST1	12.0859	0.398957	-4.92094	0.00293727
COL6A3	41.4251	1.36815	-4.92021	0.000194157
MMP16	2.01348	0.0665299	-4.91954	0.0276858
CMYA5	24.8023	0.820668	-4.91753	0.000368661
INHBB	7.02682	0.232642	-4.91669	0.00241575
LIMA1	54.4364	1.80251	-4.9165	0.000194157
CNTNAP3	1.81105	0.0600732	-4.91396	0.0307534
SPARC	164.158	5.44797	-4.91323	0.000194157
ADGRF4	7.19831	0.23892	-4.91306	0.0051986
TEAD3	4.97841	0.165967	-4.90672	0.00371407
SLC20A2	17.3708	0.579217	-4.90641	0.000194157
ZNF138	13.5317	0.4516	-4.90516	0.0011535
SUSD5	2.08332	0.0696656	-4.9023	0.0232051
ZNF813	3.15818	0.105656	-4.90164	0.0080907
NAPEPLD	5.8189	0.194784	-4.9008	0.00973785
OXCT1	23.1768	0.779951	-4.89316	0.000194157
LYPLA1	56.6584	1.91581	-4.88626	0.000194157
IGFBP5	69.8069	2.38931	-4.8687	0.000194157
ADTRP	77.9904	2.67313	-4.86669	0.000368661
LOC103611081	2.57405	0.0883073	-4.86536	0.0162732
SMIM15	27.5881	0.947459	-4.86384	0.00707089
SUCLA2	27.6643	0.950115	-4.86378	0.000194157
WISP2	7.86046	0.271528	-4.85544	0.0276858
AQP5	5.19118	0.180079	-4.84936	0.0189466
PIGK	11.1247	0.386903	-4.84565	0.000194157
CCDC80	106.632	3.7094	-4.84531	0.000194157
KLHL31	2.19798	0.076462	-4.84529	0.0203833
MLANA	13.1422	0.460914	-4.83357	0.0051986
C17orf75	2.53058	0.0889899	-4.82968	0.00996166
SFRP4	3.21875	0.113244	-4.82899	0.0250696
DLK2	1.37987	0.0485902	-4.82772	0.000534941
RETSAT	20.7861	0.734933	-4.82186	0.000194157
LSM5	8.64996	0.306396	-4.81922	0.00602702
GJB4	6.49596	0.23015	-4.8189	0.0143678
SFRP2	44.2657	1.56931	-4.81799	0.000194157
TTC3P1	3.57052	0.12723	-4.81063	0.00717837
PRSS23	28.0735	1.00046	-4.81048	0.000194157
SLIRP	104.336	3.71897	-4.81018	0.00614043
CHRDL1	16.8677	0.60533	-4.8004	0.0357461
ERLIN2	14.9996	0.538727	-4.79923	0.000194157
NYNRIN	1.99339	0.0716169	-4.79878	0.0142687
SH3BGRL2	17.0888	0.61492	-4.79651	0.000194157
HLTF	9.48588	0.341628	-4.79528	0.0225446
CAV1	61.3293	2.21168	-4.79336	0.000194157
GPR180	3.27313	0.118108	-4.79249	0.000194157
VKORC1L1	16.1856	0.585451	-4.78902	0.0230254
IRF6	56.2824	2.03948	-4.78641	0.000194157
RASGRP1	7.71127	0.27952	-4.78594	0.00531724
HMGCR	106.529	3.87123	-4.78231	0.000194157
CXCL14	184.962	6.72214	-4.78217	0.000194157
POTEE	4.84265	0.176033	-4.78188	0.00293727
LGALS3BP	16.3787	0.59651	-4.77913	0.000194157
RPL19P12	10.134	0.369786	-4.77636	0.0384307
AKTIP	18.7509	0.686222	-4.77214	0.0263921
F2R	14.5771	0.536952	-4.76277	0.000194157
CYP27A1	12.76	0.470026	-4.76274	0.000848752
RRM1	55.1609	2.03241	-4.76238	0.000194157
PUS3	11.5128	0.424243	-4.7622	0.0107222
FN1	41.7858	1.54036	-4.76167	0.000194157
HIP1R	9.99245	0.368459	-4.76126	0.00144606
FKBP9	37.2688	1.37664	-4.75875	0.00371407
SPON1	11.7597	0.43533	-4.7556	0.000194157
HIBCH	36.7295	1.36152	-4.75365	0.0436141
PPAP2B	45.5099	1.68798	-4.75281	0.000194157
FREM2	1.17737	0.0436698	-4.75278	0.00445984
AMOTL1	24.6749	0.915625	-4.75214	0.000194157
GPT	5.53128	0.20551	-4.75033	0.0189466
TRUB2	12.3344	0.458906	-4.74835	0.00899791
ZNF726	5.65911	0.211603	-4.74114	0.00579035
COQ5	13.54	0.508595	-4.73457	0.00228052
DHX33	3.75803	0.142661	-4.71931	0.0481565
IL22RA1	4.45912	0.169328	-4.71886	0.0327446
ACACA	15.0505	0.573255	-4.71449	0.000194157
ALDH6A1	11.5569	0.441575	-4.70996	0.013646
AGL	15.1386	0.581357	-4.70267	0.000194157
HINT3	23.56	0.904806	-4.70259	0.000194157
APCDD1	32.8064	1.26134	-4.70095	0.000194157
KRT26	13.627	0.525185	-4.6975	0.00876602
CLDN1	93.1641	3.60339	-4.69235	0.000194157
GTF2H3	8.05321	0.312219	-4.68893	0.00173379
PARD6B	5.87228	0.227861	-4.68769	0.0039691
HIST1H4D	33.8152	1.31391	-4.68574	0.0360853
TSPAN13	19.833	0.770856	-4.6853	0.000194157
ALDH7A1	7.27699	0.284833	-4.67515	0.00996166
ENPEP	2.89277	0.113241	-4.67498	0.00909746
FOXC1	27.396	1.07342	-4.67367	0.000194157
RDH10	10.7682	0.423889	-4.66694	0.000194157
PTGFRN	23.2168	0.914343	-4.66629	0.000194157
ANO10	21.3824	0.851587	-4.65013	0.000368661
MYH10	11.701	0.466351	-4.64906	0.000194157
VWA2	2.88669	0.1151	-4.64845	0.0124141
TIMP3	79.5922	3.17702	-4.64688	0.000194157
TMEM168	9.80857	0.391799	-4.64586	0.000194157
DNM3OS	3.90135	0.155839	-4.64584	0.0204788
MLYCD	3.49054	0.139732	-4.64271	0.0314061
LOC100506985	7.75252	0.311191	-4.63879	0.0184752
SYNPO2	18.9084	0.759801	-4.63727	0.000194157
CTSF	11.1507	0.448546	-4.63573	0.00531724
TSPAN7	5.83668	0.235655	-4.6304	0.0255086
GATA3	13.8555	0.559703	-4.62965	0.0281112
TCAP	16.58	0.671397	-4.62614	0.0050772
MFSD8	6.45076	0.261999	-4.62184	0.00254912
WNT3	3.96496	0.161708	-4.61584	0.0225446
CASP14	73.8986	3.01502	-4.61531	0.000194157
MGST1	145.995	5.95661	-4.61528	0.000194157
COL6A2	51.8272	2.11484	-4.61509	0.000194157
TMEM254-AS1	1.07996	0.0441177	-4.61347	0.0158904
TMEM106B	22.7682	0.931735	-4.61096	0.000194157
TFAP2C	32.0681	1.31337	-4.60979	0.000194157
HES1	61.7905	2.53125	-4.60946	0.000194157
CCDC43	19.6689	0.806627	-4.60787	0.00332371
AQP1	84.1177	3.44976	-4.60784	0.000194157
GGCT	152.618	6.27425	-4.60434	0.000194157
HTRA1	46.3474	1.91307	-4.59853	0.000194157
SLC6A14	16.3624	0.675434	-4.59842	0.000194157
PMP2	2.82285	0.11656	-4.59801	0.04783
TPST1	8.92723	0.368823	-4.59721	0.00332371
MRPS27	16.4926	0.682222	-4.59543	0.000194157
TEX264	25.7999	1.07025	-4.59135	0.0151811
MTUS1	17.121	0.712993	-4.58574	0.000194157
TMED3	55.5551	2.32862	-4.57637	0.000194157
ABHD10	11.0308	0.462617	-4.57557	0.00973785
ZNF320	3.69601	0.155348	-4.57239	0.000534941
TIMM44	8.34387	0.350722	-4.57232	0.00383866
PTER	11.6325	0.489206	-4.57158	0.00173379
FAM63B	7.60923	0.320368	-4.56995	0.000534941
CETN2	30.8122	1.29766	-4.56951	0.000194157
BDH2	7.29968	0.308936	-4.56245	0.00144606
PPM1H	2.67286	0.113326	-4.55983	0.00470403
POLR3G	3.9598	0.168159	-4.55753	0.00649043
RHOV	23.713	1.00901	-4.55467	0.000194157
C3orf70	1.57369	0.0672046	-4.54945	0.0276858
LOC441242	1.22581	0.0523743	-4.54873	0.0281112
MPZL2	53.4702	2.29171	-4.54424	0.00614043
DLX5	4.40348	0.188946	-4.5426	0.0402539
CTGF	59.0876	2.53746	-4.5414	0.000194157
INO80E	6.33849	0.273049	-4.53691	0.00637554
IARS2	45.2243	1.94913	-4.5362	0.000194157
MTAP	8.41149	0.363739	-4.53139	0.000194157
CDH11	17.3452	0.75092	-4.52973	0.000194157
BCAP29	28.6339	1.24035	-4.5289	0.000194157
CYBRD1	93.3572	4.05174	-4.52615	0.000194157
SERPINE2	14.3073	0.622288	-4.52303	0.0481565
SGCB	9.23983	0.402391	-4.5212	0.000194157
TANC1	14.8026	0.645433	-4.51944	0.000194157
GALNT1	57.4682	2.50823	-4.51803	0.000194157
FHL1	68.3096	2.98791	-4.51488	0.000194157
SNAI2	21.8184	0.954422	-4.51478	0.000534941
TPM1	145.049	6.35222	-4.51314	0.000194157
BRIP1	2.1849	0.0961779	-4.50572	0.00201036
LBH	15.4704	0.68214	-4.5033	0.000194157
TMCO1	24.5888	1.08484	-4.50245	0.000194157
MUC19	3.85318	0.170494	-4.49826	0.0423887
GCFC2	9.93145	0.440193	-4.4958	0.00241575
THOC7	62.8567	2.79583	-4.49072	0.00144606
SYDE2	2.25205	0.100361	-4.48797	0.0080907
CEACAM1	3.66327	0.16457	-4.47636	0.00740589
KIAA1462	4.75841	0.214258	-4.47306	0.000194157
CDH13	10.0927	0.455056	-4.47113	0.0174874
SLCO4C1	7.58654	0.342843	-4.46782	0.0011535
ALDH9A1	73.5384	3.32448	-4.4673	0.000194157
ADGRA3	8.20451	0.370978	-4.46701	0.000194157
FAM46B	11.7257	0.530294	-4.46674	0.00201036
ZNF554	1.68583	0.0762493	-4.46659	0.0393092
C5orf28	4.77424	0.216597	-4.46219	0.00660832
HEBP2	61.575	2.79856	-4.45959	0.000194157
ACPP	30.7533	1.40237	-4.4548	0.000194157
ARFIP1	18.0841	0.825094	-4.45402	0.000194157
EIF2B3	18.2611	0.834265	-4.45213	0.0210492
NSG1	14.6335	0.670453	-4.448	0.0285543
LOC101927972	3.7109	0.170153	-4.44687	0.021134
PCMTD2	22.1039	1.01398	-4.4462	0.000534941
VWA5A	13.6797	0.630698	-4.43895	0.0247801
BMPR1A	17.7027	0.81891	-4.43412	0.000194157
ANXA3	18.5787	0.865508	-4.42396	0.000534941
C6orf132	6.51716	0.303842	-4.42285	0.000368661
ATP8B1	11.923	0.555891	-4.4228	0.000368661
IQCH-AS1	2.3864	0.111788	-4.416	0.00434313
MACC1	7.19357	0.338238	-4.4106	0.0115561
AP1AR	21.7602	1.02358	-4.41	0.00173379
PCYOX1	31.4896	1.48576	-4.4056	0.000194157
ACAA2	64.931	3.06555	-4.40469	0.000194157
FASTKD2	10.354	0.4895	-4.40274	0.000194157
PAFAH2	9.84078	0.465827	-4.40091	0.000194157
MICU2	32.5842	1.55175	-4.3922	0.000194157
PI3	57.6562	2.74634	-4.39189	0.0101773
DKK2	9.09123	0.434775	-4.38614	0.00201036
FIGNL1	12.6853	0.606681	-4.38608	0.00763685
PECR	36.4892	1.74641	-4.38501	0.000194157
TIGD2	4.06866	0.194805	-4.38445	0.0288021
NFU1	16.2109	0.778673	-4.3798	0.00637554
TATDN1	14.3901	0.692602	-4.3769	0.0489836
ZC2HC1A	8.58067	0.413101	-4.37653	0.000194157
CYB5R1	30.112	1.4508	-4.37541	0.000194157
SAMD5	8.96109	0.431957	-4.37471	0.000194157
CERS4	29.9621	1.44691	-4.37209	0.000194157
PUS7L	10.0536	0.485522	-4.37203	0.00752227
LMO7	17.9443	0.870856	-4.36495	0.000194157
CSTA	200.478	9.74743	-4.36228	0.000194157
PRDX2	118.596	5.79379	-4.35541	0.000194157
AK3	26.5025	1.29556	-4.35449	0.000194157
F8	3.16211	0.154725	-4.35311	0.0291533
DDX60	11.1866	0.547942	-4.3516	0.000194157
COPRS	18.1001	0.887099	-4.35076	0.00306975
FIBIN	6.79425	0.334812	-4.34289	0.00241575
YIPF4	29.3606	1.45006	-4.33969	0.000194157
MAK16	15.9318	0.787276	-4.33889	0.0080907
ERGIC2	36.0796	1.78621	-4.33621	0.000194157
GNB4	36.6231	1.81866	-4.33181	0.000194157
LACTB2	9.87148	0.490808	-4.33003	0.024116
HIST1H2AH	43.4617	2.16132	-4.32976	0.0100723
HIBADH	21.109	1.05139	-4.32749	0.0050772
IPO5P1	6.5875	0.328296	-4.32666	0.00614043
DOCK9	24.9339	1.24447	-4.32451	0.000194157
WDR78	2.51699	0.125665	-4.32404	0.0163755
DCAF13	22.2367	1.11124	-4.3227	0.00752227
SLC35A3	10.4227	0.521144	-4.32191	0.00159254
PPP1R37	3.44102	0.172589	-4.31742	0.0130283
PCCA	10.5281	0.52883	-4.31529	0.00482572
MRPL42	20.9394	1.0532	-4.31336	0.000534941
CCNB1	11.5663	0.583257	-4.30966	0.000194157
ARMC1	16.5238	0.834258	-4.30791	0.00332371
ISCA1	20.7831	1.05294	-4.30292	0.000194157
VANGL1	5.72292	0.290316	-4.30106	0.00173379
PTRF	53.9968	2.74538	-4.2978	0.000194157
CXCL12	122.633	6.23543	-4.29772	0.000194157
SRSF8	11.5123	0.585385	-4.29764	0.000194157
TMEM192	7.37781	0.375311	-4.29703	0.000194157
GFM1	25.121	1.28488	-4.28919	0.0018738
FBLN1	43.5364	2.22772	-4.28858	0.0265814
SERHL2	2.12036	0.108883	-4.28346	0.00920446
COQ2	8.57181	0.440399	-4.28272	0.0113588
WDR3	18.391	0.945345	-4.28201	0.000194157
STON1	5.54671	0.285406	-4.28054	0.049882
NOC3L	15.6059	0.804681	-4.27753	0.000194157
TMEM167A	44.0766	2.27537	-4.27584	0.000194157
MTX3	9.08003	0.469244	-4.27429	0.000194157
MEST	6.31843	0.326855	-4.27285	0.00130162
MAGEH1	6.19546	0.320626	-4.27225	0.0183908
TBX15	6.73234	0.348608	-4.27143	0.000695371
PPP1R3A	4.77207	0.247182	-4.27097	0.00383866
PDCD4	106.562	5.53826	-4.26612	0.000194157
DUOX1	7.04192	0.366346	-4.26469	0.000368661
PCBP4	3.38432	0.176065	-4.26469	0.0259634
MRTO4	10.7149	0.560287	-4.25731	0.00100222
TFB2M	9.85986	0.51583	-4.2566	0.00254912
NABP2	5.22518	0.273566	-4.25552	0.0279496
PEBP1	167.404	8.76568	-4.25532	0.000194157
ACTR6	19.8542	1.04381	-4.24952	0.000194157
IL17RD	2.72205	0.14328	-4.24778	0.0039691
RNF43	2.82311	0.148746	-4.24636	0.0413778
MCM4	18.8112	0.99452	-4.24145	0.000194157
NDUFB1	180.39	9.54763	-4.23984	0.000194157
ALDH3A2	60.8072	3.23039	-4.23446	0.000194157
ASPM	5.10751	0.272141	-4.23019	0.0042219
TMPO	29.9654	1.59694	-4.22991	0.000194157
VWF	6.86324	0.366403	-4.22738	0.000194157
NFATC4	2.82397	0.150944	-4.22564	0.0263921
GEMIN6	14.2782	0.763328	-4.22536	0.0108177
ZNF287	1.66835	0.0892501	-4.22442	0.0399177
IDH1	98.9302	5.30379	-4.22131	0.000194157
SMPD3	6.95349	0.373138	-4.21996	0.000695371
PLEKHH2	6.855	0.367904	-4.21976	0.00268233
AMOTL2	9.18517	0.493009	-4.21962	0.00201036
FLRT2	7.67546	0.412549	-4.21761	0.000194157
MPZ	4.12262	0.222316	-4.21288	0.0108177
COBLL1	10.6161	0.573057	-4.21143	0.00144606
PIK3R3	10.8725	0.587573	-4.20977	0.000368661
BPIFB2	5.24484	0.283722	-4.20835	0.0444907
CCDC53	23.1284	1.25188	-4.2075	0.0426431
KIAA0895	3.153	0.17077	-4.2066	0.0127246
LAPTM4B	22.3242	1.20933	-4.20633	0.000194157
TMEM62	3.42413	0.18569	-4.20477	0.0184752
KCTD18	6.39818	0.347336	-4.20326	0.0011535
TRMT44	6.49755	0.353012	-4.20211	0.000534941
CFD	91.0335	4.9473	-4.20168	0.000194157
AASDHPPT	19.196	1.04728	-4.19608	0.000194157
KIT	11.9691	0.653284	-4.19545	0.0460893
SPARCL1	146.404	7.9909	-4.19545	0.000194157
SNORA22	354.189	19.3723	-4.19246	0.0471811
STOX2	3.06722	0.168132	-4.18927	0.0113588
ERMP1	17.21	0.945763	-4.18562	0.000194157
UBE2QL1	2.10517	0.115985	-4.18193	0.00909746
GCOM1	14.8132	0.819126	-4.17666	0.00963636
TFCP2L1	9.42675	0.521888	-4.17495	0.000194157
CNIH1	27.5088	1.52382	-4.17413	0.000194157
PGGT1B	18.1591	1.00707	-4.17245	0.000194157
BNC2	3.52239	0.196083	-4.16702	0.000194157
DIMT1	20.0678	1.11715	-4.16698	0.000194157
LOC643733	2.8865	0.16074	-4.16652	0.0432307
CHMP4C	10.018	0.557915	-4.1664	0.00707089
SLC26A2	23.5017	1.30959	-4.16558	0.000194157
SRP9	132.26	7.37108	-4.16536	0.000194157
LOC730102	4.81893	0.268616	-4.16509	0.00672569
ITGB5	21.0152	1.17154	-4.16496	0.000194157
NFS1	4.49619	0.250706	-4.16463	0.0165717
CTSO	18.2995	1.02066	-4.16424	0.000194157
PFDN4	13.0364	0.727208	-4.16403	0.00173379
HLF	10.7113	0.597801	-4.16333	0.000194157
MOCS3	3.17266	0.177084	-4.16319	0.0144526
ADAMTS1	29.4864	1.64721	-4.16195	0.000194157
LYRM7	7.44886	0.417181	-4.15827	0.000194157
OSMR	18.3211	1.02632	-4.15795	0.00740589
LINC01184	9.06967	0.509986	-4.15252	0.00173379
FAM210B	24.7567	1.3953	-4.14917	0.000194157
NAA20	41.6621	2.35594	-4.14436	0.0304047
CD99L2	4.59576	0.260367	-4.14168	0.015782
ZNF443	3.80804	0.215949	-4.14029	0.00614043
PWP1	32.9853	1.87338	-4.13811	0.000194157
HLCS	11.665	0.662701	-4.13768	0.0134285
SLIT3	15.4468	0.877565	-4.13766	0.000194157
IGFBP7	167.278	9.50362	-4.13763	0.0011535
ODF2L	8.94247	0.508175	-4.13728	0.00228052
MOCOS	3.65561	0.207849	-4.1365	0.00876602
AQP3	120.2	6.83806	-4.1357	0.000194157
SLC39A6	70.3234	4.00555	-4.13393	0.000194157
MOGAT1	6.01615	0.342838	-4.13324	0.04354
GUF1	12.1129	0.691837	-4.12997	0.000194157
SCARB2	66.5529	3.80707	-4.12775	0.000194157
TXNDC9	25.8733	1.48596	-4.122	0.000194157
RBM45	4.77517	0.274624	-4.12002	0.046005
ZNF626	13.3886	0.771297	-4.11758	0.0110391
ARSK	1.94255	0.111953	-4.11699	0.0433052
SNX24	6.83584	0.394848	-4.11375	0.00371407
PRMT6	2.48219	0.143496	-4.11253	0.0362519
TMEM135	6.53968	0.378184	-4.11206	0.000194157
PTPRF	21.8637	1.26583	-4.11038	0.000194157
FBXO3	24.6086	1.42544	-4.10969	0.0106099
SYNE1	11.7841	0.68315	-4.10849	0.000194157
VCAM1	15.5562	0.902122	-4.10803	0.0115561
FAXDC2	31.538	1.82925	-4.10777	0.000534941
PDZD2	6.26193	0.364306	-4.10338	0.000194157
SUMF1	16.046	0.93368	-4.10314	0.000194157
PSPH	6.09775	0.354853	-4.10298	0.0018738
NUP35	13.613	0.793681	-4.10028	0.0180872
NUDCD1	8.13816	0.475726	-4.0965	0.000194157
KBTBD6	2.60173	0.152373	-4.09379	0.00555422
NFYB	12.1837	0.713724	-4.09344	0.014174
KATNB1	4.8992	0.287288	-4.09198	0.00293727
ACADSB	6.97496	0.40916	-4.09145	0.000194157
FZD4	9.99752	0.586574	-4.09118	0.000368661
ZNF302	11.9901	0.703752	-4.09063	0.00228052
CHMP6	2.22846	0.130982	-4.08861	0.04354
TRAT1	3.89317	0.229027	-4.08736	0.0278727
KRT9	3.51758	0.207007	-4.08683	0.0431503
GEMIN5	4.8194	0.284373	-4.083	0.0389649
CBR4	12.7863	0.75594	-4.08019	0.000194157
RAPGEFL1	9.33915	0.554528	-4.07396	0.0225446
TRMT12	8.66628	0.514891	-4.07308	0.00358257
DTWD1	9.60776	0.570922	-4.07284	0.00268233
MIS18A	5.24562	0.311911	-4.07191	0.0198191
EFNA5	5.98091	0.355744	-4.07145	0.00144606
ZNF594	2.33343	0.139149	-4.06774	0.0155775
FBXO45	14.3883	0.860057	-4.06432	0.000194157
C9orf41	12.3843	0.741059	-4.06278	0.0210492
AGA	23.0429	1.37961	-4.06199	0.0117696
AFG3L2	33.291	1.99407	-4.06135	0.00876602
PPAT	5.4948	0.329314	-4.06053	0.000194157
MRPL50	30.4613	1.82589	-4.0603	0.000194157
DLC1	12.6435	0.758573	-4.05896	0.0011535
C10orf32	16.3354	0.981873	-4.05632	0.00707089
CBR3-AS1	2.92041	0.175832	-4.0539	0.0385252
TMEM133	3.33443	0.200761	-4.05389	0.0485834
ZNF10	3.35717	0.202183	-4.05351	0.000848752
EPS8L2	7.15396	0.431621	-4.0509	0.00173379
PET117	8.28595	0.501572	-4.04614	0.0418614
SYCP2	1.70613	0.103454	-4.04366	0.0360853
AMIGO2	3.33821	0.203196	-4.03813	0.0485071
GOT2	22.947	1.39858	-4.03627	0.000368661
SCPEP1	29.102	1.77714	-4.03349	0.000194157
CYP51A1	96.2282	5.8925	-4.02951	0.000194157
TMEM119	4.08544	0.250273	-4.02892	0.0128212
ALG10	3.08899	0.190351	-4.0204	0.00899791
MRGPRF	1.53033	0.0943621	-4.0195	0.0130283
TCHH	80.3198	4.95412	-4.01906	0.0272333
ZNF544	8.002	0.493636	-4.01884	0.000194157
WWTR1	29.135	1.80101	-4.01587	0.000194157
GABPA	18.8852	1.16751	-4.01576	0.0011535
NOL12	2.21025	0.136818	-4.01388	0.0134285
ESCO2	1.87251	0.115936	-4.01357	0.0350443
CGNL1	14.4325	0.895774	-4.01005	0.0288021
EXOSC9	18.6155	1.15598	-4.00931	0.00332371
NUP155	10.8133	0.671784	-4.00867	0.000194157
TTC37	36.715	2.2827	-4.00755	0.000194157
APOBEC2	3.83857	0.238724	-4.00715	0.0322957
NT5DC1	10.685	0.666196	-4.00349	0.000194157
TENM3	1.14128	0.0712351	-4.00192	0.00602702
MSH2	13.2205	0.827197	-3.9984	0.0219116
CFTR	2.96814	0.185941	-3.99665	0.00371407
PLEKHG1	9.54492	0.599348	-3.99327	0.000194157
PDSS2	7.10458	0.448623	-3.98517	0.000194157
VMA21	20.665	1.30643	-3.98349	0.000194157
GOT1	19.8843	1.25961	-3.98058	0.000194157
CPT2	8.83244	0.560175	-3.97886	0.0171089
SLC35B3	8.07236	0.512123	-3.97843	0.0197163
HIST1H3C	32.0047	2.03257	-3.97691	0.00855867
MDH1	64.6867	4.11016	-3.9762	0.000194157
FUT8	6.9211	0.440308	-3.97442	0.0226266
FZD3	3.43509	0.219	-3.97135	0.000194157
TMEM241	2.59135	0.16528	-3.97072	0.0255815
GTF2H5	2.84818	0.181687	-3.97051	0.000194157
DBR1	8.54355	0.546373	-3.96688	0.00100222
ZNF441	4.87442	0.311815	-3.96647	0.000534941
C15orf52	1.0994	0.0704206	-3.96458	0.0238452
CREB3L4	3.24893	0.208229	-3.96372	0.0283815
ADH5	31.8536	2.04327	-3.96251	0.000194157
CACNB4	4.57351	0.293842	-3.96019	0.00228052
ZNF770	51.7055	3.33301	-3.95542	0.000194157
DIEXF	3.29246	0.212342	-3.9547	0.000194157
SYPL2	1.05321	0.0679698	-3.95376	0.0494975
GK5	30.4515	1.96582	-3.95331	0.000194157
METTL2A	5.02544	0.324509	-3.95292	0.00470403
SLC16A1	17.945	1.15892	-3.95273	0.000194157
LRRC15	10.5418	0.681114	-3.95208	0.0434598
HELLS	8.63245	0.558244	-3.9508	0.000368661
FAM180A	4.02182	0.260099	-3.95072	0.0428852
NES	7.54374	0.488099	-3.95003	0.000194157
RDH14	16.3663	1.06061	-3.94775	0.00358257
FAM98B	5.42838	0.351913	-3.94723	0.000194157
NOL11	19.1417	1.24448	-3.94311	0.000368661
KANK1	22.7113	1.47709	-3.94258	0.000194157
ZNF518A	9.94488	0.647595	-3.94079	0.000194157
FBXL17	8.93424	0.58222	-3.93971	0.000194157
KIF4A	1.47668	0.096508	-3.93557	0.0358273
RASSF9	4.60381	0.301273	-3.93368	0.0375301
COA7	6.1507	0.404035	-3.9282	0.00531724
RRP1B	7.86059	0.517096	-3.92613	0.000194157
ZNF879	2.93074	0.192945	-3.925	0.0271393
RPAP2	11.5549	0.761994	-3.92258	0.0051986
RNF150	2.22777	0.146983	-3.92187	0.00717837
RPS17	27.4753	1.81709	-3.91843	0.0479133
DKK3	18.6022	1.23028	-3.91841	0.0106099
EIF4E3	6.78598	0.45072	-3.91225	0.0051986
SEC22A	8.06151	0.536114	-3.91044	0.000368661
RTN4IP1	2.62582	0.174675	-3.91003	0.0263167
ETFDH	57.3101	3.81489	-3.90907	0.000194157
BPGM	15.3401	1.02133	-3.90879	0.0100723
TSSC1	6.41989	0.427534	-3.90844	0.0127246
GPD1L	10.6994	0.713106	-3.90726	0.000368661
SLC18B1	6.93526	0.462434	-3.90663	0.000695371
TEAD1	13.3328	0.893083	-3.90004	0.000194157
PMS1	6.04814	0.405412	-3.89903	0.00159254
REXO2	71.9689	4.82589	-3.89851	0.000194157
ARL1	35.8021	2.40311	-3.89707	0.000194157
SCO1	16.9536	1.13832	-3.89661	0.000194157
MRPS9	24.7488	1.6619	-3.89646	0.0285543
PIGN	15.7553	1.06392	-3.88837	0.000194157
METTL5	28.236	1.90771	-3.88762	0.0326513
FAM76A	9.2883	0.628144	-3.88625	0.00159254
TUFT1	28.0425	1.90068	-3.88303	0.000695371
ABCA4	1.24717	0.0845344	-3.88298	0.0328426
AASS	8.67369	0.587913	-3.88297	0.000194157
EMCN	10.6218	0.720145	-3.88259	0.0050772
LDLR	21.2842	1.44506	-3.88057	0.000194157
MGMT	9.47966	0.643998	-3.87971	0.0262373
GFM2	14.3373	0.975256	-3.87785	0.046005
PDGFRB	15.0374	1.02444	-3.87565	0.000194157
HCG11	3.77025	0.257693	-3.87094	0.000368661
SPNS2	6.23882	0.42675	-3.86981	0.00821035
TTC30B	2.55995	0.175279	-3.86839	0.0267625
GALNT18	7.11657	0.487342	-3.86818	0.0215237
MRPL15	13.6536	0.936354	-3.86609	0.00100222
ZNF180	3.70596	0.25441	-3.86462	0.0111428
SORD	9.71176	0.667101	-3.86376	0.00591396
NDUFS4	131.383	9.04214	-3.86097	0.000194157
SDHD	61.5375	4.2362	-3.86062	0.000194157
CCDC25	15.2854	1.05744	-3.8535	0.0329218
DUT	15.7598	1.09117	-3.85231	0.000194157
ATG4A	9.03586	0.626557	-3.85014	0.00228052
NPM3	12.2292	0.847993	-3.85013	0.00832383
HMOX2	27.3258	1.90091	-3.8455	0.000194157
IDH2	59.0318	4.10809	-3.84495	0.000194157
TFDP2	6.40838	0.446343	-3.84374	0.000194157
CPA3	21.7743	1.51727	-3.84307	0.000194157
MRPL19	10.7177	0.748694	-3.83947	0.000194157
CRCP	14.4641	1.01375	-3.8347	0.000194157
CFAP97	23.3843	1.6394	-3.8343	0.000194157
ENPP2	11.4763	0.805516	-3.8326	0.048914
NACA2	8.50405	0.596991	-3.83237	0.014072
ZNF569	1.78466	0.12538	-3.83127	0.0126214
FAM43A	6.44781	0.45364	-3.82919	0.000368661
FASTKD3	5.38254	0.378725	-3.82907	0.0212283
ZNF528	3.5214	0.24836	-3.82564	0.0018738
JUP	57.4011	4.05049	-3.82491	0.000194157
LRP11	21.9969	1.55448	-3.82279	0.000194157
COQ9	19.5429	1.38125	-3.82259	0.00763685
HIST1H2BI	41.109	2.91015	-3.82029	0.00332371
CACHD1	7.41353	0.524838	-3.82022	0.00371406
TMEM14A	11.0876	0.785353	-3.81947	0.00717837
MRPL1	15.2957	1.08494	-3.81743	0.000368661
DBT	7.13281	0.507896	-3.81187	0.000194157
LRG1	13.1051	0.933552	-3.81125	0.00241575
RPGRIP1L	2.47357	0.176261	-3.81081	0.0392313
METTL7A	66.6608	4.75631	-3.80892	0.000194157
MAP1B	14.1919	1.01365	-3.80744	0.00319714
SULT1E1	3.8633	0.275971	-3.80724	0.0418614
SETBP1	8.03329	0.573916	-3.80708	0.000194157
IPO11	7.01077	0.502022	-3.80375	0.00241575
HIST1H2BD	184.649	13.2223	-3.80374	0.000194157
MINPP1	11.1232	0.796535	-3.80369	0.00684006
MRPS17	29.6745	2.12555	-3.80332	0.00579035
ANGPTL2	11.2784	0.808163	-3.80277	0.00876602
SNRNP27	22.0329	1.5806	-3.80111	0.000194157
SLC40A1	42.9578	3.08216	-3.80091	0.000194157
ZBTB8A	2.94076	0.211034	-3.80064	0.00173379
PCTP	23.9297	1.72121	-3.79731	0.0134285
RAB3D	14.8223	1.06692	-3.79624	0.00280929
PMVK	24.7786	1.78462	-3.79541	0.000194157
ZNF322	3.38512	0.243887	-3.79492	0.00672569
CENPQ	3.73339	0.269685	-3.79114	0.0434598
RCN2	20.1435	1.45867	-3.7876	0.0139675
AKAP1	14.6368	1.06104	-3.78605	0.00130162
VBP1	34.3339	2.48895	-3.78602	0.000194157
MTCH2	33.551	2.43601	-3.78376	0.000194157
EPRS	41.7347	3.0317	-3.78305	0.000194157
FERMT1	7.53006	0.548497	-3.77911	0.000194157
FBF1	1.25067	0.0911712	-3.77798	0.0436141
LZIC	18.5848	1.35496	-3.7778	0.000695371
HIST1H1B	51.1646	3.73156	-3.77729	0.000368661
FMOD	13.4669	0.98365	-3.77512	0.000194157
URI1	32.4379	2.3697	-3.77491	0.000194157
SLC25A4	9.64033	0.704788	-3.77382	0.000368661
ZMAT3	9.37406	0.686869	-3.77057	0.000194157
POLR2K	63.8871	4.68644	-3.76896	0.000194157
RRP15	6.36485	0.467435	-3.76729	0.000194157
NOC2L	12.8951	0.947248	-3.76693	0.000368661
CENPU	9.78056	0.720106	-3.76364	0.00434313
GTPBP10	4.98448	0.368222	-3.7588	0.00626348
NIPAL2	16.0893	1.18896	-3.75833	0.000534941
STS	3.40611	0.251728	-3.75819	0.00319714
DPY19L4	10.172	0.752156	-3.75742	0.000194157
GPNMB	147.914	10.9617	-3.75422	0.000194157
MRPS16	22.2731	1.65065	-3.75419	0.000194157
KCTD3	16.8901	1.25203	-3.75384	0.000194157
IKZF2	5.64145	0.418449	-3.75294	0.000194157
ERH	65.8592	4.88897	-3.75178	0.000194157
C12orf4	6.35846	0.472985	-3.74881	0.0338271
MRPL45	16.8336	1.255	-3.74558	0.0249806
SEC11C	54.9345	4.10301	-3.74296	0.000194157
SYNJ2BP	11.5488	0.863622	-3.7412	0.000194157
ATP9A	9.81501	0.737037	-3.73518	0.000194157
DPY19L3	6.0906	0.457813	-3.73375	0.00542793
PTPRB	3.30904	0.249444	-3.72962	0.00306975
FOPNL	23.5442	1.77648	-3.72828	0.000534941
TMEM182	2.42507	0.183894	-3.72108	0.0266759
AK6	30.447	2.31019	-3.72022	0.00953438
KRTAP11-1	49.8573	3.78925	-3.71782	0.00268233
HSDL2	37.3406	2.84835	-3.71255	0.000194157
IL20RB	34.3506	2.62806	-3.70826	0.000194157
FAM171A1	2.8552	0.218605	-3.7072	0.0101773
C21orf91	13.7461	1.05376	-3.7054	0.000194157
C16orf74	1.22914	0.0942446	-3.7051	0.00649043
EXPH5	24.454	1.87736	-3.70329	0.000194157
PADI1	2.59386	0.199274	-3.70227	0.0230254
MRPS26	13.3246	1.02479	-3.70069	0.00434313
PDP2	2.37792	0.183276	-3.69761	0.00130162
SYPL1	42.0595	3.24887	-3.69442	0.000194157
EIF2B1	22.2222	1.71714	-3.69392	0.000695371
KIAA1715	18.6263	1.43958	-3.69362	0.000194157
POLR3B	6.34651	0.49123	-3.69149	0.0171089
PKDCC	2.35003	0.182127	-3.68966	0.0278727
SGCG	3.81732	0.296161	-3.6881	0.0301368
PHYH	9.77001	0.759993	-3.6843	0.0184752
KIAA0020	29.6468	2.30659	-3.68404	0.000194157
ADGRA2	6.05497	0.471438	-3.68298	0.0018738
CRISPLD2	20.5818	1.60548	-3.68029	0.000194157
LAMA4	20.9116	1.63476	-3.67716	0.00358257
MORC4	11.9161	0.931652	-3.67697	0.000194157
DOPEY1	16.1136	1.26166	-3.67488	0.000194157
PTPRK	24.7262	1.94387	-3.66904	0.000194157
GNPAT	48.042	3.7784	-3.66845	0.000194157
ZBTB8OS	10.1136	0.796166	-3.66708	0.0167831
PMF1	18.3766	1.44807	-3.66567	0.0116581
ZCCHC4	2.63301	0.207607	-3.66479	0.0246908
RNF14	15.6504	1.23539	-3.66316	0.000194157
ACAT2	114.438	9.03605	-3.66273	0.0253394
PREPL	13.7097	1.0826	-3.66263	0.000194157
NAP1L3	2.29347	0.181152	-3.66226	0.0447345
CAP2	4.32069	0.341322	-3.66206	0.0316525
CCDC171	4.58339	0.362083	-3.66202	0.000534941
SAMM50	29.6023	2.34023	-3.66099	0.000194157
CD248	5.24165	0.414624	-3.66015	0.00740589
PRSS12	9.18099	0.727893	-3.65685	0.000194157
SPRY1	18.2135	1.44404	-3.65682	0.000194157
KLF5	61.6846	4.90374	-3.65296	0.000194157
PGRMC2	29.4359	2.34227	-3.6516	0.000194157
ECHDC1	48.2369	3.84443	-3.6493	0.000194157
CUL5	17.2578	1.37578	-3.64893	0.000194157
MBTPS2	3.22679	0.258088	-3.64417	0.0363427
UTP23	10.2159	0.819622	-3.63972	0.000194157
MFSD9	2.81425	0.226187	-3.63716	0.0247801
CD36	106.922	8.59541	-3.63684	0.000194157
THUMPD1	31.913	2.56663	-3.6362	0.000194157
HMGN3	48.4078	3.8936	-3.63606	0.000194157
CHPT1	26.4503	2.12909	-3.63497	0.000194157
NDUFS1	57.0648	4.59588	-3.63419	0.000194157
ZFP62	10.5574	0.85088	-3.63316	0.000194157
RBFOX2	17.2243	1.38831	-3.63304	0.000194157
GTF3C6	40.2213	3.24389	-3.63216	0.000194157
ACP1	60.5119	4.88196	-3.63169	0.000194157
CSGALNACT1	7.55557	0.609913	-3.63087	0.00531724
RECK	7.14151	0.577207	-3.62907	0.000194157
TRIT1	7.98142	0.645105	-3.62904	0.00319714
FBXO40	1.4607	0.118266	-3.62655	0.0345419
LIMK2	22.1847	1.79692	-3.62597	0.000194157
IMPA2	45.6402	3.69933	-3.62497	0.000194157
RRM2	5.33458	0.433038	-3.62281	0.021134
SLC25A16	9.08794	0.738045	-3.62217	0.000695371
CDON	6.87759	0.558904	-3.62123	0.00214476
DENR	28.02	2.27926	-3.61982	0.000194157
RAB38	38.4668	3.12922	-3.61974	0.000194157
RPL23P8	13.6533	1.11134	-3.61887	0.0174874
BPNT1	8.0243	0.653935	-3.61716	0.0461612
ADD3	47.242	3.85306	-3.61599	0.000194157
PDDC1	4.40556	0.359469	-3.61539	0.000695371
METTL16	5.86735	0.479266	-3.61381	0.000194157
CMTR2	11.0458	0.903537	-3.61176	0.000194157
MRC2	8.7878	0.718904	-3.61163	0.000194157
FLJ23867	5.69062	0.465658	-3.61125	0.0441788
VSIG10L	2.62204	0.214633	-3.61074	0.0188575
THOC3	7.27788	0.597054	-3.60759	0.00173379
DPYSL3	23.5339	1.9309	-3.6074	0.000194157
ASUN	10.5234	0.864511	-3.60557	0.000194157
EIF5A2	2.07206	0.170267	-3.6052	0.00241575
SREK1IP1	8.9095	0.734047	-3.6014	0.000194157
SLC44A2	13.751	1.13365	-3.6005	0.000368661
KCTD15	8.38848	0.692368	-3.5988	0.00740589
AGPAT5	8.35821	0.690256	-3.59799	0.000194157
ZNF77	3.6192	0.299514	-3.59497	0.0125137
KCNK5	3.6945	0.306007	-3.59374	0.00555422
CARS2	7.7033	0.639728	-3.58995	0.00345851
FAM200B	4.04691	0.336392	-3.58861	0.000194157
KIAA1161	1.46142	0.121681	-3.5862	0.0255815
SOWAHC	18.6801	1.55586	-3.58571	0.000194157
UTP20	8.80966	0.734848	-3.58357	0.000194157
CLCN3	46.555	3.88584	-3.58264	0.000194157
2016-09-04	3.00466	0.25144	-3.57892	0.00984735
PGM2	24.2341	2.02836	-3.57865	0.000194157
PLRG1	16.4929	1.38088	-3.57819	0.000194157
TRMT13	8.40235	0.705475	-3.57413	0.013646
LZTFL1	5.14209	0.431741	-3.57412	0.0418614
HCFC2	9.24851	0.77729	-3.5727	0.000194157
TMEM261	8.50174	0.714889	-3.57197	0.00228052
HIST1H2AE	75.4532	6.34666	-3.57151	0.000194157
IDH3A	28.2067	2.37576	-3.56958	0.000194157
METTL10	8.26988	0.696617	-3.56943	0.00660832
POMGNT2	2.2748	0.191834	-3.56781	0.0184752
TTC32	6.31776	0.534415	-3.56338	0.0316525
MBOAT2	39.2202	3.31932	-3.56264	0.000194157
DECR1	51.2326	4.35976	-3.55474	0.000194157
GRWD1	6.08854	0.519095	-3.55203	0.000695371
ZBTB44	25.4166	2.16889	-3.55074	0.000194157
GIMAP2	4.61326	0.394058	-3.54931	0.0304047
ZNF624	3.70824	0.317047	-3.54797	0.00100222
RFXAP	1.86064	0.159149	-3.54735	0.0382682
FDPS	241.057	20.72	-3.54028	0.000194157
MLLT3	4.11871	0.354119	-3.53989	0.000194157
GPSM2	27.8312	2.39653	-3.53769	0.00371407
LOR	32.4835	2.7992	-3.53662	0.000194157
PIGX	9.0118	0.776577	-3.53662	0.000194157
IDI1	123.18	10.6204	-3.53585	0.000194157
PTPN14	12.7078	1.09592	-3.5355	0.000194157
APOD	152.975	13.2173	-3.53279	0.000194157
KIF3A	4.94925	0.428017	-3.53147	0.00458326
ZMYM1	5.00421	0.432777	-3.53145	0.00100222
CC2D2A	4.18718	0.36233	-3.5306	0.015283
DHRS11	4.03842	0.349886	-3.52883	0.0263167
LYRM2	7.43658	0.6443	-3.52883	0.0274987
TNS4	8.04404	0.698912	-3.52474	0.000368661
PPIH	15.2557	1.32687	-3.52326	0.00579035
CTBP1-AS2	1.25704	0.109401	-3.52233	0.0412029
QRSL1	6.16988	0.537029	-3.52217	0.000194157
CYP27C1	1.59798	0.139663	-3.51623	0.033187
SLC2A13	3.45041	0.30159	-3.51611	0.000194157
CLIP4	26.0819	2.28743	-3.51125	0.000194157
ECHS1	27.0127	2.37355	-3.50852	0.000368661
FNDC4	5.18856	0.456492	-3.50667	0.0137556
NUAK1	5.574	0.490647	-3.50596	0.000194157
RHPN2	2.58305	0.227785	-3.50333	0.0376836
ARL15	19.9902	1.76568	-3.50099	0.000368661
FAM19A2	1.35752	0.120024	-3.49957	0.0474193
ABCE1	35.2666	3.11819	-3.49952	0.000194157
KDELC2	14.6303	1.29506	-3.49787	0.000194157
NIFK	32.8206	2.90559	-3.4977	0.0011535
FLNC	5.80381	0.51539	-3.49326	0.0133317
MRPL30	15.1041	1.34327	-3.49112	0.000194157
MPZL3	32.0403	2.85014	-3.49078	0.000194157
MPLKIP	6.82044	0.607783	-3.48824	0.0184752
ZNF37BP	3.73661	0.333361	-3.48657	0.000194157
GLRX5	29.6187	2.64459	-3.48539	0.000194157
SH3RF1	6.85544	0.612232	-3.4851	0.000194157
NME6	3.38405	0.302345	-3.48448	0.00345851
OAT	73.6643	6.58309	-3.48413	0.000194157
TMEM97	41.4403	3.70835	-3.48218	0.000194157
ARMT1	16.5919	1.48639	-3.4806	0.000194157
ZNF117	23.4006	2.09851	-3.47911	0.000194157
C1orf198	13.8564	1.24289	-3.47879	0.000194157
FABP5	891.922	80.034	-3.47823	0.000194157
S1PR3	3.8434	0.345406	-3.47602	0.0281112
ATP5A1	258.648	23.2661	-3.47469	0.000194157
ASAH1	44.113	3.96994	-3.47401	0.000194157
C19orf12	5.8961	0.53071	-3.47376	0.0444113
AMMECR1	8.61467	0.776923	-3.47095	0.000194157
ZNF43	19.1503	1.7278	-3.47035	0.000194157
HPSE	3.80132	0.343071	-3.46992	0.0483799
MRPS22	47.9477	4.33089	-3.46873	0.000194157
SASH1	19.8428	1.79253	-3.46854	0.000194157
ZNF367	3.4374	0.310588	-3.46825	0.00637554
GPM6B	13.8675	1.25502	-3.46592	0.000848752
ORC4	5.99466	0.543324	-3.46379	0.0161811
SMIM4	23.522	2.13278	-3.4632	0.0444907
COA5	7.45233	0.675761	-3.46311	0.00445984
IER3IP1	38.529	3.49654	-3.46194	0.000194157
TMEM64	11.732	1.06536	-3.46104	0.000194157
TMA16	12.3896	1.12514	-3.46095	0.000368661
ANTXR1	21.5767	1.95968	-3.46078	0.000194157
POP7	15.4306	1.40223	-3.46	0.00319714
SCARNA12	183.442	16.6745	-3.45961	0.0333729
RAB33B	7.66842	0.69751	-3.45864	0.000194157
C9orf3	9.48177	0.863405	-3.45705	0.000194157
BBS1	2.81545	0.256849	-3.45437	0.0142687
UEVLD	23.4805	2.14447	-3.45277	0.000194157
DERA	25.8784	2.36528	-3.45166	0.00100222
HDHD2	14.4613	1.32269	-3.45065	0.000368661
EAPP	34.5849	3.16851	-3.44827	0.000194157
PHF5A	31.4886	2.88562	-3.44787	0.000194157
MCAM	16.532	1.51708	-3.44589	0.00201036
IGSF10	5.78089	0.530858	-3.4449	0.015782
ZNF471	1.70215	0.156439	-3.44369	0.0116581
TJP1	23.6235	2.17525	-3.44097	0.000194157
NT5C3A	32.066	2.95512	-3.43976	0.000194157
RTN4RL1	1.99381	0.183819	-3.43917	0.0367754
AP3M2	4.25452	0.392961	-3.43654	0.0215237
CLIC6	2.72046	0.251889	-3.43299	0.0181838
EBLN3	17.6913	1.63838	-3.4327	0.000194157
BCCIP	46.161	4.27568	-3.43245	0.00228052
EHBP1	24.8774	2.30571	-3.43155	0.000194157
DHX37	1.64181	0.152184	-3.4314	0.0144526
DSC2	71.278	6.60861	-3.43104	0.00637554
GOPC	18.6542	1.73428	-3.42709	0.000194157
SDAD1	20.3276	1.89007	-3.42693	0.00228052
GCNT4	8.06291	0.749969	-3.4264	0.000194157
DARS2	5.46559	0.509144	-3.42423	0.000194157
CCT6P3	2.10555	0.196174	-3.42399	0.0304909
RMDN3	9.28667	0.865763	-3.42312	0.0161811
FAM172A	11.7066	1.09215	-3.42208	0.000194157
MRPS28	27.7008	2.58851	-3.41973	0.00268233
PDZD11	14.6458	1.37082	-3.41737	0.000194157
ZNF480	5.85187	0.548386	-3.41564	0.0317465
INPP4B	8.60549	0.807478	-3.41376	0.00100222
NSDHL	33.2864	3.12773	-3.41174	0.000194157
CSRP2BP	5.24789	0.493825	-3.40967	0.0192248
SRPX2	4.97797	0.468975	-3.40797	0.0238452
POU3F1	2.25441	0.212508	-3.40716	0.0240258
RAI14	15.1905	1.43249	-3.40657	0.000194157
PPP2R5A	30.77	2.9084	-3.40323	0.000194157
TMX4	17.7782	1.68099	-3.40272	0.000194157
TGDS	5.44917	0.515674	-3.4015	0.00920446
FLNB	38.9044	3.68284	-3.40104	0.000194157
REEP3	22.3582	2.117	-3.40071	0.000194157
CENPH	6.25814	0.593224	-3.39909	0.0191393
EPHB4	5.12	0.485884	-3.39746	0.000695371
OBSCN	2.38302	0.226387	-3.39593	0.000194157
EBP	62.8364	5.97146	-3.39544	0.000194157
WDR43	36.1797	3.43831	-3.39541	0.000194157
CASK	10.793	1.02675	-3.39394	0.000194157
EMC4	96.2067	9.15388	-3.39368	0.0039691
ICK	8.05227	0.766329	-3.39336	0.000194157
EHD3	3.05344	0.290829	-3.39219	0.0122016
PYGM	9.42017	0.898069	-3.39086	0.00876602
TIMM8B	38.3863	3.66048	-3.39049	0.0167831
CHMP3	45.5712	4.34829	-3.3896	0.00201036
PPARGC1B	3.25621	0.310725	-3.38949	0.00649043
ADSS	22.35	2.13377	-3.3888	0.000194157
CYP3A5	4.74556	0.453457	-3.38754	0.0270532
ATP8A1	4.8927	0.468888	-3.38332	0.000194157
C21orf59	27.5512	2.64154	-3.38267	0.00470403
MFAP4	35.6385	3.41705	-3.38262	0.00649043
PAPPA	2.77341	0.266583	-3.379	0.0218248
C1RL	6.49532	0.624357	-3.37896	0.01125
YRDC	7.70153	0.740689	-3.37821	0.00931426
EVC	4.19917	0.405136	-3.37363	0.00844439
ANKRD46	7.60517	0.734174	-3.37279	0.0253394
ARMCX5	6.1623	0.595032	-3.37243	0.0222738
ZNF91	58.8196	5.68601	-3.37081	0.000194157
NBEA	3.94592	0.381791	-3.36951	0.000848752
RFK	8.51607	0.825093	-3.36756	0.000194157
RNASEH1	11.5291	1.11729	-3.36721	0.0394756
TRMT11	8.12062	0.787209	-3.36677	0.00130162
APPL1	37.076	3.60007	-3.36439	0.000194157
RAD17	9.97063	0.971428	-3.35951	0.00201036
TYW3	12.2071	1.18966	-3.35911	0.00159254
MCC	17.1623	1.67269	-3.35901	0.00409475
KIF20B	7.75293	0.756528	-3.35728	0.000194157
CCDC126	9.74258	0.951927	-3.35538	0.000194157
MED20	6.14637	0.601125	-3.354	0.0434598
USP1	30.4368	2.97801	-3.3534	0.000194157
OTUB2	8.55522	0.83714	-3.35326	0.000194157
SH3D19	20.5546	2.01163	-3.35302	0.000194157
NDUFC2	22.9775	2.25332	-3.3501	0.01231
FAM160A1	12.7345	1.24956	-3.34924	0.000194157
TMEM14B	38.1315	3.74245	-3.34893	0.000194157
BET1	8.99978	0.884417	-3.34709	0.000194157
TMEM87B	11.9898	1.17829	-3.34704	0.000194157
TCAF1	6.61364	0.650183	-3.34653	0.000194157
HIST1H2BG	58.8638	5.78715	-3.34645	0.000368661
CMPK1	78.5422	7.73551	-3.3439	0.000194157
SUCLG2	43.602	4.29862	-3.34245	0.000194157
UQCRHL	50.2411	4.95341	-3.34237	0.000534941
SPOCK1	2.12672	0.209831	-3.34133	0.0176824
PPCS	32.0654	3.1747	-3.33632	0.000194157
OMA1	12.4837	1.23647	-3.33575	0.000194157
DNAJC17	7.33917	0.727312	-3.33497	0.0358273
PMPCA	13.062	1.29491	-3.33445	0.00531724
TRIAP1	29.7558	2.9501	-3.33433	0.000194157
LRPPRC	24.7466	2.45456	-3.3337	0.000194157
METTL8	6.88418	0.684255	-3.33068	0.000194157
RBM43	2.40287	0.239299	-3.32787	0.0115561
OTUD6B-AS1	21.5312	2.14681	-3.32616	0.000194157
RPF2	12.0315	1.20182	-3.32352	0.00280929
CYYR1	6.56035	0.655792	-3.32246	0.00306975
KDSR	19.0348	1.90405	-3.3215	0.000194157
TGFB3	6.03294	0.603504	-3.32143	0.0018738
NDUFAB1	60.2029	6.03402	-3.31864	0.000194157
TOMM5	119.705	12.0115	-3.317	0.000194157
MCTP2	7.36715	0.740254	-3.31501	0.0223801
UMPS	5.39034	0.54198	-3.31407	0.000848752
ADGRB3	1.25989	0.126809	-3.31257	0.0294114
CEP57L1	3.38379	0.340747	-3.31187	0.0441788
MLST8	5.46726	0.550652	-3.3116	0.0158904
GAN	43.9148	4.42787	-3.31002	0.000194157
PHAX	14.98	1.51112	-3.30934	0.000194157
CD2AP	26.0405	2.62806	-3.30869	0.000194157
VANGL2	2.7227	0.274828	-3.30844	0.00228052
RNASEL	4.73394	0.478387	-3.30679	0.0011535
CEP97	5.65819	0.572552	-3.30486	0.000194157
NFIX	12.7151	1.28717	-3.30427	0.000194157
COL15A1	16.3431	1.66018	-3.29927	0.000194157
FARS2	10.0554	1.02217	-3.29825	0.0329218
MTSS1L	2.40534	0.244675	-3.2973	0.00774544
GALNT3	13.4392	1.36762	-3.29671	0.000194157
PNPT1	7.49193	0.764185	-3.29334	0.000194157
ARHGEF12	52.9142	5.39794	-3.29317	0.000194157
CTSK	73.0762	7.46112	-3.29194	0.000194157
ALAD	6.71378	0.686373	-3.29006	0.000368661
MTCL1	2.36493	0.241792	-3.28996	0.00130162
FUT10	4.93164	0.50428	-3.28977	0.000695371
KLHDC2	26.251	2.68468	-3.28955	0.000194157
TTC38	9.01187	0.922122	-3.2888	0.0018738
NDNF	4.88572	0.500187	-3.28803	0.00173379
ETFA	72.5592	7.42943	-3.28784	0.000194157
ZHX1	28.8855	2.95843	-3.28744	0.000194157
FAM206A	6.30926	0.646363	-3.28705	0.00752227
PTGDS	22.141	2.27064	-3.28555	0.00173379
HACD3	25.3737	2.60234	-3.28545	0.000194157
ATP5F1	81.0664	8.32271	-3.28398	0.000194157
KIAA1107	1.69805	0.174413	-3.2833	0.0146613
MAOB	3.39174	0.348406	-3.28319	0.0216242
TSHZ2	3.80365	0.391815	-3.27914	0.0193192
LPAR1	17.0154	1.75531	-3.27704	0.000194157
MRPL40	23.3733	2.41249	-3.27627	0.00482572
PPAP2A	21.1033	2.18014	-3.27498	0.0179905
DOCK1	29.2594	3.02455	-3.27411	0.000194157
LOC284581	2.36835	0.244834	-3.27401	0.0410334
MEAF6	11.4977	1.18899	-3.27353	0.000194157
PARP16	1.82902	0.189177	-3.27326	0.046005
RPL23AP53	4.65623	0.482292	-3.27118	0.00383866
PSMD14	52.3091	5.42758	-3.26868	0.000194157
GNG11	18.9558	1.96835	-3.26758	0.00201036
PLK2	45.8351	4.76188	-3.26685	0.000194157
CCDC28A	7.17685	0.746293	-3.26554	0.0459762
CDHR1	7.23505	0.753091	-3.26411	0.000194157
IFIT5	8.46343	0.881562	-3.26311	0.000194157
EML2	7.18338	0.748357	-3.26286	0.0474901
CRYZ	13.2225	1.37827	-3.26206	0.00579035
ASNSD1	21.5832	2.25017	-3.2618	0.000194157
C6orf203	9.79433	1.02214	-3.26035	0.0188575
PTAR1	15.1059	1.57646	-3.26035	0.000194157
SMYD2	13.74	1.4345	-3.25976	0.000194157
SLCO2A1	1.99238	0.208192	-3.25851	0.0300458
TMPRSS11D	5.45483	0.570731	-3.25665	0.00144606
RCL1	12.5983	1.31936	-3.25532	0.0474193
MCCC2	15.8889	1.66452	-3.25484	0.000194157
TADA1	5.40352	0.566461	-3.25385	0.00293727
ANAPC10	10.9111	1.14392	-3.25374	0.0159884
TEFM	6.24386	0.654652	-3.25364	0.011984
LBR	10.9417	1.14779	-3.25291	0.000194157
DHRS7B	15.519	1.62873	-3.25222	0.000194157
ADGRL4	8.70908	0.914203	-3.25193	0.0011535
CCNB2	4.6771	0.491054	-3.25166	0.00953438
ZNF845	5.52027	0.579885	-3.2509	0.000194157
RIMS3	1.50797	0.158588	-3.24925	0.00602702
ZNF20	2.11899	0.222933	-3.2487	0.0326513
COMP	5.9699	0.628451	-3.24783	0.00717837
OBFC1	4.14977	0.437851	-3.24452	0.000194157
ANK3	14.1625	1.49454	-3.2443	0.000194157
ZNF195	6.2266	0.65788	-3.24255	0.000194157
RDH11	121.063	12.8026	-3.24125	0.000194157
FAM20B	17.5188	1.85424	-3.24	0.000194157
LOC728730	1.80849	0.19142	-3.23997	0.0382682
ZNF35	4.49786	0.476178	-3.23967	0.00306975
ZNF28	5.79634	0.613729	-3.23947	0.00953438
TRMT5	5.91764	0.627655	-3.23698	0.000194157
ITGA11	1.18808	0.126399	-3.23257	0.0409738
NAT1	2.19135	0.233246	-3.2319	0.0231241
GINS1	2.42216	0.257851	-3.23168	0.00717837
YEATS4	12.9864	1.38389	-3.2302	0.0165717
ZNF799	2.79653	0.298022	-3.23014	0.0103862
CYR61	41.2051	4.40254	-3.22642	0.000194157
SLITRK6	6.0423	0.646028	-3.22543	0.000848752
ATPIF1	86.9559	9.30834	-3.22369	0.000194157
COL4A2	12.1418	1.30209	-3.22108	0.00268233
NR2F6	8.20673	0.880756	-3.21999	0.00241575
MRPL20	105.139	11.2927	-3.21884	0.00228052
ITFG1	19.7827	2.12483	-3.21882	0.000194157
PLIN5	9.50776	1.02166	-3.21819	0.000534941
TOMM70A	32.9542	3.54202	-3.21782	0.000194157
NDUFA9	24.2117	2.60796	-3.21471	0.000194157
COG6	13.3286	1.43579	-3.21461	0.000194157
RANBP1	35.2582	3.80034	-3.21376	0.0101773
DNAJC10	19.7697	2.13292	-3.21238	0.000194157
BRCA1	3.68166	0.3975	-3.21133	0.0251509
OSBPL9	27.5251	2.97708	-3.20878	0.0258719
ZNF263	9.08111	0.982807	-3.20789	0.000194157
FAM200A	4.35549	0.471584	-3.20725	0.00371407
ABRACL	40.9738	4.44091	-3.20578	0.000534941
NADK	9.17166	0.997653	-3.20057	0.0222738
METTL14	13.6666	1.49012	-3.19716	0.000194157
COPS4	24.2228	2.64323	-3.19599	0.000534941
MMRN2	7.51889	0.821371	-3.19441	0.000194157
SLC35A5	9.89464	1.08153	-3.19357	0.000194157
ZNF818P	2.543	0.278012	-3.19331	0.013534
C2orf69	15.8135	1.72883	-3.19328	0.000194157
RCHY1	5.4838	0.59986	-3.19248	0.000194157
MAGI1	7.08532	0.775298	-3.19201	0.0144526
PSMG1	17.8008	1.94858	-3.19145	0.0130283
FAM217B	2.89124	0.316741	-3.19031	0.0259634
PTS	25.225	2.7643	-3.18987	0.000368661
PRIM1	5.40844	0.593017	-3.18907	0.00763685
UGGT2	8.2237	0.90191	-3.18873	0.000194157
CLUAP1	5.3162	0.583129	-3.18851	0.0226266
RAB23	7.54552	0.827866	-3.18815	0.000368661
MFSD4	3.06892	0.336997	-3.18692	0.00866186
HPS6	3.19638	0.351302	-3.18566	0.00672569
UBFD1	7.63962	0.840567	-3.18407	0.000194157
IFT74	10.5154	1.15765	-3.18322	0.0267625
SMG8	5.68639	0.627273	-3.18035	0.000695371
HDDC2	22.777	2.51863	-3.17687	0.000368661
AAMDC	13.363	1.47864	-3.1759	0.0205711
ZHX3	4.78829	0.530439	-3.17425	0.000194157
C1orf115	7.24698	0.803598	-3.17283	0.0018738
MXRA7	26.4181	2.93079	-3.17217	0.000194157
SSB	61.8655	6.87191	-3.17035	0.000194157
LOC389831	9.31187	1.03536	-3.16894	0.000534941
TIMM10	31.1397	3.46668	-3.16713	0.00173379
SEMA3A	3.8196	0.426215	-3.16377	0.000534941
NUDT21	35.2731	3.93815	-3.16298	0.000194157
PRDX3	56.1448	6.26934	-3.16277	0.000194157
ADSL	20.4882	2.2878	-3.16276	0.00144606
GOLM1	17.205	1.92262	-3.16168	0.0114635
TAGLN	45.4065	5.07431	-3.16161	0.00763685
TMEM68	10.3756	1.15969	-3.16139	0.034095
SVIP	21.3606	2.38841	-3.16083	0.000194157
SCAI	1.9669	0.220432	-3.15752	0.0155775
MYO18B	1.30191	0.145931	-3.15726	0.0156761
MRPL11	5.69562	0.638804	-3.15641	0.0410334
ZNF17	4.43075	0.497517	-3.15473	0.0051986
EMC2	34.3231	3.8617	-3.15187	0.000194157
GSPT2	3.5931	0.404556	-3.15082	0.00482572
LOC100190986	1.86618	0.210138	-3.15068	0.0244111
EIF1AX	28.2662	3.18769	-3.1485	0.000194157
GNAI1	23.0453	2.59967	-3.14807	0.000194157
C16orf52	4.60225	0.519598	-3.14687	0.000194157
HSD17B10	35.8458	4.04719	-3.14681	0.00542793
KIAA1586	6.07664	0.686299	-3.14636	0.000194157
ERAP2	11.0463	1.24797	-3.1459	0.000194157
ENOPH1	18.345	2.07325	-3.14542	0.000194157
TRIM59	3.91927	0.443353	-3.14406	0.00280929
ATP7A	14.9421	1.69147	-3.14303	0.000194157
TK2	4.64271	0.526279	-3.14107	0.0148717
TM4SF1	109.051	12.3643	-3.14075	0.000194157
ACAD8	22.1245	2.50951	-3.14017	0.000194157
ERCC8	5.65471	0.641419	-3.14011	0.0376043
MTA3	12.4305	1.41101	-3.13908	0.0018738
RALGPS2	16.0089	1.81745	-3.13889	0.000194157
NUDCD3	8.40925	0.955431	-3.13775	0.000194157
SPRED1	12.7633	1.45184	-3.13604	0.000194157
MMP2	37.5505	4.27457	-3.13498	0.000194157
IPPK	17.106	1.94812	-3.13435	0.000194157
RANBP6	19.0057	2.1681	-3.13193	0.000194157
ZNF786	3.90866	0.446225	-3.13083	0.0214297
ZNF436	24.5611	2.80404	-3.1308	0.000194157
WDR36	17.8013	2.03359	-3.12988	0.000194157
TCEAL8	51.8284	5.92797	-3.12813	0.000194157
TBL2	7.2907	0.833931	-3.12806	0.00159254
TSN	25.8302	2.96317	-3.12384	0.000194157
ZNF780B	3.01149	0.345477	-3.12382	0.000695371
TVP23B	29.374	3.37394	-3.12203	0.000194157
TM2D1	12.6055	1.44965	-3.12027	0.000848752
SIKE1	16.2639	1.87084	-3.11991	0.000194157
SNRPD1	21.438	2.46634	-3.11973	0.000194157
TXNDC15	17.2032	1.97938	-3.11956	0.000194157
SLC46A3	18.3738	2.11413	-3.11951	0.000194157
TRAPPC2L	16.6991	1.92497	-3.11687	0.0189466
TNFAIP8L3	6.72922	0.775792	-3.1167	0.00306975
OSBPL1A	21.1576	2.43949	-3.11652	0.000695371
TMEM183A	13.9631	1.61292	-3.11387	0.00832383
CCDC186	26.5489	3.06843	-3.11308	0.000194157
MRPL37	14.3187	1.65679	-3.11144	0.000194157
ZNF432	6.03264	0.699723	-3.10793	0.000534941
NEK1	4.76828	0.553725	-3.10623	0.000534941
PPP1R8	14.6363	1.70174	-3.10447	0.000194157
BZW2	29.2134	3.39759	-3.10404	0.000194157
TFAP2B	1.15967	0.134983	-3.10286	0.0320191
MBNL3	5.31799	0.620611	-3.09912	0.0294114
PHLDB2	18.4835	2.15853	-3.09812	0.000194157
TMEM161B	8.48521	0.991456	-3.09733	0.0116581
RAD50	19.633	2.29603	-3.09607	0.000194157
SCAMP1	20.3404	2.37905	-3.09589	0.000194157
SLC39A11	14.1417	1.65504	-3.09502	0.00100222
IKZF3	1.32258	0.154855	-3.09437	0.00332371
GRPEL2	10.3057	1.20756	-3.09328	0.000194157
DSTN	257.506	30.176	-3.09313	0.000194157
PLXDC2	28.4706	3.33764	-3.09257	0.000194157
PCNA	46.7291	5.49305	-3.08864	0.000194157
ANKMY2	7.64513	0.89894	-3.08824	0.000194157
LSM8	3.75248	0.441447	-3.08753	0.000194157
VTA1	20.0715	2.36321	-3.08633	0.000194157
TRMT2B	3.59365	0.423554	-3.08483	0.0107222
FAM198B	12.2107	1.4396	-3.08441	0.000194157
COPG2	9.75133	1.15077	-3.083	0.0207615
FSTL3	4.02323	0.475184	-3.08179	0.0151811
DDX1	39.9877	4.72807	-3.08023	0.000194157
ADAMTS9	8.74646	1.03462	-3.0796	0.000368661
ATXN10	18.1143	2.14666	-3.07697	0.000194157
AP4E1	9.28896	1.10096	-3.07675	0.000194157
BRIX1	24.1043	2.85948	-3.07546	0.000194157
TTC28	2.60322	0.309014	-3.07455	0.00268233
DBP	2.52368	0.299753	-3.07368	0.0497179
PLEKHG5	3.36798	0.400226	-3.073	0.0225446
ZDHHC13	16.1534	1.92053	-3.07226	0.000534941
PEX5	5.07021	0.603535	-3.07054	0.0143678
TRIM35	7.11014	0.846531	-3.07024	0.0391372
MTMR2	8.59889	1.02395	-3.07001	0.000368661
MUT	14.5435	1.73322	-3.06884	0.000194157
NDUFB7	44.1101	5.26151	-3.06756	0.00130162
CLSTN3	7.1681	0.856325	-3.06536	0.000194157
FBXW2	13.5713	1.62229	-3.06445	0.000194157
UACA	25.1169	3.00726	-3.06214	0.000194157
TAX1BP3	21.9717	2.63123	-3.06184	0.0193192
ATAD1	24.8506	2.97622	-3.06173	0.000194157
PAQR3	13.2614	1.5884	-3.06159	0.000194157
PRRX2	6.38274	0.764923	-3.06079	0.0334515
PLD1	14.5409	1.74292	-3.06053	0.000194157
FIG4	6.79332	0.814854	-3.0595	0.00409475
PHB	32.9527	3.95579	-3.05836	0.00280929
ALOX15B	83.5262	10.0309	-3.05778	0.000194157
ZNF605	2.80995	0.337454	-3.05778	0.000695371
SYTL2	10.5802	1.27224	-3.05593	0.000695371
KIAA0513	10.6426	1.28083	-3.0547	0.000194157
TWF1	49.4188	5.95075	-3.05392	0.000194157
C17orf89	32.3889	3.90235	-3.05308	0.00984735
ZBTB20	15.8855	1.91735	-3.05052	0.000194157
IPO8	15.2465	1.84467	-3.04705	0.000194157
ZNF563	2.07917	0.252089	-3.044	0.0263921
ATE1	11.2171	1.36141	-3.04253	0.000194157
SRXN1	20.8166	2.52808	-3.04162	0.000194157
CXorf56	13.1648	1.60005	-3.0405	0.000194157
TUSC1	2.32911	0.283327	-3.03924	0.0488444
TMEM184A	2.3055	0.280584	-3.03858	0.0247801
RABL3	8.57806	1.04418	-3.03829	0.000194157
DNAJA3	11.8846	1.44809	-3.03687	0.0284659
SNRPE	24.168	2.94875	-3.03492	0.00649043
C11orf57	12.3867	1.51148	-3.03476	0.000194157
USMG5	281.654	34.3697	-3.03471	0.000194157
LRBA	32.5803	3.98214	-3.03238	0.000194157
ZNF133	4.97475	0.608644	-3.03095	0.0483162
LINC00998	33.9664	4.15697	-3.0305	0.000194157
GSTM5	3.03102	0.371581	-3.02805	0.0489836
APBB2	7.64842	0.938165	-3.02725	0.000194157
SORBS1	15.1468	1.85796	-3.02722	0.000194157
SHQ1	5.41081	0.664346	-3.02584	0.000695371
ADGRG1	9.91396	1.21873	-3.02408	0.000194157
SBSPON	2.92655	0.360215	-3.02227	0.00920446
RARG	16.8443	2.07367	-3.022	0.000194157
GALK2	10.1922	1.25655	-3.01992	0.000534941
LEPR	11.0098	1.35791	-3.01933	0.00214476
AP3S1	50.4469	6.22242	-3.01922	0.000194157
TSR1	16.3671	2.01902	-3.01908	0.000194157
CADM1	8.93797	1.10716	-3.01308	0.0177852
EMB	40.2626	4.99136	-3.01194	0.000194157
TEF	5.88751	0.730566	-3.01057	0.00173379
DUSP23	24.5101	3.04403	-3.00932	0.0039691
MYCT1	3.29866	0.409976	-3.00827	0.0042219
UFL1	23.2759	2.89351	-3.00794	0.000194157
SUPV3L1	10.4567	1.30191	-3.00573	0.000848752
FLVCR1	2.77967	0.346169	-3.00537	0.000848752
PHF14	16.4714	2.05266	-3.0044	0.000194157
AK4	8.09935	1.0099	-3.0036	0.000194157
POLR1C	12.5407	1.56517	-3.00222	0.00144606
CDC7	3.69094	0.461341	-3.00008	0.0255815
KDR	5.13882	0.642352	-3	0.000194157
NEDD1	11.1077	1.39067	-2.9977	0.000194157
SNRPF	32.5269	4.07761	-2.99584	0.000194157
DDX31	3.75901	0.471335	-2.99553	0.042568
KIFAP3	13.4889	1.69169	-2.99524	0.000194157
PWP2	6.11517	0.76705	-2.995	0.00214476
SLC37A3	11.3447	1.42305	-2.99495	0.000194157
FAM188A	12.5458	1.57754	-2.99146	0.000194157
NUP133	16.5007	2.07731	-2.98974	0.000194157
SNTB2	11.7196	1.47655	-2.98861	0.000194157
PFKFB2	11.6037	1.46261	-2.98797	0.000848752
BRCC3	11.245	1.42157	-2.98372	0.0011535
BUB1	1.84421	0.23332	-2.98262	0.0496489
DHODH	1.97973	0.250465	-2.98262	0.024116
FUCA2	7.91127	1.00366	-2.97865	0.000194157
PPIP5K2	14.8917	1.89212	-2.97643	0.000194157
BUB1B	2.70689	0.344131	-2.97561	0.0195104
ZNF146	33.263	4.23183	-2.97457	0.000194157
CRLS1	7.83004	0.996512	-2.97406	0.000194157
USP5	13.2535	1.6875	-2.97342	0.00567795
ECT2	8.26603	1.05376	-2.97165	0.000194157
TMEM194B	2.4326	0.311603	-2.96472	0.0104955
SGMS2	15.2294	1.9517	-2.96406	0.000194157
COMT	24.4186	3.12945	-2.964	0.000194157
LOC93622	9.02659	1.15768	-2.96294	0.00591396
ZNF551	3.69214	0.473739	-2.96229	0.0308481
PRPSAP2	7.32711	0.940164	-2.96226	0.0190475
SMAD5	21.4519	2.75636	-2.96027	0.000194157
ACKR3	17.3787	2.23348	-2.95996	0.000194157
TM9SF3	70.6007	9.07576	-2.95959	0.000194157
NVL	8.17651	1.05206	-2.95827	0.0154912
ZNF439	5.59582	0.720306	-2.95767	0.00130162
MOAP1	17.0335	2.19307	-2.95735	0.000194157
ZNF684	3.07555	0.396262	-2.95632	0.0230254
FCF1	8.85698	1.14122	-2.95623	0.000194157
ELOVL5	265.223	34.2126	-2.95461	0.000194157
OLFM1	6.82589	0.88217	-2.95189	0.0102784
C6orf89	11.6313	1.50336	-2.95176	0.000194157
ARHGAP12	19.0788	2.4661	-2.95167	0.000194157
ZNF664	26.446	3.41932	-2.95127	0.000194157
COX18	3.31352	0.428869	-2.94975	0.0188575
NMI	8.16636	1.05733	-2.94926	0.0042219
TLN2	2.3223	0.300866	-2.94836	0.0390484
PLOD2	7.57646	0.982668	-2.94675	0.0108177
OXR1	44.4696	5.77785	-2.94422	0.000194157
ZNF347	3.45683	0.449216	-2.94397	0.0311184
LMBRD2	9.58437	1.24689	-2.94235	0.0304047
WAC-AS1	5.11272	0.665593	-2.94138	0.000194157
ADGRG6	9.09072	1.18411	-2.94059	0.000194157
DYNC2H1	6.77032	0.882346	-2.93981	0.000194157
DNAH17	1.98501	0.25911	-2.93751	0.0237725
FKTN	3.94158	0.514693	-2.93699	0.00931426
ERCC6L2	6.83094	0.892992	-2.93536	0.000194157
GART	16.0179	2.09462	-2.93492	0.000194157
AAGAB	18.1523	2.3748	-2.93428	0.000194157
HSPB7	3.57274	0.467889	-2.93279	0.0104955
MRPS30	15.3459	2.01029	-2.93237	0.000194157
ZNF345	2.31762	0.303766	-2.93161	0.0154912
FAM171B	7.4198	0.97265	-2.93139	0.000194157
ZNF346	2.40092	0.314856	-2.93082	0.0173952
ACTL6A	23.1576	3.03951	-2.92958	0.000368661
FUNDC1	16.7742	2.20282	-2.92882	0.000848752
NDUFAF2	41.6058	5.46557	-2.92834	0.000194157
HMGN2	59.04	7.75743	-2.92804	0.000194157
DDHD2	14.8461	1.95311	-2.92624	0.000194157
BBS10	7.27743	0.958449	-2.92466	0.000194157
NDUFB5	57.5415	7.58044	-2.92425	0.000194157
MAP4K5	24.1634	3.19135	-2.92059	0.000194157
NF2	10.6333	1.40564	-2.91929	0.000848752
OSTC	77.1419	10.2014	-2.91875	0.000194157
FARSB	13.9931	1.85191	-2.91763	0.000194157
STXBP5	11.6087	1.53655	-2.91744	0.000194157
CFAP20	17.2416	2.28509	-2.91557	0.000194157
ZMYND11	39.9647	5.29683	-2.91552	0.000194157
MLH3	7.39046	0.980047	-2.91474	0.000194157
KIF11	5.33151	0.707047	-2.91467	0.000194157
ZZZ3	14.8742	1.97585	-2.91226	0.000194157
COMMD3	35.3601	4.70036	-2.91128	0.0428852
MFSD6	28.1843	3.75242	-2.90899	0.000194157
MTERF2	11.4066	1.51905	-2.90862	0.00319714
ACO1	39.7212	5.29415	-2.90744	0.000194157
STXBP4	2.07649	0.27679	-2.90729	0.00984735
ARHGAP32	12.7166	1.69634	-2.90622	0.000194157
ELP3	11.2897	1.50627	-2.90595	0.000194157
SCCPDH	6.27452	0.837464	-2.9054	0.00268233
PRMT5	9.46927	1.26508	-2.90402	0.0102784
UBA6-AS1	2.63508	0.352168	-2.90351	0.0286467
TMEM185B	6.17103	0.825044	-2.90297	0.000194157
DDX49	8.79659	1.1775	-2.90122	0.00579035
AIMP1	25.9089	3.4689	-2.9009	0.000194157
EPC2	15.2212	2.03945	-2.89983	0.000194157
LIN7C	34.8554	4.67211	-2.89924	0.000194157
C14orf166	106.903	14.3332	-2.89886	0.000194157
A4GALT	3.52444	0.474066	-2.89423	0.0159884
SPATA7	4.84937	0.652342	-2.8941	0.0418614
UTP11L	19.3902	2.60841	-2.89409	0.000194157
FKBP14	5.81777	0.783186	-2.89304	0.000194157
SCFD1	34.169	4.60059	-2.8928	0.000194157
KCNMB4	1.27472	0.171702	-2.8922	0.0245118
EI24	62.956	8.48316	-2.89167	0.000194157
KLHL42	6.71472	0.904895	-2.8915	0.000194157
VEPH1	1.6161	0.217876	-2.89094	0.0464977
FAM73A	6.8896	0.93041	-2.88848	0.000194157
PDK3	14.5019	1.96076	-2.88675	0.000194157
CASP8AP2	10.6868	1.44535	-2.88634	0.000194157
RIF1	29.6748	4.01477	-2.88585	0.000194157
APEH	9.72418	1.31628	-2.88511	0.000194157
MSX1	2.71914	0.368467	-2.88354	0.0295815
ZNF45	4.5521	0.616995	-2.8832	0.0011535
ITGA2	12.2464	1.66083	-2.88238	0.000194157
CEP162	5.41164	0.734033	-2.88215	0.000194157
C10orf88	2.28843	0.310928	-2.87971	0.0101773
ATXN3	14.1499	1.9232	-2.87921	0.000194157
FBXO21	13.5729	1.84917	-2.87578	0.000194157
STK39	14.8956	2.02951	-2.87568	0.000194157
WDR76	3.52258	0.480307	-2.8746	0.0104955
ZNF484	5.85219	0.79841	-2.87377	0.0360095
SNRNP40	20.2399	2.76369	-2.87253	0.000194157
TP53INP1	10.4363	1.42644	-2.87112	0.000194157
MRPL46	15.4764	2.11667	-2.8702	0.00159254
2016-09-08	22.9034	3.13759	-2.86783	0.000194157
CAMK2N1	4.73441	0.648871	-2.86718	0.00332371
HIST1H2BO	22.8198	3.12768	-2.86712	0.0190475
DCAF11	13.529	1.85468	-2.86681	0.000194157
CDH5	4.64847	0.637593	-2.86605	0.000368661
LINC00842	1.68842	0.231648	-2.86567	0.0263167
SEMA3C	39.4283	5.4127	-2.86481	0.000194157
RBM18	11.9195	1.63737	-2.86387	0.00660832
RBL2	27.5507	3.79041	-2.86166	0.000194157
TYRO3	5.02518	0.691683	-2.86099	0.00228052
ZCRB1	25.953	3.57504	-2.85987	0.000194157
ZNF891	2.86609	0.395133	-2.85867	0.0208596
KIZ	10.5073	1.44881	-2.85846	0.0255086
SLC19A2	17.5548	2.43132	-2.85205	0.000194157
PYROXD1	8.38878	1.1643	-2.84899	0.00470403
NET1	52.7161	7.31675	-2.84897	0.000194157
LGALSL	30.0445	4.17256	-2.8481	0.000194157
DRAP1	44.983	6.25005	-2.84744	0.000194157
UBL4A	5.49105	0.763384	-2.8466	0.00214476
ACLY	43.6231	6.06843	-2.8457	0.000194157
EPT1	22.1842	3.08958	-2.84405	0.000194157
TBCEL	5.07536	0.707028	-2.84367	0.021134
FAF1	17.1958	2.3964	-2.84312	0.000194157
SSBP1	100.039	13.9431	-2.84294	0.000194157
SKAP1	1.26986	0.177222	-2.84104	0.0163755
UTP14C	8.4285	1.17751	-2.83954	0.000848752
ZNF876P	1.84346	0.257732	-2.83847	0.0219116
GLTP	132.753	18.5663	-2.83798	0.000194157
RAB4A	17.3276	2.42368	-2.8378	0.000194157
PANK3	50.0098	7.01513	-2.83367	0.000194157
PFN2	12.7649	1.79276	-2.83192	0.0132323
LSG1	17.8774	2.51121	-2.83168	0.000194157
VLDLR	4.10213	0.576646	-2.83061	0.0307534
ISOC1	25.7202	3.61743	-2.82987	0.000848752
NANP	2.49128	0.35054	-2.82924	0.0101773
SS18	42.6187	5.99859	-2.82879	0.000194157
C3orf52	15.0615	2.1251	-2.82526	0.00542793
COL18A1	6.45636	0.911051	-2.82512	0.00280929
COL4A1	14.5323	2.05613	-2.82127	0.000194157
DUSP7	12.7501	1.80425	-2.82104	0.000194157
F3	28.1786	3.99206	-2.81939	0.000194157
XPOT	33.7392	4.78494	-2.81785	0.000194157
RARS	54.4907	7.7332	-2.81687	0.000194157
TUBGCP5	7.29122	1.03498	-2.81655	0.0394756
COPS7A	12.7865	1.81674	-2.81519	0.00159254
KLHL9	14.3437	2.03802	-2.81518	0.000194157
NSMCE4A	12.9989	1.84787	-2.81446	0.000695371
CCNB1IP1	17.4665	2.48315	-2.81435	0.000194157
CDCA2	1.93841	0.275626	-2.81409	0.0319344
MOCS2	8.47723	1.2056	-2.81384	0.000534941
ZNF225	2.3536	0.334754	-2.8137	0.0217179
MCM2	4.29154	0.61059	-2.81322	0.0294986
NDC80	3.20791	0.45661	-2.8126	0.0364182
ZNF737	6.25204	0.890043	-2.81238	0.000194157
BECN1	38.6963	5.50904	-2.81233	0.000194157
CHURC1	25.2465	3.59491	-2.81206	0.0207615
NDUFAF6	4.04157	0.575742	-2.81142	0.03328
C12orf75	11.1018	1.58185	-2.81111	0.00214476
MAP2K6	3.29714	0.470206	-2.80985	0.0429775
ZNF773	1.69664	0.241996	-2.80963	0.0143678
ZFP3	2.76953	0.395141	-2.8092	0.00555422
CCT5	47.6099	6.79627	-2.80845	0.000194157
FTO	16.5291	2.36236	-2.80671	0.000194157
MPP6	4.32744	0.61854	-2.80658	0.000194157
CEBPZOS	9.67863	1.38428	-2.80567	0.0162732
ZNF57	7.45404	1.06712	-2.80431	0.00531724
XPA	12.7203	1.8232	-2.80259	0.00383866
CYP4V2	5.02465	0.72027	-2.80241	0.000194157
RPSAP58	21.1796	3.03716	-2.80188	0.000194157
YARS2	5.86759	0.841589	-2.80158	0.00173379
GGH	24.6949	3.54216	-2.80151	0.000194157
MRPL12	4.29939	0.616866	-2.8011	0.0489836
DFFA	8.87799	1.27651	-2.79803	0.000194157
ANAPC1	5.16019	0.742788	-2.7964	0.000194157
ZNF527	1.63841	0.236101	-2.79482	0.00797222
TSEN54	2.34662	0.338214	-2.79457	0.0289821
HSD17B7	10.8422	1.56283	-2.79443	0.000368661
TMEM144	2.80698	0.404728	-2.79399	0.00555422
RIOK2	9.21543	1.3289	-2.79382	0.0131283
DGCR6L	5.46308	0.7879	-2.79363	0.0342846
CPNE3	30.0709	4.338	-2.79327	0.000194157
POLR2I	13.717	1.9795	-2.79276	0.0364182
SUCLG1	51.9246	7.49482	-2.79245	0.000194157
CEBPA	15.2018	2.19428	-2.79242	0.000194157
ERI2	4.73434	0.684128	-2.79083	0.0162732
SEPP1	231.516	33.4702	-2.79017	0.000194157
PRMT3	9.74906	1.4114	-2.78814	0.000194157
MAPKAPK5	10.4918	1.51957	-2.78752	0.0133317
TMEM87A	32.7987	4.75053	-2.78748	0.000194157
INTS10	24.1278	3.49621	-2.78683	0.000194157
TTC27	7.8063	1.13217	-2.78555	0.0175795
CDK5RAP1	11.0352	1.60084	-2.78521	0.0108177
DLG5	8.14884	1.18388	-2.78307	0.000194157
CRYBG3	29.5459	4.29884	-2.78094	0.000194157
PTENP1	2.37949	0.346943	-2.77788	0.0125137
PPP1R3D	4.26988	0.623326	-2.77613	0.0204788
BICD2	50.0698	7.31493	-2.77502	0.000194157
ZNF235	2.27257	0.332341	-2.77359	0.0122016
ELAC2	9.22546	1.35238	-2.77012	0.0226266
DZIP3	4.34218	0.637632	-2.76763	0.00254912
GMFB	16.7767	2.46424	-2.76724	0.000194157
BBS2	12.2972	1.80732	-2.7664	0.000194157
BCAS2	45.8017	6.7317	-2.76636	0.000194157
C11orf54	16.043	2.35814	-2.76622	0.000194157
C8orf59	26.3614	3.87807	-2.76501	0.000194157
C3orf58	29.9505	4.41347	-2.76259	0.000194157
TSTD1	42.5228	6.26846	-2.76205	0.00602702
LRRN1	2.3778	0.350552	-2.76192	0.0131283
POP4	9.45681	1.39496	-2.76113	0.00383866
LINC00657	140.501	20.7396	-2.76013	0.000194157
IFRD2	4.08497	0.603313	-2.75935	0.0383521
TMEM245	11.3588	1.67802	-2.75898	0.000194157
FBXO28	20.8856	3.08585	-2.75877	0.000194157
MUC1	6.43399	0.951087	-2.75807	0.0230254
NIT2	19.6172	2.90057	-2.75771	0.000194157
NMD3	32.5116	4.80924	-2.75707	0.000194157
SDCCAG3	6.51063	0.964099	-2.75554	0.0314958
UQCRH	293.312	43.455	-2.75484	0.000194157
ASF1A	16.0946	2.38632	-2.75372	0.000534941
ADK	35.6371	5.28399	-2.75368	0.000194157
BROX	30.7754	4.57788	-2.74903	0.000194157
FRA10AC1	4.14407	0.618137	-2.74505	0.00201036
NIP7	13.7524	2.05157	-2.74489	0.000368661
ZNF880	6.67098	0.995634	-2.74421	0.000695371
PAPSS1	36.0196	5.3777	-2.74372	0.000194157
NR3C2	4.26997	0.63789	-2.74285	0.000194157
SAP30L	5.30609	0.792826	-2.74257	0.000194157
COL6A5	2.32324	0.347183	-2.74237	0.0183908
CDKN2AIPNL	9.20672	1.37591	-2.7423	0.0222738
TCHP	7.77339	1.16191	-2.74205	0.0416285
JKAMP	15.6033	2.33237	-2.74199	0.000194157
LRP5	3.29736	0.49297	-2.74174	0.000848752
MPC1	59.5664	8.90909	-2.74115	0.000194157
MIOS	17.0616	2.55576	-2.73893	0.000194157
MRPS15	36.9276	5.53674	-2.73759	0.000194157
URB1	3.93491	0.590478	-2.73638	0.000194157
LMOD1	5.04098	0.756823	-2.73568	0.000848752
DDR2	9.70108	1.45702	-2.73513	0.037222
CDKAL1	11.9461	1.79569	-2.73393	0.000194157
CYB561D1	4.26681	0.641577	-2.73346	0.0434598
FAM219B	14.2715	2.14734	-2.73252	0.000194157
TTPAL	5.94764	0.895654	-2.7313	0.00130162
PDHA1	53.1396	8.00515	-2.73079	0.000194157
DNAL1	2.0356	0.306685	-2.73063	0.0271393
PREP	14.0714	2.12313	-2.7285	0.000194157
BTN3A2	9.37563	1.41566	-2.72744	0.00130162
ZNF557	2.94941	0.445516	-2.72688	0.00214476
USP46	4.7683	0.720545	-2.72631	0.000368661
ZNF677	1.20719	0.182534	-2.72542	0.045293
ZNF490	2.48507	0.376029	-2.72437	0.00358257
QTRTD1	8.42538	1.27703	-2.72196	0.00100222
RRP36	34.8245	5.28076	-2.72128	0.000194157
YOD1	24.5878	3.72857	-2.72125	0.000194157
LDAH	3.72184	0.564895	-2.71996	0.0237725
COX10	4.10518	0.623639	-2.71866	0.0334515
ZNF510	6.45611	0.981642	-2.7174	0.000194157
SPIN4	1.63326	0.248586	-2.71594	0.0192248
CAT	57.2768	8.72075	-2.71543	0.000194157
ZNF829	2.03334	0.309622	-2.71527	0.0415469
MAGEF1	14.8588	2.26268	-2.71522	0.000368661
CEPT1	22.8614	3.48206	-2.7149	0.000194157
RUVBL2	19.7042	3.00734	-2.71194	0.00920446
LIPA	16.3195	2.49136	-2.71159	0.00579035
ZNF570	4.73895	0.723766	-2.71097	0.0496489
COX10-AS1	4.28793	0.656223	-2.70802	0.0238452
KIAA1217	13.6429	2.08894	-2.70731	0.0339197
EPB41L5	7.74799	1.18682	-2.70672	0.000194157
METAP2	44.1677	6.76897	-2.70598	0.000194157
ESCO1	19.832	3.04043	-2.70548	0.000194157
PEX1	12.427	1.90668	-2.70434	0.000194157
MPI	2.69763	0.414189	-2.70333	0.0458979
PSMC3	44.7214	6.86823	-2.70295	0.000194157
LSM3	93.2148	14.3331	-2.7012	0.000194157
ZNF675	24.6253	3.78689	-2.70106	0.000194157
COA6	21.7127	3.3394	-2.70088	0.0155775
ANAPC7	16.1256	2.48018	-2.70084	0.000194157
DISP1	1.33404	0.205183	-2.70082	0.0286467
DIS3L	8.11483	1.24827	-2.70063	0.00660832
ESF1	19.3591	2.9795	-2.69987	0.000194157
PCDH20	1.73543	0.267238	-2.69909	0.040342
GPRASP1	3.97361	0.611906	-2.69907	0.0379632
SLC30A1	24.6595	3.80013	-2.69802	0.000194157
TOP2A	12.726	1.96142	-2.6978	0.000194157
MAN1A2	31.427	4.84935	-2.69614	0.000194157
CCNC	39.0319	6.02346	-2.69599	0.000194157
NUP37	7.38253	1.1395	-2.69572	0.0307534
ADI1	35.869	5.53716	-2.69552	0.000194157
ARSD	4.49039	0.693286	-2.69532	0.000194157
IMPA1	5.53361	0.85438	-2.69527	0.00434313
CENPF	8.66504	1.33879	-2.69428	0.000194157
RAB11A	75.0599	11.5987	-2.69408	0.000194157
ANAPC13	24.1607	3.73388	-2.69392	0.00752227
SEPHS1	12.6656	1.95905	-2.69268	0.000194157
MFN1	30.7253	4.75313	-2.69248	0.000194157
ZNF416	2.87149	0.444259	-2.69233	0.0465692
ATL2	44.7234	6.92124	-2.69193	0.000194157
RAB11FIP2	8.05804	1.24957	-2.68899	0.000194157
ADIPOR2	25.6059	3.97106	-2.68888	0.000194157
SDPR	7.9437	1.23246	-2.68827	0.000848752
ZNF493	11.7874	1.83067	-2.6868	0.000368661
NDUFB10	65.0747	10.1098	-2.68634	0.000194157
HEATR3	9.48622	1.47391	-2.68619	0.000194157
CDKN2C	8.38023	1.30253	-2.68568	0.00821035
ERV3-1	50.8729	7.90981	-2.68518	0.000194157
SMIM7	16.2997	2.53548	-2.68452	0.000194157
KRCC1	26.6929	4.15858	-2.68229	0.000194157
CMTM4	8.96811	1.3993	-2.6801	0.000194157
ARHGAP19	5.03594	0.786633	-2.6785	0.00542793
ANGEL2	8.45897	1.32426	-2.67529	0.000194157
C1GALT1C1	16.161	2.53199	-2.67418	0.00100222
TBC1D23	25.7491	4.03497	-2.67389	0.000194157
BMP2	4.3401	0.680219	-2.67366	0.00637554
SPTSSA	25.8957	4.05867	-2.67363	0.000194157
ZFP90	6.93024	1.0862	-2.67362	0.000194157
HUNK	1.00402	0.157584	-2.67159	0.0138605
SLC25A43	16.8137	2.64148	-2.67022	0.000194157
FAN1	7.51607	1.18085	-2.67015	0.0209513
PGAP1	6.3532	0.998176	-2.67012	0.000194157
SLC30A5	18.8112	2.95941	-2.66821	0.000194157
RHOT1	27.7538	4.36755	-2.66779	0.000194157
RBAK	8.72693	1.37349	-2.66763	0.000194157
BLMH	43.0134	6.77556	-2.66637	0.000194157
UBXN2A	13.4518	2.11935	-2.6661	0.000194157
ZNF614	4.38202	0.691092	-2.66465	0.000368661
PPP2R3A	14.5702	2.29795	-2.6646	0.000194157
RRS1	7.69071	1.21351	-2.66394	0.0114635
UAP1	48.6474	7.67854	-2.66346	0.000194157
MAMDC2	9.67481	1.52719	-2.66335	0.00130162
TRDMT1	1.37546	0.217282	-2.66227	0.00774543
ANKRD13C	10.2714	1.62302	-2.66188	0.000194157
TMEM230	25.4269	4.01991	-2.66112	0.000695371
PI4K2B	15.6962	2.4855	-2.65881	0.000194157
NAA30	12.6821	2.00948	-2.6579	0.000194157
CENPB	13.4623	2.13575	-2.65611	0.000194157
TPRKB	20.05	3.18142	-2.65586	0.00332371
VAV3	31.2223	4.95577	-2.6554	0.000194157
IQCK	4.1548	0.659654	-2.655	0.0341923
SGPP1	8.32553	1.3221	-2.65471	0.000194157
IFFO2	46.3955	7.36859	-2.65453	0.000194157
ZNF718	3.73312	0.593063	-2.65412	0.0115561
RIN2	26.945	4.28107	-2.65397	0.000194157
TRAK2	10.6002	1.68637	-2.6521	0.000194157
SOCS6	14.8546	2.36612	-2.65031	0.000194157
DPP3	6.73123	1.07303	-2.64919	0.0420412
JAGN1	8.21455	1.31036	-2.64822	0.00358257
SMAD1	11.5627	1.84541	-2.64747	0.038787
SPRTN	12.5574	2.00416	-2.64746	0.000194157
TXNDC5	42.8654	6.85051	-2.64553	0.0401658
DPM1	38.019	6.07708	-2.64527	0.0497934
ACP6	11.2791	1.80367	-2.64465	0.00214476
IFI27L2	20.1684	3.22848	-2.64317	0.0184752
TSNAX	26.9956	4.32172	-2.64305	0.0120929
CDC40	10.2048	1.63371	-2.64303	0.000194157
C2orf47	8.00979	1.28306	-2.64218	0.0474193
IGIP	10.926	1.75073	-2.64174	0.000194157
PGAM5	11.8055	1.89188	-2.64157	0.0172045
2016-09-07	51.0929	8.19082	-2.64104	0.000194157
CRBN	21.1066	3.38394	-2.64092	0.000194157
PAM	43.6658	7.00131	-2.64081	0.000194157
ITGA4	3.47534	0.558033	-2.63873	0.000368661
AGGF1	15.3955	2.47246	-2.63849	0.000194157
MRPL23	30.4052	4.88551	-2.63774	0.00214476
CPEB3	5.05925	0.813169	-2.6373	0.000194157
ZNF260	8.35308	1.34676	-2.63282	0.000194157
VPS36	23.4969	3.79068	-2.63195	0.000194157
GIMAP8	4.37199	0.705426	-2.63173	0.00100222
AKR1C2	10.0095	1.61617	-2.63072	0.0222738
FUCA1	18.9688	3.06345	-2.6304	0.000194157
SLC35F5	24.8113	4.00709	-2.63037	0.000194157
KLK13	5.18307	0.83747	-2.6297	0.046005
TCTA	5.78379	0.934612	-2.62957	0.00963636
P2RY1	6.95649	1.12674	-2.62621	0.000534941
PLAA	12.2996	1.99464	-2.62441	0.000194157
AIG1	16.9563	2.75253	-2.62299	0.0128212
SMIM20	20.1218	3.26717	-2.62264	0.00268233
ATMIN	23.2926	3.78435	-2.62175	0.000194157
WARS2	6.8471	1.11273	-2.62139	0.0294114
CKAP5	22.2587	3.62183	-2.61958	0.000194157
HSPA4L	35.4258	5.76516	-2.61937	0.000194157
FAM135A	22.4672	3.65738	-2.61894	0.000194157
PMM2	11.3906	1.85446	-2.61877	0.000194157
COG2	9.114	1.48421	-2.61838	0.01231
TACO1	5.10939	0.832485	-2.61765	0.049231
PON2	26.0893	4.25642	-2.61574	0.000194157
COMMD6	20.5245	3.35735	-2.61195	0.000194157
TP53RK	8.35765	1.36895	-2.61003	0.000368661
ZNF765	4.64195	0.76071	-2.60931	0.000368661
CLNS1A	50.3369	8.24939	-2.60926	0.000194157
MRE11A	9.01764	1.47785	-2.60925	0.000194157
ZNF273	6.45549	1.0585	-2.60851	0.000194157
TLR5	1.92662	0.316091	-2.60766	0.0130283
HEATR1	11.1368	1.82778	-2.60717	0.000848752
L3MBTL2	5.45225	0.894944	-2.60698	0.0114635
FXYD3	22.6743	3.72686	-2.60503	0.0134285
CCDC90B	8.95842	1.4737	-2.60381	0.000194157
NT5E	11.7377	1.93182	-2.60312	0.000194157
GVINP1	1.29418	0.213166	-2.60198	0.0155775
RSAD1	6.53069	1.07578	-2.60186	0.00672569
SHCBP1	3.68918	0.609204	-2.5983	0.00434313
DBF4	4.03818	0.666968	-2.59802	0.00345851
MRPL32	46.5097	7.68318	-2.59776	0.000194157
TMOD2	4.89992	0.810225	-2.59636	0.000368661
FAM204A	20.2994	3.35725	-2.59608	0.000194157
TMEM165	46.4049	7.67597	-2.59586	0.000194157
PRIMPOL	4.54268	0.751447	-2.5958	0.0292366
CGN	2.7279	0.451334	-2.59553	0.00241575
MYBBP1A	3.50177	0.579645	-2.59484	0.0358273
MRPL16	23.7238	3.92952	-2.59391	0.000194157
GALNT11	32.5971	5.39935	-2.59389	0.000194157
TMX3	19.8942	3.29578	-2.59366	0.000194157
ABI3BP	7.47179	1.2393	-2.59193	0.000194157
SMIM19	25.3387	4.20286	-2.5919	0.0413778
PPA2	42.3809	7.03412	-2.59097	0.000194157
UQCC1	9.36292	1.55437	-2.59063	0.0173
CHCHD10	58.3905	9.69911	-2.58981	0.00280929
ARSJ	3.2213	0.53528	-2.58928	0.0189466
BTBD10	18.8828	3.13842	-2.58896	0.000194157
ROR2	1.35374	0.225168	-2.58787	0.0423887
LARS	27.8706	4.6384	-2.58704	0.000194157
PES1	10.3951	1.73175	-2.5856	0.0150838
PYGL	17.6369	2.94206	-2.58369	0.000534941
RFC5	7.09776	1.18423	-2.58342	0.000695371
PVRL3	4.18107	0.698128	-2.58231	0.0131283
THAP6	4.20837	0.702946	-2.58177	0.00159254
WDR61	24.1326	4.03325	-2.58097	0.0164856
PARN	13.598	2.27439	-2.57984	0.000534941
GTF3C3	13.722	2.29781	-2.57816	0.000695371
TTC1	38.1916	6.40383	-2.57625	0.000194157
AFAP1	3.24562	0.544309	-2.57599	0.01231
PMPCB	19.6023	3.28754	-2.57594	0.000368661
VPS54	19.4151	3.25697	-2.57557	0.000194157
USP54	5.54137	0.931118	-2.57321	0.000194157
PLK4	2.70168	0.453966	-2.5732	0.0428162
TTC21B	6.78825	1.14065	-2.57319	0.000194157
MBNL2	48.021	8.06935	-2.57314	0.000194157
FRAT2	8.33016	1.40001	-2.57291	0.00201036
GOLGA8B	9.09809	1.52987	-2.57216	0.000194157
KLHL12	11.3036	1.9015	-2.57157	0.000194157
EMC10	10.9368	1.83997	-2.57143	0.00130162
GEN1	4.6474	0.782345	-2.57055	0.000194157
RNF11	51.5338	8.67562	-2.57048	0.000194157
ECI2	27.5484	4.64426	-2.56845	0.00458326
ZDHHC2	13.062	2.20314	-2.56774	0.000194157
TRIM16	16.0382	2.70695	-2.56677	0.000368661
PSMC6	67.2569	11.3557	-2.56627	0.000194157
ARPC1A	49.2354	8.31555	-2.56581	0.000194157
MITD1	16.4911	2.78601	-2.56542	0.00319714
WDR53	7.06359	1.19429	-2.56425	0.00684006
B3GALNT2	11.7407	1.98616	-2.56347	0.000194157
RNASEH2B	10.4103	1.76216	-2.5626	0.0256695
UBE3C	27.0394	4.58099	-2.56133	0.000194157
POU3F3	2.15748	0.365592	-2.56105	0.0199156
ATL3	47.4426	8.04315	-2.56035	0.000194157
FAM3C	52.8984	8.97481	-2.55927	0.000194157
NIPSNAP3A	11.8222	2.00579	-2.55926	0.00100222
DPP4	8.75681	1.48652	-2.55847	0.00159254
GLCCI1	2.97388	0.504845	-2.55844	0.0144526
COL1A1	26.7044	4.53411	-2.55819	0.000194157
VPS72	18.4187	3.12807	-2.55783	0.0018738
ERLEC1	23.1589	3.93989	-2.55534	0.000194157
UBTF	14.9899	2.5523	-2.55412	0.000194157
ZC3H8	12.058	2.05338	-2.55392	0.000534941
CDKN2B	17.6077	2.99869	-2.5538	0.000194157
PLAC4	2.62277	0.446777	-2.55346	0.0380316
TET1	2.79018	0.475803	-2.55192	0.000848752
TAF4B	7.03936	1.20144	-2.55067	0.000848752
TCAIM	9.98921	1.70526	-2.55038	0.000194157
TAF9	35.671	6.09277	-2.54958	0.000848752
[truncated: 5,579 more rows]

## Sheet: Bulk vs CD4 DE Genes
Supplementary Table S2. Differentially Expressed Genes
gene	value_bulk	value_CD4	log2(fold_change)	q_value
KRT17	1062.56	0.172367	-12.5898	0.0269023
MIR205HG	68.3622	0.0278283	-11.2624	0.0061826
SEPP1	270.8	0.111613	-11.2445	0.0395053
KRT2	934.604	0.39409	-11.2116	0.0336521
CLCA2	142.918	0.0812721	-10.7801	0.0261934
SERPINB5	315.264	0.209321	-10.5566	0.00642008
DMKN	600.231	0.470533	-10.317	0.0462076
GJB2	157.612	0.133473	-10.2056	0.018244
S100A8	2122.83	1.92574	-10.1064	0.00443275
SEMA3C	46.0002	0.0432251	-10.0556	0.0106455
MAL2	70.2731	0.075063	-9.87066	0.0235224
ASPN	19.9444	0.0242576	-9.68333	0.0333028
PTGR1	32.039	0.0452843	-9.4666	0.00337518
LYZ	1732.88	2.4749	-9.45158	0.000208468
ID4	41.6509	0.0606111	-9.42455	0.046301
S100A14	258.692	0.385083	-9.39185	0.00269065
DSG3	112.228	0.172473	-9.34584	0.000748439
MYH7	21.4551	0.0348284	-9.26684	0.0136965
DSC1	230.381	0.375463	-9.26114	0.000208468
DSC2	83.3567	0.146218	-9.15503	0.0127355
DSC3	281.728	0.531993	-9.04868	0.000208468
FAM83B	48.1912	0.101343	-8.89338	0.00282487
TRIM29	156.852	0.334225	-8.87436	0.000208468
VGLL3	17.8043	0.0387846	-8.84253	0.00689736
METTL7A	77.8604	0.175621	-8.79229	0.00378577
FGF7	36.7624	0.083009	-8.79075	0.0272739
ITGB5	24.5401	0.0571653	-8.74579	0.0280665
ACSS3	8.47636	0.0198345	-8.73929	0.00874352
GJA1	593.824	1.43532	-8.69252	0.000208468
TMEM56	54.8273	0.133366	-8.68336	0.00665947
EHF	126.611	0.316673	-8.64319	0.0284418
KRT5	1047.77	2.71594	-8.59165	0.000208468
PRKG1	6.17075	0.016619	-8.53647	0.0480323
KRT71	85.0018	0.245606	-8.435	0.0154703
POSTN	74.6022	0.230372	-8.33911	0.00108378
EMP2	76.641	0.237459	-8.3343	0.000208468
DPT	82.5787	0.256312	-8.33173	0.0244686
PKP1	100.761	0.320899	-8.2946	0.000748439
HSPA4L	41.3755	0.133809	-8.27246	0.00184065
RAET1E	13.5867	0.0440828	-8.26776	0.000573162
SAMD5	10.4362	0.0341776	-8.25433	0.0487063
AHNAK2	31.0602	0.104621	-8.21375	0.000208468
GPC6	4.26982	0.0147789	-8.1745	0.00443275
GRHL3	13.6667	0.0479791	-8.15404	0.0122996
CAP2	5.05033	0.017979	-8.13392	0.00712311
AP1M2	8.61967	0.0325908	-8.04703	0.00851747
TMPRSS11F	7.47909	0.0298602	-7.9685	0.00310182
CRNN	66.7543	0.272304	-7.9375	0.0107491
TCHH	93.1183	0.391244	-7.89485	0.000573162
CYBRD1	109.17	0.470358	-7.85861	0.00269065
MMRN1	16.0338	0.0718623	-7.80166	0.0258316
CHI3L1	145.512	0.652555	-7.80083	0.000748439
COL3A1	185.627	0.833222	-7.79949	0.00123789
SPTBN2	22.0925	0.099185	-7.79922	0.000919647
SOCS6	17.3589	0.0790456	-7.77877	0.00242168
KLHL41	84.3831	0.390455	-7.75566	0.000208468
NAALADL2	6.98777	0.0324354	-7.75112	0.0115309
PSAPL1	53.7068	0.251322	-7.73943	0.0341757
IMPA2	53.2934	0.259685	-7.68105	0.00443275
MARCKS	57.7455	0.283069	-7.67241	0.000208468
GRHL2	17.1189	0.0842573	-7.66657	0.00941793
LY6D	115.128	0.596047	-7.5936	0.0113031
DHCR24	189.265	1.00465	-7.55757	0.000208468
GGCT	178.116	0.948789	-7.55252	0.00653699
GATM	54.9962	0.293458	-7.55003	0.000208468
CUX2	1.41193	0.00767567	-7.52316	0.00712311
FAT1	44.1518	0.24026	-7.52173	0.000208468
PARD3	37.1456	0.202529	-7.51891	0.000748439
SFN	295.528	1.64087	-7.49269	0.000208468
ARHGEF37	13.804	0.0775914	-7.47498	0.0196242
CKM	56.004	0.317406	-7.46306	0.0107491
COL17A1	101.92	0.579487	-7.45845	0.000208468
CLDN1	108.971	0.654684	-7.37894	0.000208468
S100A16	94.0159	0.565837	-7.37637	0.00516867
FABP5	1038.47	6.32206	-7.35985	0.000208468
NPR1	2.0802	0.0127761	-7.34713	0.00712311
IFT46	10.3069	0.0636288	-7.33971	0.00975754
LUM	146.008	0.903606	-7.33614	0.000208468
LPL	16.3424	0.101937	-7.32481	0.0197151
COLEC12	16.632	0.103792	-7.32412	0.0248525
FERMT1	8.78492	0.0551751	-7.31487	0.0465747
ELOVL4	163.486	1.0305	-7.30967	0.000208468
DGAT2L6	105.574	0.683585	-7.27092	0.00039577
ARRDC4	31.924	0.20674	-7.27069	0.00039577
TNFRSF19	22.6164	0.146956	-7.26584	0.011733
TBC1D12	6.3724	0.0421298	-7.24085	0.0162798
CSTA	234.597	1.55107	-7.24078	0.00039577
GNG12	96.1165	0.642335	-7.22532	0.000208468
SPTLC3	33.4228	0.224146	-7.22025	0.000919647
LGALSL	35.0983	0.24217	-7.17924	0.000208468
APOE	265.636	1.85955	-7.15835	0.0262675
YIPF4	34.338	0.240532	-7.15743	0.00138998
ROS1	6.25941	0.0441899	-7.14617	0.0215924
HEPHL1	14.2798	0.102714	-7.1192	0.00282487
CCDC122	3.03888	0.0219039	-7.11621	0.0219781
GPNMB	172.628	1.25114	-7.10828	0.000208468
ITGB8	24.0809	0.178014	-7.07976	0.00851747
FAT2	15.9563	0.118888	-7.06838	0.0113031
LOC100130899	9.79958	0.0732341	-7.06406	0.0160749
CILP	27.9762	0.21031	-7.05554	0.000573162
DOCK1	34.1437	0.259533	-7.03956	0.0350544
SLCO4C1	8.85946	0.0695088	-6.99388	0.0302015
SOX9	23.3116	0.183402	-6.9899	0.00455452
PTN	43.3982	0.341933	-6.98778	0.0106455
C1S	151.795	1.20418	-6.97793	0.000208468
CHP2	13.9075	0.110652	-6.9737	0.0463944
PTPN3	10.506	0.0841391	-6.96422	0.0219781
WBP5	51.5235	0.412901	-6.96329	0.00806956
ITGB6	6.00599	0.048209	-6.96096	0.0270924
EVPL	23.0082	0.187974	-6.93547	0.000208468
SVEP1	11.2096	0.0934971	-6.9056	0.000208468
LRRK2	6.87287	0.0574221	-6.90316	0.00323683
GLDN	14.2264	0.119611	-6.89408	0.00282487
CXADR	57.4574	0.484806	-6.88894	0.000919647
CFH	185.384	1.58003	-6.87442	0.000208468
COL1A2	160.487	1.37544	-6.86642	0.000208468
EGFL6	2.86328	0.0246974	-6.85717	0.0109779
ME1	90.3523	0.780708	-6.85463	0.000208468
SGMS2	17.8114	0.15466	-6.84755	0.0160749
TMEM9	15.751	0.137515	-6.83971	0.0425606
LAD1	39.6532	0.346814	-6.83713	0.000208468
YAP1	59.1515	0.521397	-6.82589	0.000208468
FAM213A	183.758	1.62918	-6.81751	0.031649
CP	19.3062	0.171557	-6.81423	0.00430958
LGR4	33.9257	0.30619	-6.79181	0.00907134
MXRA5	24.7586	0.2235	-6.79151	0.000208468
KCTD1	32.5399	0.293981	-6.79034	0.000919647
NOTCH3	8.04987	0.0730048	-6.78483	0.047435
COL14A1	33.3435	0.304969	-6.7726	0.000208468
IL13RA1	39.2609	0.360373	-6.76746	0.000208468
PPIC	23.2871	0.215338	-6.75679	0.0156885
ACADM	107.698	0.998497	-6.75302	0.000208468
TPM1	169.573	1.59884	-6.72874	0.000573162
SPTSSB	36.1235	0.348571	-6.69534	0.00228054
COCH	27.2143	0.263813	-6.6887	0.0188644
RDH12	35.3154	0.342796	-6.68681	0.0103192
PPARGC1A	14.3662	0.139605	-6.68518	0.000919647
CDH11	20.2442	0.19864	-6.67121	0.000748439
RASSF8	15.5322	0.152756	-6.66789	0.00795573
NFIB	54.3275	0.538649	-6.65619	0.000208468
GNB4	42.808	0.425842	-6.65142	0.000208468
SDR16C5	24.42	0.242999	-6.65097	0.000573162
PPP1R14C	36.3573	0.362495	-6.64814	0.00529547
ARG1	110.327	1.10284	-6.64442	0.0132707
ZNF750	23.2687	0.234119	-6.63501	0.0237959
PRRX1	46.3036	0.467368	-6.63042	0.00480455
XKRX	9.26839	0.0956493	-6.59842	0.0367719
CYP4F22	19.62	0.204084	-6.58702	0.00213685
SH3RF1	8.01653	0.0835444	-6.58429	0.00505211
ECM2	26.6517	0.27908	-6.5774	0.00806956
ST14	15.5938	0.163882	-6.57217	0.00886143
KRT77	22.335	0.236274	-6.5627	0.00169286
PLA2G4A	14.9631	0.158653	-6.55939	0.00918449
PAK6	3.34981	0.0355507	-6.55806	0.000208468
IQCK	4.85054	0.051818	-6.54855	0.000208468
PPL	81.6057	0.874882	-6.54344	0.000208468
PPAP2B	53.2106	0.575398	-6.53101	0.000208468
PALLD	75.7762	0.819912	-6.53013	0.000208468
COMT	28.5246	0.310132	-6.52318	0.00566667
PAAF1	5.93256	0.0645878	-6.52125	0.00039577
SEMA3A	4.46043	0.0486474	-6.51868	0.0313708
SEMA3G	7.62512	0.083227	-6.51756	0.0300177
SHE	4.51208	0.0499402	-6.49745	0.0210193
CASP14	86.2309	0.955461	-6.49586	0.000208468
S100A7A	19.4231	0.216749	-6.4856	0.00254907
ERBB3	24.512	0.274538	-6.48034	0.00351225
LPAR1	19.8798	0.22342	-6.4754	0.0499118
MYZAP	10.4756	0.117921	-6.47307	0.0227564
TMEM100	4.99964	0.057234	-6.44881	0.0128405
LRP1	25.2332	0.290533	-6.44048	0.000208468
FPR3	10.6759	0.123844	-6.4297	0.0282628
HSD3B1	63.3867	0.735541	-6.42923	0.000208468
GSN	219.393	2.5563	-6.42332	0.000208468
IGFBP6	25.8598	0.305667	-6.4026	0.0392586
PAK1IP1	26.2677	0.312131	-6.395	0.00198825
TNNC1	54.6585	0.658178	-6.37583	0.0419627
CASQ1	13.4821	0.163647	-6.36432	0.0220776
ANK2	23.411	0.289072	-6.33961	0.00592799
TACC2	17.5229	0.216723	-6.33725	0.0213049
THBS4	18.5814	0.232152	-6.32264	0.00254907
CCDC3	22.8081	0.285904	-6.31787	0.0462076
CCDC80	124.531	1.57099	-6.30869	0.000208468
CLMP	60.4567	0.764653	-6.30495	0.000208468
AKR7A2	6.63359	0.0839649	-6.30386	0.0429892
C3	40.5468	0.515566	-6.29728	0.000208468
GTF2H5	3.32608	0.0424548	-6.29175	0.0104296
FRK	6.58015	0.0848191	-6.27759	0.0153648
SPRR2G	151.031	1.94942	-6.27565	0.00391512
RAB38	44.9752	0.583225	-6.26893	0.00391512
CYYR1	7.66681	0.0998196	-6.26316	0.0285205
GJB5	17.0636	0.223949	-6.25161	0.0196242
NIPSNAP3A	13.821	0.181407	-6.25149	0.0130539
PECR	42.6691	0.560327	-6.25078	0.000208468
TRUB1	12.7854	0.168384	-6.2466	0.00228054
DCN	535.041	7.0614	-6.24355	0.00242168
ZNF117	27.2429	0.360556	-6.23951	0.000208468
FN1	48.8315	0.648912	-6.23365	0.000208468
TFCP2L1	11.029	0.146728	-6.23202	0.000208468
TMEM254	67.1856	0.893841	-6.23199	0.000573162
POTEE	5.62978	0.0749784	-6.23046	0.0326676
HLCS	13.6277	0.181517	-6.23029	0.00184065
PTPRF	25.5256	0.340403	-6.22856	0.000208468
HSPA12B	1.42378	0.0190742	-6.22195	0.0130539
AIM1L	3.58148	0.0482762	-6.2131	0.014452
PCDHGC3	13.6108	0.183761	-6.21077	0.0195456
SDC2	31.9047	0.431703	-6.20759	0.000208468
SERPINA3	39.5149	0.538529	-6.19723	0.00417724
CTGF	69.1519	0.944194	-6.19454	0.000208468
AASS	10.1113	0.138387	-6.19112	0.000573162
VSNL1	45.8012	0.630019	-6.18385	0.00123789
GNAL	6.48717	0.0902908	-6.16687	0.0330194
PPP1R3C	20.0437	0.279009	-6.16669	0.00138998
S100A2	159.091	2.21737	-6.16486	0.000208468
HOPX	195.572	2.73702	-6.15895	0.000208468
WNK2	2.50511	0.0350598	-6.15891	0.0455471
NPY1R	7.08996	0.0999105	-6.149	0.0377846
HRSP12	30.7961	0.436067	-6.14206	0.0264353
GSDMC	11.3386	0.160863	-6.13927	0.0267239
EPHB3	3.74819	0.0532255	-6.13793	0.0494554
ASAP2	8.92536	0.126856	-6.13665	0.0391084
C11orf96	19.6144	0.281957	-6.1203	0.0127355
MYOF	36.0284	0.518007	-6.12002	0.00213685
KPRP	19.7719	0.28464	-6.11817	0.000208468
PTPN21	7.55663	0.10884	-6.11746	0.00391512
GK5	35.5497	0.514404	-6.11079	0.000208468
AMACR	12.265	0.179173	-6.09705	0.0062987
ZNF440	8.25142	0.121083	-6.09057	0.00198825
SMIM5	1.66559	0.0244419	-6.09053	0.0189571
PTK2	14.792	0.217276	-6.08915	0.0208269
PRLR	2.69944	0.0398148	-6.08321	0.0254598
ANGPTL1	25.1273	0.373572	-6.07173	0.0395911
FHOD3	3.60584	0.0537279	-6.06852	0.0046768
RAB27B	29.6068	0.442766	-6.06324	0.000208468
SCOC	42.2233	0.633957	-6.05751	0.000208468
CCL13	21.2949	0.322918	-6.0432	0.0480323
LINC01184	10.5865	0.161859	-6.03134	0.0110899
SNAI2	25.4811	0.390008	-6.02978	0.000208468
ZSCAN30	3.69292	0.0569936	-6.01782	0.0168034
SFXN5	2.88505	0.0448263	-6.0081	0.0446123
CLEC14A	6.68449	0.104273	-6.00239	0.0306571
TMPRSS11D	6.40259	0.10041	-5.99468	0.0442079
ROBO1	20.3414	0.322838	-5.97746	0.000573162
KIF15	2.54857	0.0413136	-5.94693	0.0223648
FSTL1	119.832	1.9507	-5.94088	0.000208468
PERP	491.423	8.07153	-5.92798	0.000208468
FAR2	159.777	2.63544	-5.92187	0.000208468
TP63	93.2681	1.54556	-5.91518	0.000208468
IGF2BP2	2.78172	0.0463113	-5.90847	0.0270924
WLS	15.7821	0.263708	-5.9032	0.00566667
RPS6KA6	1.98714	0.0332052	-5.90314	0.034261
TIMP3	93.1099	1.5648	-5.89488	0.000208468
PXMP2	14.4067	0.243906	-5.88427	0.0174297
IRF6	65.7691	1.11764	-5.87889	0.00169286
GAS1	26.9421	0.458544	-5.87666	0.00039577
RNF141	33.309	0.567184	-5.87595	0.000208468
PLSCR1	19.4334	0.332419	-5.86939	0.00138998
ACSL1	395.243	6.76136	-5.86928	0.000208468
MYLK	74.4253	1.27867	-5.86308	0.000208468
PTGS1	18.4719	0.318631	-5.8573	0.0100899
COL16A1	8.01159	0.138742	-5.85161	0.00337518
GPSM2	32.4777	0.56287	-5.8505	0.00430958
GGH	28.7953	0.501589	-5.84318	0.00254907
LOC101927189	5.21919	0.0910693	-5.84072	0.034261
FBN1	34.6922	0.606356	-5.8383	0.000208468
CYBB	10.5884	0.185609	-5.83407	0.00123789
JUP	66.9303	1.17335	-5.83395	0.000208468
SRL	3.37671	0.0592614	-5.83238	0.0361587
KRT32	14.1312	0.248331	-5.83048	0.0234321
PTGFRN	27.1181	0.477675	-5.82708	0.000208468
ARMCX1	15.5108	0.274328	-5.82123	0.0127355
KLHDC8B	14.7207	0.260366	-5.82116	0.00997656
FKBP10	5.71786	0.101156	-5.82083	0.0382312
SIAE	6.52649	0.115569	-5.81948	0.0262675
TRIL	4.3325	0.0767571	-5.81876	0.0173253
NACAP1	28.943	0.51513	-5.81213	0.011733
COL6A3	48.3239	0.861208	-5.81023	0.000208468
NBEA	4.61664	0.0830456	-5.79679	0.0391084
UNC13B	13.095	0.236442	-5.79138	0.000208468
CXCL14	215.789	3.89807	-5.79072	0.000208468
FLRT2	8.96345	0.162314	-5.7872	0.00138998
GTF2H3	9.41069	0.170567	-5.78589	0.00039577
LINC01279	27.9125	0.507787	-5.78054	0.000208468
ARV1	17.3083	0.316002	-5.77538	0.00443275
LRG1	15.3248	0.28017	-5.77342	0.0194511
PDK4	35.4779	0.652196	-5.76547	0.000208468
FZD1	10.0753	0.185451	-5.76364	0.00154522
TACSTD2	197.034	3.63296	-5.76116	0.000208468
PEX3	33.0622	0.615457	-5.74738	0.000208468
CEACAM6	11.3245	0.211471	-5.74284	0.0224568
VWA5A	15.9882	0.299199	-5.73976	0.0433756
C1R	84.3039	1.58876	-5.72963	0.000208468
FABP3	13.2224	0.249192	-5.72958	0.0318341
LRRCC1	8.96833	0.169536	-5.72518	0.00039577
IGFBP5	81.6109	1.5471	-5.72112	0.000208468
CREB3L4	3.79738	0.0721345	-5.71817	0.000573162
ZNF697	2.49393	0.0474089	-5.71712	0.038405
SCCPDH	7.33541	0.140166	-5.70967	0.0146623
SPRED1	14.9233	0.285456	-5.70816	0.000208468
CNKSR3	16.3782	0.314654	-5.70187	0.000208468
CFD	106.435	2.04645	-5.70071	0.000208468
IGSF3	15.4267	0.298438	-5.69185	0.00154522
ARHGAP29	11.2381	0.217988	-5.68801	0.000208468
FMO5	11.0036	0.21392	-5.68477	0.0243686
DEGS2	11.8974	0.231749	-5.68194	0.0126302
SLC40A1	50.1688	0.979114	-5.67917	0.000208468
AMOTL1	28.8247	0.562912	-5.67825	0.000208468
TPST1	10.4279	0.204113	-5.67493	0.00986993
LRP6	18.5882	0.36599	-5.66644	0.000208468
THOC7	73.4133	1.4474	-5.66451	0.00154522
ADGRA3	9.57637	0.191227	-5.64612	0.00542147
FAM174A	15.7332	0.314385	-5.64514	0.00365341
NDUFA4L2	14.2273	0.284297	-5.64512	0.0372273
MEST	7.37727	0.147899	-5.6404	0.0367719
OSBPL1A	24.725	0.495948	-5.63964	0.0061826
CTPS2	5.19391	0.104456	-5.63585	0.0454658
SRD5A1	56.1795	1.13177	-5.6334	0.000208468
THBS2	53.6542	1.08472	-5.6283	0.000208468
ARL5A	114.485	2.3166	-5.62701	0.000208468
CLIC4	88.7312	1.80415	-5.62005	0.000208468
ALDH3A2	71.0483	1.45434	-5.61036	0.000208468
LRRC1	20.1049	0.415937	-5.59503	0.000208468
LGALS3BP	19.1469	0.396721	-5.59284	0.000748439
PLEKHH1	6.05052	0.125417	-5.59225	0.0288071
RNF144B	32.026	0.66838	-5.58243	0.000208468
NCCRP1	34.4879	0.721802	-5.57834	0.000208468
GOLIM4	27.62	0.582148	-5.56818	0.000208468
MLANA	15.3555	0.324736	-5.56334	0.0223648
ZNF439	6.52418	0.138369	-5.5592	0.0152719
ELMOD2	15.8342	0.337004	-5.55413	0.000208468
SEMA3D	7.6326	0.162529	-5.55341	0.00123789
LOC641746	2.50162	0.0533348	-5.55164	0.00455452
EMC2	40.071	0.857568	-5.54616	0.00039577
EPN3	3.31743	0.0711601	-5.54285	0.0376972
C2CD2	16.5933	0.356493	-5.54058	0.00783984
TSPAN13	23.2203	0.500102	-5.53702	0.000748439
IRX3	17.8428	0.384653	-5.53564	0.00310182
CXCL12	143.205	3.09542	-5.5318	0.0318341
LAMA4	24.4071	0.528618	-5.52893	0.0380517
CMYA5	28.9581	0.629174	-5.52437	0.000208468
GCSHP3	12.1898	0.265596	-5.5203	0.0224568
ATP13A5	1.35077	0.0294363	-5.52004	0.00529547
LAMA3	16.324	0.35678	-5.51581	0.00806956
WFDC5	24.9909	0.546828	-5.51417	0.0284418
CDC42BPG	4.61373	0.100995	-5.51357	0.00323683
DCLK1	15.7902	0.347284	-5.50677	0.0234321
SPRR4	68.9813	1.5212	-5.50293	0.00123789
IPP	6.85118	0.1511	-5.50277	0.00689736
SH3BGRL2	20.0088	0.442251	-5.49962	0.000208468
RAB31	22.4739	0.498897	-5.49336	0.000208468
MSRB3	15.2552	0.340862	-5.48397	0.0288071
MYO5B	12.4733	0.279054	-5.48216	0.0256459
MET	10.0565	0.225036	-5.48183	0.0211069
PTGIS	5.46948	0.122554	-5.47991	0.00198825
HOOK1	15.5908	0.349856	-5.47779	0.000208468
NIPAL2	18.8054	0.424297	-5.46993	0.00198825
UACA	29.291	0.660975	-5.46972	0.000208468
ALOX12B	14.7412	0.336446	-5.45334	0.00542147
SRPX2	5.81744	0.132789	-5.45318	0.0387463
RHOV	27.6453	0.633342	-5.44791	0.00417724
MECOM	4.18576	0.0966503	-5.43657	0.00806956
DHRS7B	18.1295	0.421637	-5.4262	0.00918449
RAPGEF5	12.5366	0.293824	-5.41504	0.000208468
FH	55.7206	1.30831	-5.41244	0.000208468
KRT6C	33.3848	0.788674	-5.40362	0.000208468
APCDD1	38.2748	0.907397	-5.39852	0.000208468
KCTD3	19.7383	0.469122	-5.39489	0.000208468
LAMB2	18.1617	0.432079	-5.39346	0.000208468
TM7SF2	31.9481	0.760919	-5.39184	0.0119541
SPRR2E	144.806	3.45259	-5.3903	0.000748439
PI15	3.18131	0.0760391	-5.38674	0.00493133
TYRO3	5.86646	0.140267	-5.38624	0.00896262
KRT7	27.8311	0.66681	-5.38327	0.00529547
LAMB1	25.4027	0.61028	-5.37937	0.000208468
PDGFRA	31.6567	0.762097	-5.37639	0.000208468
VCAN	38.659	0.933041	-5.37272	0.000208468
SYNPO2	22.0922	0.53556	-5.36635	0.00455452
PEX7	9.55851	0.231908	-5.36516	0.0262675
GAS7	20.1688	0.490827	-5.36077	0.000573162
TST	9.26555	0.228357	-5.34252	0.0232474
HIBCH	42.8924	1.0596	-5.33914	0.000208468
RBM45	5.57808	0.13829	-5.334	0.0105378
TTC5	8.23531	0.204305	-5.33303	0.0150824
FZD6	35.9904	0.904757	-5.31394	0.000208468
C6orf132	7.59761	0.191087	-5.31325	0.000208468
BPIFC	10.0556	0.254728	-5.30289	0.0313708
SLIT3	18.0432	0.457652	-5.30106	0.00254907
SOX15	6.84099	0.173744	-5.29917	0.0290928
AVPR1A	3.57558	0.0910943	-5.29467	0.00417724
HMGCS1	319.905	8.15221	-5.29431	0.000208468
SPRY2	7.14603	0.18256	-5.2907	0.0345112
NTPCR	12.6107	0.322698	-5.28832	0.04011
FASTKD3	6.28528	0.162461	-5.27381	0.0152719
NDFIP2	39.008	1.01078	-5.27023	0.000208468
MKX	1.71018	0.0444037	-5.26733	0.0141299
NCALD	11.0453	0.28699	-5.26629	0.00123789
CYB5A	283.324	7.41655	-5.25556	0.000208468
PTK7	11.01	0.289148	-5.25086	0.0130539
PI3	67.2172	1.76675	-5.24966	0.0138058
FNDC4	6.06431	0.159675	-5.24713	0.0331204
PLTP	15.9676	0.421226	-5.24441	0.0121868
IDE	63.9215	1.68984	-5.24134	0.000208468
SMIM15	32.2453	0.852597	-5.24108	0.000208468
LHFP	33.0436	0.87524	-5.23855	0.000208468
TMEM154	52.0061	1.37883	-5.23716	0.000208468
SPAG16	19.2546	0.511097	-5.23546	0.00323683
ETFA	84.8315	2.26271	-5.22848	0.00851747
SCARB2	77.786	2.07624	-5.22747	0.000208468
KRTAP11-1	57.6652	1.54192	-5.2249	0.00254907
ENPEP	3.381	0.0905911	-5.22194	0.0154703
CBR3-AS1	3.40436	0.0913659	-5.21958	0.011733
LOC100505666	1.48325	0.0399017	-5.21617	0.0203608
PRRG4	17.3467	0.466657	-5.21616	0.000208468
BCAP29	33.4694	0.901251	-5.21477	0.000208468
SLC31A2	46.1367	1.24753	-5.20877	0.000208468
WNT3	4.62352	0.125681	-5.20115	0.0143489
SLC38A9	6.46197	0.176147	-5.19713	0.0269954
WDFY3	13.9698	0.382663	-5.19009	0.000208468
CTSG	21.8473	0.59889	-5.18902	0.0116271
UBA5	16.4634	0.451934	-5.18701	0.0243686
FRMD6	56.528	1.55654	-5.18255	0.000208468
NCKAP1	74.7838	2.06715	-5.17701	0.000208468
IFI27	133.361	3.69029	-5.17545	0.0259104
PLS3	119.393	3.30496	-5.17495	0.000208468
RPE	21.2085	0.593569	-5.15908	0.000208468
GPC4	3.59159	0.101364	-5.14701	0.0470152
ADGRF4	8.41265	0.23762	-5.14583	0.00542147
SPRR1B	147.819	4.18431	-5.1427	0.000208468
HEATR4	1.76693	0.0500556	-5.14157	0.0315517
MYO5C	4.18417	0.118735	-5.13912	0.0160749
SH3BP4	6.41485	0.182503	-5.13543	0.000573162
PLA2G4D	7.19608	0.204951	-5.13386	0.00653699
WARS2	8.00342	0.22893	-5.12764	0.0132707
MTCH2	39.1888	1.12202	-5.12628	0.000208468
OLFML2B	4.45976	0.1282	-5.12049	0.0235224
JAG1	35.7726	1.03911	-5.10543	0.000208468
GPAM	8.8201	0.256416	-5.10424	0.0187624
GOLGA2P10	1.63232	0.0474801	-5.10346	0.000573162
A2M	52.6842	1.53442	-5.1016	0.000208468
RCN1	32.92	0.958933	-5.10139	0.000208468
MBLAC2	4.547	0.132466	-5.10122	0.00365341
ERV3-1	59.3959	1.73493	-5.09741	0.000208468
CD248	6.10857	0.178644	-5.09568	0.0218922
TOM1L1	21.7861	0.639689	-5.08989	0.0391891
PSPH	7.11996	0.209158	-5.0892	0.00542147
VWA2	3.3692	0.0991207	-5.08708	0.0256459
LRRN1	2.77513	0.0819013	-5.08252	0.036689
FGFR2	22.5663	0.668222	-5.0777	0.00907134
CACHD1	8.65722	0.256689	-5.07581	0.0285205
PARVA	11.2949	0.335243	-5.07433	0.000208468
IGFBP7	195.14	5.83377	-5.06394	0.0157908
ABCA4	1.4544	0.0437041	-5.05651	0.0413093
H1F0	47.1888	1.41972	-5.05476	0.000208468
CNTNAP3	2.11341	0.0636382	-5.05354	0.0118489
KDELC2	17.0981	0.515281	-5.05233	0.000208468
ALDH6A1	13.5108	0.40753	-5.05106	0.000919647
CTDSPL	16.7652	0.50996	-5.03894	0.0418728
TNFRSF21	5.84846	0.177973	-5.03832	0.011733
NDRG2	38.4747	1.17185	-5.03705	0.000208468
FAXDC2	36.8515	1.13373	-5.02258	0.00941793
CERS6	15.6542	0.481615	-5.02252	0.000208468
MPEG1	12.3084	0.381989	-5.00997	0.023153
EPPK1	23.7469	0.737553	-5.00885	0.000208468
LEPR	12.8915	0.400527	-5.00838	0.000573162
EXPH5	28.5413	0.887016	-5.00795	0.000208468
SPARCL1	171.025	5.32165	-5.00619	0.000208468
SCP2	200.971	6.30631	-4.99404	0.000208468
C8orf4	20.7938	0.655714	-4.98695	0.00169286
COL21A1	4.45668	0.140631	-4.98598	0.00863155
TMTC1	9.19389	0.290314	-4.98499	0.0447946
ACTN1	59.1523	1.87187	-4.98188	0.000208468
THBD	35.0517	1.11003	-4.98082	0.000208468
HINT3	27.5413	0.874554	-4.9769	0.000208468
PVRL4	22.7	0.722889	-4.97278	0.000208468
SFRP2	51.673	1.65303	-4.96623	0.000208468
PLGRKT	17.7987	0.572236	-4.95902	0.00566667
ZNF268	7.40285	0.238047	-4.95876	0.000208468
ABI3BP	8.72104	0.281632	-4.95262	0.00039577
MATN2	19.2029	0.620364	-4.95206	0.0326676
DCBLD2	10.9349	0.354515	-4.94695	0.000573162
ABHD6	23.6964	0.773113	-4.93785	0.000208468
MYO1E	23.9235	0.780998	-4.93697	0.000208468
ZNF429	6.29218	0.205413	-4.93696	0.00455452
SPARC	191.764	6.32057	-4.92313	0.000208468
TMEM135	7.6455	0.253039	-4.91718	0.0125181
RNASE4	33.6101	1.11384	-4.91528	0.0062987
CYP1B1	15.8571	0.525552	-4.91515	0.000208468
ZNF786	4.55728	0.151668	-4.90918	0.00986993
HES1	72.1306	2.4061	-4.90584	0.000208468
ATP8B1	13.9278	0.466082	-4.90124	0.00039577
CCL18	18.3854	0.615967	-4.89956	0.0412365
CALD1	68.8088	2.30738	-4.89827	0.000208468
IMPACT	17.9189	0.603759	-4.89137	0.000208468
NDUFS1	66.7091	2.25533	-4.88647	0.000208468
CTSO	21.3911	0.724608	-4.88367	0.000208468
FOXC1	32.0217	1.08903	-4.87794	0.000208468
DKK2	10.6345	0.362265	-4.87557	0.00039577
NDUFS4	153.447	5.2484	-4.86972	0.000208468
FKBP9	43.5072	1.49042	-4.86746	0.000208468
LYPLA1	66.2621	2.27835	-4.86213	0.000208468
MYO1B	27.5145	0.946199	-4.86191	0.00154522
ASAH1	51.5579	1.77373	-4.86134	0.000208468
PLEKHG3	9.48003	0.326387	-4.86024	0.000208468
C7	9.34462	0.321804	-4.85988	0.00337518
PRKAA2	3.28331	0.113277	-4.85723	0.00480455
ENDOD1	53.4781	1.84564	-4.85675	0.000208468
ATL1	8.5527	0.295813	-4.85362	0.018244
TTC3P1	4.16409	0.144223	-4.85162	0.0257408
TMCC3	10.1916	0.353823	-4.8482	0.0162798
RCN3	5.65642	0.196609	-4.84649	0.0371289
C5	2.04722	0.0712195	-4.84525	0.0264353
TMTC3	30.3202	1.05695	-4.8423	0.000208468
IDH1	115.673	4.03978	-4.83963	0.000208468
MSMO1	371.505	13.0078	-4.83593	0.000208468
LINC00998	39.669	1.39273	-4.83203	0.0243686
DPY19L4	11.8872	0.423146	-4.81211	0.000208468
FAM135A	26.2462	0.936178	-4.80918	0.000208468
SOX17	2.70544	0.0967668	-4.8052	0.0459841
MTUS1	19.9992	0.716769	-4.80229	0.0155808
MAB21L3	3.14509	0.11283	-4.80087	0.0237098
FCER1A	17.6282	0.632911	-4.79974	0.0107491
SDPR	9.28755	0.334186	-4.79658	0.000919647
ZDHHC21	13.7122	0.493564	-4.79608	0.000208468
ATP9A	11.4661	0.413523	-4.79327	0.000208468
WDSUB1	3.76973	0.136059	-4.79216	0.0259104
AKR1C2	11.7143	0.423691	-4.78912	0.0490286
HSPG2	6.60733	0.239826	-4.78401	0.00154522
ADTRP	91.0979	3.30901	-4.78295	0.00443275
FCGBP	3.4324	0.12479	-4.78165	0.000208468
BPHL	10.3166	0.375202	-4.78115	0.0208269
FGFR3	15.6972	0.57119	-4.78039	0.000208468
ENPP1	4.78865	0.174723	-4.77648	0.00039577
MBOAT2	45.8533	1.6742	-4.77549	0.000208468
CDHR1	8.43492	0.308842	-4.77143	0.000208468
CREG1	228.3	8.37323	-4.769	0.000208468
P2RY1	8.11881	0.298141	-4.7672	0.00455452
PTPRK	28.8879	1.06231	-4.7652	0.000208468
ZNF788	4.28555	0.157607	-4.76508	0.0289977
ENO3	30.4171	1.12048	-4.7627	0.0116271
FPGT	5.78752	0.213621	-4.75982	0.0153648
C17orf89	37.7972	1.39932	-4.75548	0.00749019
COL6A6	5.27013	0.195547	-4.75225	0.000208468
LTBP1	35.496	1.31809	-4.75113	0.00108378
FAM3C	61.8022	2.30114	-4.74723	0.000208468
ABHD5	121.782	4.53559	-4.74686	0.000208468
SNX24	7.97421	0.297173	-4.74597	0.00242168
COL15A1	19.0731	0.711368	-4.7448	0.000208468
CDH13	11.7928	0.440266	-4.74339	0.0199056
PRSS23	32.7941	1.22594	-4.74147	0.048449
F2RL1	16.8193	0.62906	-4.74078	0.000208468
ELN	7.63124	0.285489	-4.74041	0.0165896
LIN7A	1.30554	0.0488501	-4.74015	0.0062987
PC	3.78988	0.141835	-4.73986	0.0218922
ANTXR1	25.1939	0.945454	-4.73592	0.00886143
SLIRP	121.882	4.59175	-4.7303	0.0213049
ABCA1	16.8635	0.636066	-4.72858	0.000208468
ZBTB7C	8.80409	0.333292	-4.72331	0.00310182
VAV3	36.4617	1.38304	-4.72047	0.000208468
RWDD4	9.02094	0.342306	-4.71992	0.0195456
APBB2	8.93081	0.339006	-4.71941	0.00566667
GSTA4	42.4828	1.61547	-4.71686	0.00039577
CINP	9.51811	0.363092	-4.71227	0.0483829
RPTN	9.64344	0.368461	-4.70996	0.000573162
TNC	22.1439	0.849032	-4.70495	0.000208468
RASAL2	10.9603	0.420898	-4.70268	0.0226613
CCNC	45.6451	1.75357	-4.70209	0.000208468
DBNL	19.5919	0.756752	-4.69429	0.00039577
CUL5	20.1585	0.778812	-4.69397	0.000208468
STON2	16.2682	0.628975	-4.69291	0.0154703
UBE2QL1	2.45741	0.0950248	-4.69269	0.0310079
FAM92A1	5.95765	0.23115	-4.68784	0.0156885
EDNRB	22.5873	0.878893	-4.68368	0.00242168
RALGPS2	18.6834	0.728188	-4.6813	0.000208468
HTRA1	54.1558	2.1126	-4.68003	0.000208468
SLC25A34	2.18031	0.0854001	-4.67415	0.039848
CCL27	47.9636	1.88127	-4.67216	0.0239824
ARSD	5.2456	0.205845	-4.67148	0.00138998
PPIP5K2	17.3919	0.683155	-4.67006	0.000208468
MYH11	23.4676	0.925441	-4.66439	0.00724503
GM2A	62.0924	2.4488	-4.66427	0.000208468
WDR11	17.653	0.699617	-4.65721	0.000208468
CTNND1	84.5993	3.35477	-4.65636	0.000208468
GPX8	5.49899	0.218136	-4.65586	0.019812
BET1	10.5162	0.419216	-4.64878	0.00039577
FAHD1	18.1666	0.725782	-4.64561	0.0396712
NDST1	10.2453	0.409658	-4.6444	0.000208468
PODXL2	4.96617	0.199704	-4.6362	0.0488576
WDR3	21.4733	0.863962	-4.63543	0.000208468
UCHL3	49.6413	2.00103	-4.63273	0.0418728
DLG2	2.93466	0.118309	-4.63256	0.0335613
TMEM19	18.7189	0.755453	-4.63101	0.000208468
ZMPSTE24	44.5442	1.79789	-4.63086	0.000208468
TMEM97	48.4474	1.95717	-4.62958	0.000208468
MTBP	2.58679	0.104623	-4.6279	0.0220776
NANP	2.91248	0.118404	-4.62045	0.0193533
NRP1	29.166	1.1882	-4.61743	0.000208468
DPY19L3	7.11615	0.290093	-4.61651	0.0268091
CETN2	36.006	1.47252	-4.61188	0.00108378
REEP6	6.36186	0.260233	-4.61157	0.0438017
INTU	4.481	0.183648	-4.6088	0.019999
MANSC1	8.55154	0.350516	-4.60863	0.0147621
ACAD9	40.191	1.65369	-4.60311	0.000208468
KLHL12	13.2015	0.543249	-4.60294	0.000748439
ZNF320	4.30975	0.177418	-4.60238	0.000208468
RGS9BP	2.8793	0.118594	-4.60161	0.0199056
DECR1	59.8758	2.46831	-4.60038	0.000208468
ACTA2	111.869	4.61411	-4.59961	0.0177332
NXT2	10.7951	0.445431	-4.59903	0.0160749
COL4A5	5.40856	0.223332	-4.59798	0.0388383
ZNF436	28.6883	1.18566	-4.5967	0.000208468
CTSF	13.0373	0.539397	-4.59516	0.00184065
NID2	4.43006	0.183313	-4.59495	0.00282487
LPAR3	5.93624	0.246061	-4.59246	0.0212076
NDUFB1	210.811	8.74957	-4.59059	0.000208468
ZDHHC13	18.8737	0.7854	-4.5868	0.00269065
HDHD2	16.8947	0.704132	-4.58458	0.000208468
TMEM144	3.27849	0.137265	-4.578	0.0203608
IGFBP2	7.82951	0.328363	-4.57556	0.0498269
ANLN	8.73058	0.366558	-4.57397	0.00405307
VPS25	20.6856	0.871106	-4.56963	0.0046768
RGS5	35.3664	1.4963	-4.56291	0.0109779
DSTN	301.074	12.744	-4.56222	0.000208468
PAWR	23.3999	0.991957	-4.56008	0.000208468
MMRN2	8.77684	0.372527	-4.55828	0.00154522
SCRN3	10.1941	0.433837	-4.55443	0.0399336
TAGLN	53.1032	2.26068	-4.55397	0.00689736
AR	9.83927	0.420064	-4.54987	0.00830159
OPHN1	5.3056	0.22749	-4.54364	0.000208468
TSSC1	7.49896	0.32172	-4.54281	0.0107491
MINA	16.1108	0.692278	-4.54053	0.00154522
TCF4	36.1579	1.55948	-4.53518	0.00039577
YES1	52.201	2.26202	-4.52839	0.000208468
ARNTL2	10.7995	0.470016	-4.52211	0.000919647
S100B	12.323	0.537271	-4.51956	0.0391891
SERPINB1	36.0143	1.57026	-4.5195	0.000573162
CPA3	25.4687	1.11139	-4.51829	0.000208468
NQO2	20.8991	0.912336	-4.51773	0.0132707
IL17RC	9.07874	0.39679	-4.51605	0.00351225
SH3D19	24.0036	1.0508	-4.51369	0.000208468
ZNF252P	7.83575	0.344333	-4.5082	0.00851747
PGGT1B	21.2348	0.933411	-4.50778	0.000208468
BSPRY	7.56949	0.332854	-4.50724	0.00712311
ITFG1	23.1105	1.01834	-4.50426	0.000208468
SRBD1	8.16108	0.361518	-4.49662	0.000208468
MRTO4	12.5074	0.554683	-4.49497	0.00123789
MAP7	23.8356	1.06445	-4.48494	0.000208468
PFDN4	15.2111	0.679809	-4.48386	0.00282487
CAT	66.98	2.99489	-4.48316	0.000208468
DBI	464.482	20.8391	-4.47826	0.000208468
HADH	20.3568	0.913886	-4.47735	0.0230549
MT1M	27.4659	1.23566	-4.47428	0.0473486
TTC30A	2.76015	0.124261	-4.4733	0.00665947
DUOX1	8.21423	0.370133	-4.47201	0.0197151
TMEM14C	39.6818	1.79292	-4.46809	0.000573162
ANKRD50	16.862	0.762364	-4.46715	0.000208468
KCNJ2	4.4322	0.200662	-4.46518	0.000573162
CKMT1A	7.52234	0.340591	-4.46507	0.0307552
GPR37	2.63861	0.119527	-4.46437	0.0310079
NES	8.79134	0.398294	-4.46418	0.000208468
SLC25A46	35.9542	1.62969	-4.46349	0.000208468
CLIC6	3.17862	0.14434	-4.46085	0.0226613
ABCD3	65.664	2.98568	-4.45897	0.000208468
LTBP2	11.8691	0.540684	-4.45628	0.000208468
ARL1	41.8715	1.90912	-4.45499	0.000208468
TMEM168	11.4566	0.522434	-4.45479	0.000208468
TMEM45B	17.3547	0.794632	-4.44889	0.000208468
ACO1	46.4087	2.13279	-4.44358	0.000208468
SERHL2	2.47745	0.114044	-4.4412	0.00760779
ZNF287	1.94566	0.0899159	-4.43554	0.0212076
SPON1	13.7316	0.634617	-4.43547	0.000208468
FANCL	10.0399	0.465264	-4.43154	0.0116271
HERC2P9	2.52757	0.11716	-4.4312	0.0141299
SLC44A1	22.451	1.04158	-4.42993	0.000208468
STOX2	3.57841	0.167321	-4.41863	0.0102065
CELSR2	6.83408	0.320112	-4.4161	0.000208468
ARPIN	7.80321	0.366688	-4.41144	0.0440432
GAB1	11.7404	0.552185	-4.41019	0.00516867
AQP1	98.3437	4.63472	-4.40728	0.000208468
EPHA2	12.4197	0.585702	-4.40632	0.000208468
PCSK6	2.74474	0.129449	-4.40622	0.0343561
CD1A	6.65783	0.314529	-4.40379	0.0141299
TJP1	27.595	1.30581	-4.40139	0.000208468
SLC9A2	3.42027	0.161925	-4.40071	0.00712311
SASH1	23.1896	1.09834	-4.40008	0.000208468
C2orf88	5.35057	0.253492	-4.39968	0.0461205
NDUFA5	23.4112	1.11177	-4.39627	0.000208468
FAM35DP	2.0573	0.0979935	-4.39193	0.0418728
IRAK3	6.87134	0.32787	-4.3894	0.0141299
TMEM182	2.83811	0.135813	-4.38523	0.00840754
POLQ	1.33356	0.0640176	-4.38067	0.00874352
TMEM119	4.77059	0.229245	-4.37921	0.0121868
MICU3	2.46716	0.118755	-4.37678	0.00516867
USP46	5.57074	0.268399	-4.37542	0.00254907
WAC-AS1	5.96224	0.2875	-4.37422	0.000208468
RPS17	142.476	6.899	-4.36819	0.000208468
PIGN	18.4174	0.893182	-4.36597	0.000748439
COBLL1	12.3974	0.60154	-4.36523	0.00443275
MOSPD1	18.7683	0.911675	-4.36364	0.0211069
GPC1	12.2176	0.594022	-4.36231	0.0475882
LMOD1	5.88886	0.286315	-4.36231	0.00653699
MOCOS	4.2662	0.207568	-4.3613	0.0192646
PDE5A	9.3297	0.455275	-4.35702	0.000208468
PLOD1	6.55266	0.319773	-4.35696	0.00830159
RGL1	12.2748	0.599211	-4.35649	0.000748439
TMEM14B	44.5665	2.17688	-4.35562	0.0221735
PUS7L	11.7385	0.573449	-4.35544	0.000573162
GLTP	155.082	7.58274	-4.35417	0.000208468
CEMIP	2.89502	0.141678	-4.35288	0.0326676
ETFDH	66.9701	3.28253	-4.35063	0.000208468
CEBPA	17.7558	0.870947	-4.34956	0.000208468
ARHGEF10	4.88733	0.239741	-4.3495	0.0194511
LANCL1	29.7251	1.4597	-4.34794	0.000208468
ACAA2	75.9453	3.73488	-4.34583	0.000208468
CERS4	35.0008	1.72288	-4.3445	0.000208468
COL4A1	16.946	0.834269	-4.34429	0.00579701
AATBC	5.65312	0.278434	-4.34364	0.000208468
TFPI	27.5715	1.36046	-4.34101	0.000208468
SLC12A2	66.0139	3.26109	-4.33934	0.000208468
LVRN	2.03475	0.100653	-4.33738	0.04011
PSD3	12.0334	0.59529	-4.33731	0.00554341
CAV1	71.7021	3.55334	-4.33477	0.000208468
EFNA5	6.98093	0.346804	-4.33123	0.00039577
KLRAP1	2.05316	0.102091	-4.32992	0.0282628
DMXL2	7.25461	0.361287	-4.32768	0.000208468
DDX60	13.0773	0.651378	-4.32742	0.000208468
C14orf37	2.49613	0.124709	-4.32306	0.0334752
ANO10	24.9821	1.24845	-4.32269	0.000748439
SHROOM2	1.99654	0.099902	-4.32085	0.00896262
TSPAN31	14.0036	0.703032	-4.31607	0.0320047
TNKS1BP1	20.2885	1.02034	-4.31354	0.000208468
COQ9	22.8272	1.14864	-4.31276	0.0206567
TTC38	10.5312	0.530419	-4.31139	0.00269065
MSX1	3.17448	0.159912	-4.31117	0.037599
FECH	3.79648	0.19139	-4.31007	0.0292786
DENND2C	16.8147	0.847807	-4.30984	0.000208468
KIAA1462	5.55791	0.280259	-4.30971	0.000208468
AEBP1	17.7368	0.895221	-4.30836	0.0333028
ZNF608	5.10613	0.257755	-4.30816	0.000573162
RETSAT	24.2732	1.22535	-4.3081	0.000208468
HPGD	26.7576	1.35298	-4.30573	0.000208468
SAPCD2	3.82203	0.193649	-4.30282	0.0138058
ZNF223	3.1822	0.162561	-4.29097	0.0142359
TMED3	64.9487	3.3238	-4.2884	0.000208468
BDKRB2	5.35172	0.274615	-4.28452	0.00783984
EDNRA	7.49647	0.385181	-4.2826	0.0273707
SLC26A2	27.4917	1.41262	-4.28255	0.000208468
CMTR2	12.9028	0.663334	-4.28181	0.000208468
GCOM1	17.3178	0.890343	-4.28175	0.00760779
NRP2	6.5812	0.339414	-4.27723	0.0456157
EMP1	195.745	10.1088	-4.27529	0.000208468
PGRMC1	216.957	11.2235	-4.27282	0.000208468
LYN	5.35038	0.276993	-4.27172	0.00169286
ANXA4	30.0559	1.55926	-4.26872	0.000208468
CST3	119.469	6.20165	-4.26784	0.00039577
LIFR	14.4105	0.750084	-4.26392	0.000208468
NDUFC2	26.8513	1.40304	-4.25836	0.0136009
BACE1	9.48907	0.496935	-4.25514	0.00184065
FREM2	1.37579	0.0720676	-4.25477	0.00505211
LRP11	25.6999	1.35193	-4.24867	0.000208468
ADCY2	1.93908	0.10222	-4.24563	0.0147621
EPHA4	22.0341	1.16198	-4.24508	0.000208468
TCEAL8	60.553	3.20028	-4.24193	0.000208468
GREM1	12.4577	0.658821	-4.24101	0.0260992
C17orf75	2.95503	0.15642	-4.23968	0.00678134
MAP3K6	5.58401	0.295726	-4.23897	0.0382312
LMBRD2	11.1986	0.595285	-4.2336	0.00184065
ARMT1	19.3905	1.03287	-4.23062	0.00108378
NFYB	14.2289	0.75802	-4.23044	0.000208468
FRZB	7.36197	0.392699	-4.2286	0.00516867
AGA	26.9173	1.43623	-4.22817	0.00228054
ACSL3	59.1692	3.15905	-4.22728	0.000208468
MUC19	4.53463	0.242187	-4.22679	0.0468417
ALG6	5.76618	0.308239	-4.22549	0.00039577
SLC39A11	16.5324	0.885112	-4.22329	0.00455452
CA13	6.91337	0.370578	-4.22154	0.00169286
PCDHB14	3.34549	0.179415	-4.22084	0.0319171
CROT	20.8998	1.1234	-4.21755	0.00198825
SRXN1	24.3302	1.30802	-4.2173	0.000208468
MAK16	18.6087	1.00171	-4.21545	0.000208468
ATP6V1C2	27.9966	1.50793	-4.21461	0.00952983
PMEL	20.7946	1.12099	-4.21337	0.0124079
CPT2	10.3134	0.556031	-4.21321	0.048449
STARD13	5.0756	0.273692	-4.21295	0.0169059
TMEM106B	26.6154	1.43642	-4.21171	0.000208468
SPINT1	25.8515	1.39701	-4.20984	0.000208468
CD9	242.021	13.083	-4.20937	0.000208468
ZNF844	7.69333	0.416452	-4.20739	0.00169286
PAFAH2	11.5037	0.622731	-4.20734	0.00039577
TRIM63	5.95139	0.322234	-4.20704	0.0475149
CASD1	10.2183	0.553786	-4.20568	0.000208468
PTPMT1	14.7688	0.801717	-4.20332	0.0399336
IGFBP3	46.9009	2.55795	-4.19655	0.00365341
HDDC2	26.6022	1.45309	-4.19435	0.000208468
B3GALTL	4.60412	0.25195	-4.19171	0.000208468
SEMA5A	10.9076	0.597233	-4.19089	0.000573162
MRPS35	47.0593	2.57678	-4.19084	0.000208468
TPBG	10.8849	0.596179	-4.19044	0.0219781
EVI5	9.27679	0.509003	-4.18788	0.00169286
DPP3	7.85596	0.431379	-4.18676	0.00269065
LOC730102	5.62224	0.308966	-4.18562	0.00830159
DTX4	6.779	0.372539	-4.18561	0.0293473
EFNB2	43.0139	2.37011	-4.18178	0.000208468
FAM171A1	3.33522	0.183775	-4.18177	0.0129451
DIXDC1	8.07246	0.446956	-4.1748	0.0320047
SUSD5	2.43417	0.134823	-4.1743	0.00975754
HIST1H2AJ	85.2926	4.72584	-4.17378	0.00039577
LGMN	26.9873	1.49563	-4.17345	0.00138998
PIGY	56.6526	3.14585	-4.17062	0.000208468
C1QBP	121.917	6.78324	-4.16778	0.00443275
TXLNB	4.62565	0.257462	-4.16723	0.00154522
MRPL24	51.2301	2.85709	-4.16438	0.00941793
COQ5	15.8288	0.882858	-4.16422	0.00039577
ABCA5	12.379	0.692369	-4.16021	0.000208468
DTWD2	4.01144	0.224415	-4.15988	0.0352281
HIGD1A	46.5783	2.60691	-4.15924	0.000208468
CBR1	66.812	3.74484	-4.15713	0.000208468
DHX32	25.5947	1.43503	-4.1567	0.00378577
ATP8B4	2.27785	0.127791	-4.15581	0.0385676
CEBPD	68.0181	3.81955	-4.15444	0.000208468
GATB	9.67983	0.545938	-4.14817	0.00378577
ARL15	23.362	1.31943	-4.14617	0.000208468
CORIN	7.27041	0.410949	-4.14501	0.0239824
PCDH1	16.7379	0.948523	-4.14129	0.0361587
FAH	4.25286	0.242084	-4.13485	0.0344312
ZMYM1	5.83959	0.332541	-4.13426	0.000573162
C3orf70	1.83981	0.104822	-4.13354	0.019812
BCHE	6.3836	0.363762	-4.13331	0.0202747
DOCK4	4.47872	0.255388	-4.13232	0.00505211
TNS3	7.01225	0.400614	-4.12959	0.000208468
TUBB6	83.8825	4.79584	-4.12851	0.000208468
TEAD1	15.592	0.891815	-4.12792	0.000208468
SLC16A7	27.144	1.55383	-4.12673	0.000208468
ZNF681	5.20847	0.298512	-4.125	0.000208468
FAM134B	26.9189	1.5476	-4.12051	0.000208468
SMIM20	23.5205	1.35341	-4.11925	0.00198825
PDDC1	5.13415	0.295623	-4.11829	0.000748439
LACC1	10.1162	0.58291	-4.11725	0.000208468
MUT	16.9922	0.980453	-4.11528	0.000208468
ST3GAL4	6.69635	0.387098	-4.1126	0.0424889
ZNF441	5.68956	0.328903	-4.11258	0.000573162
SDR42E1	11.5021	0.665156	-4.11207	0.000208468
SERPINF1	98.7856	5.71292	-4.112	0.000208468
LAMC1	39.2185	2.27491	-4.10766	0.000208468
NT5E	13.7046	0.795162	-4.10726	0.0171131
HEXB	54.8531	3.18407	-4.10663	0.0152719
MAN1A1	38.1329	2.21496	-4.10569	0.000208468
DNAJC10	23.1003	1.34338	-4.10398	0.000208468
2016-09-10	39.5561	2.30064	-4.10379	0.000208468
NDUFAB1	70.3241	4.09671	-4.10148	0.000208468
CLDN12	14.9501	0.871267	-4.1009	0.00154522
SRP9	154.6	9.01412	-4.10021	0.000208468
CBR4	14.935	0.871298	-4.09939	0.000208468
LXN	9.64543	0.56354	-4.09726	0.0472621
KNOP1	13.5057	0.789153	-4.09712	0.00795573
EFR3B	1.08384	0.0635194	-4.09281	0.0343561
ERLIN2	17.5273	1.02746	-4.09244	0.000208468
ETV5	3.47491	0.203802	-4.09174	0.0061826
MAGI2-AS3	6.68737	0.392928	-4.0891	0.0450398
ADRA2A	2.42854	0.142771	-4.08831	0.0176322
PIGK	13.0024	0.764809	-4.08753	0.000208468
CENPQ	4.35789	0.256414	-4.08708	0.0315517
DOCK5	5.23744	0.308263	-4.08663	0.0240829
CHST3	6.22332	0.366749	-4.08482	0.00108378
CTSK	85.4356	5.04345	-4.08235	0.000208468
TLR1	5.36576	0.317139	-4.08059	0.00254907
TUBGCP5	8.50878	0.503621	-4.07854	0.0100899
COX5B	179.651	10.6381	-4.07788	0.000208468
PGM2	28.3117	1.68055	-4.07439	0.000208468
MAP1B	16.5735	0.986454	-4.07048	0.000208468
ZFP69	2.48182	0.148082	-4.06693	0.0238966
FHDC1	5.19339	0.310759	-4.06281	0.00039577
HELLS	10.0671	0.602453	-4.06266	0.00337518
OSMR	21.4	1.28131	-4.06192	0.000208468
NET1	61.6195	3.69553	-4.05953	0.000208468
TPRKB	23.3975	1.40448	-4.05825	0.00493133
PDGFRB	17.5494	1.05413	-4.0573	0.000208468
BBS1	3.28712	0.198075	-4.05271	0.00378577
ZNF471	1.98646	0.119772	-4.05184	0.0125181
NNMT	47.1105	2.84961	-4.04721	0.000208468
SCRN1	9.6104	0.581558	-4.0466	0.00198825
PTS	29.4805	1.78423	-4.04639	0.000208468
MPHOSPH6	32.0708	1.95016	-4.03959	0.000208468
HSD17B12	75.0392	4.56474	-4.03904	0.000208468
PLXNB2	9.56158	0.582015	-4.03812	0.00039577
C7orf50	8.9575	0.545306	-4.03796	0.0329328
NOL3	6.9721	0.42509	-4.03575	0.0245685
TSPAN5	10.2373	0.626737	-4.02984	0.000208468
KIAA1217	15.9242	0.975622	-4.02876	0.0271853
NAA20	48.661	2.98775	-4.02564	0.00282487
B4GALNT3	4.74495	0.291356	-4.02554	0.00863155
ZNF626	15.6406	0.961055	-4.02454	0.000748439
POLA1	7.62012	0.468362	-4.02412	0.00108378
CDCA2	2.26132	0.139653	-4.01725	0.0199056
SUCLA2	32.3358	1.99831	-4.01627	0.000208468
SORBS1	17.7058	1.09537	-4.01473	0.000208468
NDUFAF2	48.5541	3.00584	-4.01375	0.000208468
AGAP1	3.79513	0.23495	-4.01372	0.0366061
ADH5	37.2072	2.31397	-4.00714	0.000208468
DHRS4	9.18201	0.571874	-4.00504	0.0337233
APBA1	1.21953	0.0760836	-4.0026	0.0335613
EPN2	8.9508	0.558492	-4.00241	0.00108378
STYXL1	3.76445	0.235039	-4.00147	0.0255627
CCDC50	17.7801	1.11093	-4.00042	0.000208468
2016-03-01	5.69495	0.356074	-3.99943	0.0387463
PDCD1LG2	3.54595	0.221828	-3.99866	0.0173253
RAB3D	17.3011	1.08425	-3.9961	0.000208468
SDHD	72.0047	4.51627	-3.99489	0.000208468
FZD3	4.01442	0.251987	-3.99377	0.000208468
TMEM47	13.8556	0.870532	-3.99243	0.000208468
EPS8	16.838	1.05799	-3.99233	0.000208468
PKD2	8.49762	0.534445	-3.99094	0.000208468
APPL1	43.3264	2.72554	-3.99064	0.000208468
SLC25A20	12.959	0.816358	-3.98861	0.000573162
TSTD2	6.43771	0.406012	-3.98695	0.0239824
PDSS2	8.30361	0.52418	-3.98561	0.00242168
FRMPD1	2.50365	0.158056	-3.98552	0.0160749
NUCB2	48.7805	3.08209	-3.98432	0.000208468
NDUFB5	67.318	4.25396	-3.98411	0.000208468
CCDC43	22.9635	1.45172	-3.98351	0.0201819
MRPL42	24.478	1.54776	-3.98324	0.000208468
PECAM1	13.6565	0.864728	-3.9812	0.000208468
ST6GALNAC2	18.7512	1.18751	-3.98096	0.000208468
ACACA	17.5698	1.11805	-3.97404	0.000208468
SCD	87.1352	5.56483	-3.96885	0.000208468
ST5	3.79914	0.242664	-3.96864	0.00851747
ULK2	5.46184	0.349227	-3.96715	0.00138998
CYP3A4	1.22387	0.07844	-3.96372	0.0163806
AAMDC	15.6176	1.00561	-3.95703	0.0210193
CRYBG3	34.4903	2.2214	-3.95665	0.000208468
SIX4	1.11631	0.0719265	-3.95607	0.0258316
MRPL45	19.6614	1.26861	-3.95405	0.00138998
ECHDC1	56.3708	3.63868	-3.95346	0.000208468
EREG	14.2657	0.921662	-3.95216	0.000208468
IFT74	12.2566	0.792172	-3.95161	0.0234321
GTPBP10	5.82075	0.37668	-3.94979	0.000208468
CYB5R1	35.1935	2.27769	-3.94967	0.000208468
DLC1	14.7679	0.957622	-3.94686	0.0241795
CCDC71	3.10567	0.201544	-3.94574	0.0412365
TCEA3	19.9127	1.29258	-3.94536	0.000208468
NQO1	14.7288	0.956813	-3.94426	0.00039577
DLAT	16.1859	1.05255	-3.94277	0.000208468
NDUFA7	32.674	2.12554	-3.94224	0.00169286
C7orf73	14.2276	0.927415	-3.93933	0.000208468
LOC100190986	2.16668	0.141562	-3.93598	0.0258316
POP4	11.0457	0.72207	-3.93521	0.0165896
TVP23B	34.3459	2.24789	-3.9335	0.000208468
HSDL2	43.6482	2.85951	-3.93208	0.000208468
TRAPPC11	21.6052	1.41588	-3.93161	0.000208468
CRISPLD2	24.0852	1.58122	-3.92903	0.000208468
OLFML1	6.66688	0.439417	-3.92335	0.00430958
IER3IP1	45.0208	2.96856	-3.92276	0.000208468
PPFIBP2	18.1673	1.1984	-3.92216	0.0193533
FRY	9.17024	0.605542	-3.92066	0.000208468
TGFBI	40.1527	2.65539	-3.9185	0.000208468
TANC1	17.2688	1.14296	-3.91733	0.000208468
ZNF518A	11.5979	0.769266	-3.91424	0.000208468
ADGRL4	10.1748	0.67498	-3.91401	0.000208468
ZNF43	22.3365	1.48271	-3.91309	0.000208468
PTPN14	14.8445	0.985505	-3.91292	0.000208468
TMEM30B	11.7871	0.78354	-3.91106	0.000208468
COL4A2	14.1512	0.94495	-3.90455	0.00391512
LYRM1	10.6588	0.712137	-3.90374	0.00592799
MRPL3	63.9614	4.27895	-3.90187	0.000208468
ENTPD5	5.0575	0.338549	-3.90099	0.00840754
CLTB	98.6345	6.61269	-3.89878	0.000208468
NRIP1	23.1508	1.55254	-3.89836	0.000208468
UQCRC1	54.0881	3.62825	-3.89796	0.000208468
CD302	19.4942	1.30976	-3.89567	0.00154522
GABPA	22.0661	1.4852	-3.8931	0.000208468
TBX15	7.87027	0.530356	-3.89138	0.000919647
BLVRB	47.4422	3.20144	-3.88938	0.00039577
ZNF879	3.42052	0.230828	-3.88933	0.0146623
AFG3L2	38.8889	2.6253	-3.8888	0.000919647
TXNDC9	30.2398	2.04486	-3.88638	0.000208468
COQ3	11.0681	0.748838	-3.88561	0.00323683
ZNF573	4.15826	0.281473	-3.88491	0.0215924
GALNT1	67.1901	4.54874	-3.88471	0.000208468
SPINT2	101.134	6.85023	-3.88397	0.000208468
NEXN	5.44588	0.370512	-3.87757	0.0196242
DAB2	17.3265	1.1843	-3.87088	0.00169286
NFIA	25.1206	1.72035	-3.86809	0.000208468
PLRG1	19.2664	1.32103	-3.86635	0.000208468
B3GNT5	19.6735	1.34972	-3.86552	0.000208468
TMEM128	7.9043	0.542966	-3.8637	0.048125
NBN	27.27	1.87355	-3.86347	0.000208468
THEM5	9.31148	0.640546	-3.86164	0.0062987
ERLEC1	27.0718	1.8625	-3.86148	0.00228054
USP6NL	14.2219	0.978559	-3.86131	0.00169286
ARHGAP23	5.46929	0.377848	-3.85548	0.000208468
DYSF	1.3587	0.093869	-3.85544	0.00941793
ZNF594	2.71884	0.187953	-3.85455	0.00772339
STK38L	21.18	1.4674	-3.85136	0.000208468
TIMMDC1	46.2948	3.20816	-3.85103	0.000208468
PLA2G12A	12.6019	0.874823	-3.8485	0.000208468
IFIT3	11.3103	0.785726	-3.84747	0.00108378
ZNF726	6.59553	0.458973	-3.84501	0.00228054
ERMP1	20.1261	1.40065	-3.84489	0.000208468
DIRC2	10.7534	0.749658	-3.84242	0.000208468
NHSL1	8.3156	0.581445	-3.8381	0.00198825
MYO10	8.51873	0.596106	-3.837	0.000208468
VSIG10	4.65203	0.326128	-3.83435	0.000208468
ARSJ	3.76242	0.264607	-3.82974	0.00689736
POLR1B	9.51793	0.671475	-3.82524	0.000208468
LMOD2	17.1378	1.20986	-3.82427	0.00154522
MR1	4.92516	0.34836	-3.82152	0.00039577
SLC19A3	3.28167	0.232771	-3.81745	0.0179404
LSM3	108.825	7.72184	-3.81692	0.000208468
TIMM8B	44.8655	3.18769	-3.81502	0.0239824
FAM57A	13.8821	0.98705	-3.81395	0.000208468
ZNF677	1.40815	0.100238	-3.81229	0.0393446
SETMAR	9.44403	0.672678	-3.81141	0.0378611
STON1	6.48689	0.463174	-3.8079	0.00365341
APOD	178.777	12.7717	-3.80713	0.000208468
E2F5	1.91801	0.137027	-3.80707	0.00896262
FZD10	3.39631	0.242878	-3.80566	0.0262675
BDH2	8.52324	0.609573	-3.80553	0.000573162
GNG10	27.7104	1.98263	-3.80494	0.00138998
PPM1L	9.99858	0.715868	-3.80396	0.000208468
NHLRC3	11.0392	0.790648	-3.80345	0.0259104
NCAPG2	5.2886	0.37903	-3.8025	0.00480455
ARMC10	17.2182	1.23516	-3.80117	0.000208468
ZNF818P	2.96609	0.212992	-3.7997	0.0267239
HCAR2	7.9044	0.567749	-3.79933	0.0118489
CTSZ	36.023	2.59297	-3.79624	0.000208468
OSTC	90.1619	6.50912	-3.79198	0.000208468
NDUFB7	51.4952	3.72433	-3.78938	0.000208468
TMA16	14.4653	1.04967	-3.78459	0.000208468
HSPB6	2.9094	0.21146	-3.78226	0.048449
C12orf4	7.42607	0.539984	-3.78161	0.000208468
FARSB	16.3523	1.18994	-3.78053	0.000919647
ZNF561	8.1162	0.591658	-3.77797	0.000208468
MSRB1	10.3209	0.753423	-3.77596	0.00605617
USP40	6.40629	0.467739	-3.77571	0.000208468
C1GALT1C1	18.8983	1.3808	-3.77469	0.00108378
HOXC13	1.57831	0.115532	-3.77202	0.0124079
AKR1A1	55.5213	4.07118	-3.76952	0.000208468
NDUFB3	40.0903	2.94057	-3.76909	0.0421305
PRKAR1B	1.61635	0.118631	-3.76819	0.0160749
PCDH20	2.03009	0.149368	-3.7646	0.0228513
ZAK	24.6566	1.82183	-3.75851	0.000208468
ZCRB1	30.3003	2.24108	-3.75707	0.000208468
MRPL20	122.805	9.10654	-3.75333	0.000208468
NDUFA9	28.3003	2.09979	-3.7525	0.000208468
KIAA0930	17.1801	1.27556	-3.75154	0.000208468
MREG	17.3764	1.29066	-3.75095	0.000208468
GPR160	2.42286	0.180108	-3.74977	0.0296357
GINS1	2.82501	0.210137	-3.74885	0.0128405
JAK2	16.5106	1.22846	-3.74847	0.000208468
TSNAX	31.5587	2.35789	-3.74247	0.00516867
LOC102723517	3.43288	0.256513	-3.74232	0.0160749
PRDX2	138.602	10.3632	-3.74141	0.000208468
ERH	76.998	5.76566	-3.73926	0.000208468
SERPINB6	23.8963	1.79105	-3.73791	0.00108378
AKAP6	2.73016	0.205363	-3.73273	0.000208468
SLC22A3	5.32089	0.400479	-3.73187	0.00123789
FIG4	7.93397	0.597322	-3.73146	0.00269065
NUP37	8.61905	0.649769	-3.72953	0.0150824
ETAA1	15.0124	1.13196	-3.72926	0.000208468
C11orf54	18.7399	1.41315	-3.72913	0.000573162
CDCP1	7.3126	0.552196	-3.72713	0.0146623
ARPC1A	57.5118	4.34479	-3.7265	0.000208468
FDPS	281.365	21.277	-3.72508	0.000208468
PTGDS	25.8576	1.96116	-3.72081	0.00378577
EBNA1BP2	35.9451	2.72728	-3.72026	0.00391512
ATP10B	4.50703	0.342005	-3.72009	0.000208468
PPA2	49.4993	3.75698	-3.71976	0.00123789
H6PD	10.71	0.816499	-3.71336	0.000208468
KDR	5.99878	0.457623	-3.71244	0.000208468
FBLN5	14.0298	1.07107	-3.71137	0.000208468
GFM1	29.3489	2.2472	-3.70711	0.000208468
COPS7A	14.9402	1.1446	-3.70628	0.00505211
MRPL19	12.5235	0.963862	-3.69967	0.000208468
TMPRSS11B	8.04123	0.620018	-3.69703	0.0142359
ALAD	7.83317	0.605165	-3.6942	0.000208468
MALL	1.37867	0.106599	-3.69301	0.0111996
SVIP	24.9675	1.93764	-3.68768	0.000208468
MMAA	3.96237	0.307571	-3.68737	0.000208468
ZNF528	4.10808	0.319537	-3.68441	0.0105378
SYNM	17.7249	1.37959	-3.68347	0.0158928
TNN	2.56731	0.200059	-3.68176	0.00952983
FRMD4A	4.07144	0.317311	-3.68157	0.00997656
TMCO1	28.7152	2.24346	-3.67802	0.000208468
DENR	32.7134	2.55747	-3.67709	0.000208468
ZNF682	3.33866	0.261054	-3.67685	0.00896262
ACTR6	23.2034	1.81508	-3.67623	0.00039577
PARP10	2.1224	0.166176	-3.67491	0.0107491
SLC25A11	18.3466	1.43865	-3.67272	0.0310079
MEDAG	36.5395	2.86735	-3.67166	0.00365341
MMP14	19.5646	1.53584	-3.67114	0.000208468
GIPC1	10.4849	0.823888	-3.66973	0.00975754
CDH6	1.82661	0.143911	-3.66593	0.00712311
GCA	7.35702	0.580074	-3.66481	0.000208468
SMPD3	8.12489	0.640907	-3.66416	0.000208468
TK2	5.42273	0.427762	-3.66414	0.0125181
WDHD1	4.00677	0.316196	-3.66355	0.0495988
TRIM2	27.4817	2.16993	-3.66275	0.000208468
EHD3	3.55683	0.281075	-3.66156	0.0106455
PCMTD2	25.8242	2.04452	-3.65889	0.000208468
FAM200A	5.08192	0.403496	-3.65475	0.00760779
IBTK	21.4021	1.7001	-3.65406	0.000208468
HEATR5A	8.95644	0.712387	-3.65219	0.000208468
CHST15	4.6348	0.369452	-3.64905	0.0446123
MAGI1	8.26698	0.659787	-3.64729	0.0181498
RRM2B	12.976	1.03578	-3.64707	0.000208468
FEZ2	30.6574	2.44868	-3.64616	0.00228054
FKBP14	6.79478	0.542918	-3.64562	0.0201819
ZNF132	1.28673	0.102848	-3.64512	0.0375115
CDS1	14.4509	1.15783	-3.64166	0.000208468
UFL1	27.185	2.18167	-3.6393	0.000208468
AKR1C1	19.5756	1.57135	-3.63898	0.00169286
FASTKD2	12.0983	0.971485	-3.63847	0.000208468
DNAL4	3.58696	0.288764	-3.6348	0.0439608
RNF170	12.3062	0.990771	-3.63469	0.037599
MERTK	7.85316	0.632564	-3.63399	0.000208468
HSPB8	21.8663	1.76158	-3.63377	0.00269065
TM2D1	14.7218	1.18755	-3.63189	0.000573162
SOAT1	112.47	9.08233	-3.63034	0.000208468
DCAF13	25.9719	2.09742	-3.63026	0.000748439
UBE2D1	14.1598	1.14479	-3.62864	0.000208468
UQCRHL	58.5613	4.73508	-3.62849	0.000208468
MCCC1	35.6979	2.88751	-3.62794	0.000208468
SLC35B3	9.42988	0.763389	-3.62675	0.0142359
GBE1	26.3821	2.13984	-3.62398	0.000208468
ZNF204P	5.23562	0.424816	-3.62345	0.0215057
PAM	51.0682	4.14416	-3.62327	0.000208468
SSFA2	95.2085	7.72878	-3.62278	0.000208468
ENTPD7	5.70818	0.464217	-3.62016	0.00840754
TMEM55A	5.23469	0.425884	-3.61957	0.00296193
NAPEPLD	6.79364	0.553209	-3.61829	0.000573162
MEOX2	8.56949	0.69917	-3.61549	0.00443275
ABHD17C	13.5748	1.10762	-3.61539	0.00365341
AK3	30.9922	2.53457	-3.61209	0.000208468
ZNF846	3.26855	0.267573	-3.61065	0.0381442
ADAMTS1	34.4472	2.8216	-3.6098	0.000208468
BMPR1A	20.6966	1.69554	-3.60958	0.000208468
AACS	28.4251	2.32889	-3.60945	0.000208468
ALPK3	1.31811	0.108186	-3.60689	0.00323683
NT5DC1	12.489	1.0261	-3.60541	0.00493133
PKDCC	2.74643	0.225853	-3.6041	0.0338946
CPQ	24.0026	1.97652	-3.60216	0.000208468
TEFM	7.28468	0.600137	-3.6015	0.0130539
CXorf56	15.3641	1.2661	-3.6011	0.000208468
HVCN1	1.68181	0.138703	-3.59995	0.0498269
MN1	1.83813	0.152011	-3.59599	0.00701129
SCFD1	39.9125	3.30191	-3.59547	0.000208468
GAREM	10.6577	0.882161	-3.59472	0.0237959
ERGIC1	26.7986	2.22174	-3.59239	0.000208468
BNC2	4.10639	0.340774	-3.59098	0.000208468
MDH1	75.6406	6.3024	-3.58519	0.000208468
TSEN15	16.0299	1.33564	-3.58516	0.0141299
MOCS2	9.90447	0.826673	-3.58269	0.000573162
APOOL	6.81051	0.569528	-3.57993	0.000208468
THOC3	8.50532	0.712266	-3.57788	0.00198825
TRAPPC2L	19.4995	1.63859	-3.57291	0.00712311
MRPS27	19.2778	1.62068	-3.57226	0.000208468
RNF152	18.1095	1.52249	-3.57224	0.000208468
SLC35A5	11.5654	0.972921	-3.57135	0.000208468
MKL2	11.1821	0.941215	-3.57052	0.000208468
PLXNA2	2.44187	0.205549	-3.57043	0.000208468
NOC2L	15.0422	1.26655	-3.57004	0.00138998
CDK2AP1	82.1385	6.92706	-3.56774	0.000208468
SLC35F6	9.42693	0.795033	-3.5677	0.000208468
PARD6G	11.0052	0.928453	-3.56721	0.000919647
IL17RD	3.1812	0.268565	-3.56623	0.000208468
KIF4A	1.72142	0.145344	-3.56605	0.0394306
C4orf27	10.3919	0.879025	-3.56341	0.00795573
SMARCAD1	20.5191	1.73602	-3.56311	0.000208468
TTC28	3.04036	0.257303	-3.5627	0.00592799
ATP6V1A	57.0077	4.82594	-3.56228	0.000208468
RHOT1	32.4312	2.75211	-3.55877	0.000208468
TPMT	14.1451	1.20152	-3.55737	0.000208468
CSRP1	52.1933	4.44807	-3.55261	0.000208468
CCL2	88.1192	7.51613	-3.55139	0.000208468
PRKAR2B	8.74212	0.746365	-3.55003	0.000208468
CHCHD10	68.2012	5.82478	-3.54952	0.00554341
RPL19P12	11.8095	1.0089	-3.5491	0.032846
GNPDA2	12.8328	1.09956	-3.54484	0.00154522
SCAMP1	23.7945	2.0395	-3.54434	0.000208468
PAPSS1	42.0921	3.61167	-3.54281	0.000208468
SH3RF2	9.59971	0.823935	-3.54239	0.00154522
PFKM	15.1187	1.29821	-3.54173	0.00282487
PDIA3P1	3.3108	0.284482	-3.54077	0.023153
ADAM9	35.8447	3.08061	-3.54047	0.000208468
CALCRL	10.0083	0.86025	-3.54029	0.0236271
ZFYVE9	18.8887	1.62426	-3.53967	0.000208468
MFN1	35.8904	3.08854	-3.5386	0.000208468
ASB2	1.27371	0.109648	-3.53808	0.0140356
AP4E1	10.8475	0.93475	-3.53664	0.000208468
C10orf32	19.0973	1.64966	-3.53312	0.00323683
HLA-DRA	11.7534	1.01602	-3.53209	0.00378577
FUNDC1	19.59	1.69556	-3.53029	0.000573162
LHFPL2	17.7712	1.53819	-3.53023	0.000208468
C1orf115	8.46552	0.732796	-3.53012	0.00480455
CYR61	48.1608	4.17245	-3.52889	0.000208468
QRSL1	7.20803	0.624846	-3.52803	0.000208468
NOC3L	18.2209	1.57958	-3.52799	0.000208468
SLC35A3	12.1807	1.05736	-3.52605	0.000208468
OXR1	51.9665	4.51376	-3.52518	0.000208468
TSPAN3	34.0089	2.95591	-3.52424	0.000208468
ST8SIA6	1.28019	0.11152	-3.52099	0.0102065
EPS8L2	8.34508	0.727657	-3.5196	0.000208468
INHBB	8.21657	0.717506	-3.51747	0.00039577
ZFP62	12.3169	1.07591	-3.51702	0.000208468
ADGRB3	1.47262	0.128768	-3.51555	0.0286161
TNNI1	2.08501	0.18239	-3.51495	0.0143489
METTL15	6.93801	0.607019	-3.51471	0.000573162
TMEM91	32.9278	2.886	-3.51216	0.0206567
RPL26L1	26.8704	2.35754	-3.51066	0.0046768
WARS	25.8053	2.26729	-3.50862	0.000919647
DOCK7	11.0758	0.974064	-3.50725	0.000208468
PCBP4	3.94763	0.34803	-3.5037	0.0262675
AASDHPPT	22.4405	1.97895	-3.5033	0.00378577
BRCC3	13.1311	1.15871	-3.5024	0.000573162
FGD5	4.33216	0.382437	-3.50179	0.000919647
INSR	12.1601	1.07456	-3.50034	0.000208468
SLC35G2	3.66948	0.324386	-3.49979	0.0333939
SNX13	28.6302	2.53117	-3.49966	0.000208468
MRPL35	22.5433	1.99905	-3.49531	0.00269065
ADRBK2	4.41958	0.39207	-3.49473	0.000208468
IARS	34.3517	3.04978	-3.49361	0.000208468
SLC25A12	10.6103	0.943417	-3.49143	0.000748439
KY	1.9818	0.176244	-3.49117	0.0221735
USMG5	329.234	29.2802	-3.49112	0.000573162
CDKN2AIPNL	10.7569	0.956707	-3.49105	0.00405307
MICU2	38.0922	3.39349	-3.48866	0.000208468
ZNF302	13.987	1.24886	-3.4854	0.000208468
LAP3	63.2712	5.65562	-3.48379	0.000208468
GSPT2	4.19819	0.375366	-3.4834	0.0164893
TFDP2	7.48189	0.669025	-3.48327	0.000208468
PPFIBP1	17.2111	1.54095	-3.48145	0.000208468
SH2D4A	6.31856	0.566274	-3.48002	0.040615
ZFP14	2.64175	0.236866	-3.47935	0.00310182
UTP20	10.2826	0.922695	-3.47821	0.000208468
KIAA1715	21.7749	1.95597	-3.47671	0.000208468
AGL	17.6897	1.59033	-3.47551	0.000208468
TCHHL1	7.46029	0.671237	-3.47434	0.00213685
CTSC	76.132	6.85274	-3.47375	0.000208468
EI24	73.5985	6.63237	-3.47208	0.000208468
GRIP1	4.2992	0.387505	-3.47178	0.0132707
SLC35F5	28.999	2.61681	-3.47012	0.000208468
RHOBTB3	16.8505	1.52429	-3.46659	0.000208468
ITGA2	14.297	1.29332	-3.46656	0.000208468
GPD2	15.3403	1.39071	-3.46343	0.000208468
NCAPG	3.98533	0.361336	-3.46328	0.0174297
CCR1	3.52784	0.320123	-3.46209	0.0262675
SDHAF3	5.47379	0.499434	-3.45417	0.00918449
SULF2	10.7716	0.982912	-3.45403	0.00310182
DYNC2H1	7.90236	0.721678	-3.45286	0.000208468
GALK2	11.9051	1.08912	-3.45034	0.00242168
FAM76A	10.8465	0.992287	-3.45032	0.00269065
FGD2	2.51397	0.230021	-3.45013	0.015992
COX11	25.2016	2.3067	-3.44961	0.00169286
TMEM261	9.94069	0.91016	-3.44915	0.000573162
CAAP1	15.5605	1.42482	-3.44903	0.00108378
TRIM16	18.737	1.71597	-3.44879	0.000208468
ITGA6	68.3788	6.26448	-3.44828	0.000208468
JDP2	5.80597	0.532102	-3.44776	0.0445365
ZBTB8A	3.43149	0.315323	-3.44393	0.033809
MURC	4.27518	0.392886	-3.4438	0.00642008
TNNC2	75.9999	6.98455	-3.44376	0.00138998
MTA3	14.5092	1.33513	-3.44192	0.0169059
PAQR7	7.39725	0.681093	-3.44107	0.000208468
TMEM165	54.2367	4.99495	-3.44073	0.000208468
ARHGEF12	61.8045	5.69313	-3.44042	0.000208468
RAB30-AS1	9.39717	0.866021	-3.43975	0.0367719
ISOC1	30.0811	2.77569	-3.43794	0.000208468
VWF	8.00692	0.743517	-3.42881	0.000208468
AK6	35.5528	3.30146	-3.42879	0.0272739
GLI3	4.91009	0.457442	-3.42409	0.000208468
POFUT1	11.5524	1.0786	-3.42097	0.000208468
ATP10D	16.3848	1.53474	-3.4163	0.000208468
RAB11A	87.7136	8.22461	-3.41478	0.000208468
TJP2	25.6757	2.40764	-3.41471	0.000208468
WFDC21P	10.1675	0.955435	-3.41167	0.0469349
TMEM167A	51.5054	4.84397	-3.41046	0.000208468
DFFA	10.3601	0.974401	-3.41038	0.00863155
COX15	6.91713	0.650628	-3.41027	0.00430958
BECN1	45.1926	4.26941	-3.40398	0.000208468
SLC25A13	10.0938	0.953929	-3.40344	0.0062987
SLC2A13	4.03293	0.381397	-3.40246	0.000208468
BHLHE41	4.9166	0.465223	-3.40167	0.00665947
CDC42BPA	8.74775	0.827744	-3.40166	0.000919647
ADGRA2	7.07589	0.669639	-3.40146	0.00351225
COQ2	10.0135	0.948414	-3.40028	0.00228054
UEVLD	27.4436	2.59934	-3.40026	0.000208468
RRM1	64.4157	6.10132	-3.40022	0.000208468
ZNF197	8.56812	0.811617	-3.40011	0.000208468
LSM6	16.2955	1.5454	-3.39842	0.00455452
HADHB	79.6659	7.55953	-3.39759	0.000208468
IL20RB	40.1035	3.80755	-3.39679	0.000208468
PTRF	63.0349	5.99377	-3.39461	0.000208468
SYNJ2BP	13.4859	1.28262	-3.39428	0.000208468
CASC5	3.42888	0.326165	-3.39407	0.00198825
YBX3	88.5396	8.42256	-3.39399	0.000208468
TM7SF3	16.9957	1.61789	-3.39298	0.000208468
EHBP1	29.0592	2.76652	-3.39285	0.000208468
ZNF189	14.3187	1.36542	-3.39048	0.000208468
TALDO1	97.7814	9.32912	-3.38975	0.000208468
RFC3	6.16364	0.590171	-3.38458	0.0241795
MCEE	23.1863	2.22578	-3.38089	0.00184065
SLITRK6	7.07224	0.679173	-3.38032	0.00296193
KIAA1841	3.65226	0.35107	-3.37896	0.0193533
GUF1	14.1456	1.35991	-3.37877	0.000208468
TMEM183A	16.3234	1.56962	-3.37846	0.0389358
PTGER3	14.298	1.375	-3.3783	0.00918449
GALNT5	4.32794	0.416271	-3.37809	0.0235224
SLC46A3	21.4818	2.06894	-3.37615	0.00123789
GTF3C6	46.952	4.52741	-3.37443	0.000208468
SLC25A16	10.6211	1.02506	-3.37316	0.000208468
NYNRIN	2.32653	0.224609	-3.37269	0.00228054
CCDC74A	1.20411	0.116346	-3.37148	0.0385676
ITGAV	66.8113	6.457	-3.37116	0.000208468
ZNF770	60.4237	5.84473	-3.36991	0.000208468
CHMP3	53.2465	5.15061	-3.36987	0.0141299
TRMT44	7.5849	0.733789	-3.36969	0.00138998
POLR3B	7.4105	0.717144	-3.36924	0.00886143
HEBP2	71.9563	6.96513	-3.3689	0.000208468
FAM114A2	7.97887	0.772369	-3.36882	0.000208468
COMMD2	14.9464	1.44787	-3.36779	0.000208468
PMP22	52.0125	5.04766	-3.36517	0.00108378
DGCR6L	6.37742	0.618966	-3.36504	0.00907134
RPS27L	70.2094	6.82124	-3.36356	0.000208468
RRP15	7.43345	0.7233	-3.36137	0.000208468
NPL	7.30506	0.711919	-3.35911	0.00795573
TTLL12	6.75519	0.659124	-3.35737	0.00169286
KRCC1	31.1464	3.04674	-3.35373	0.00039577
PAIP2B	8.96791	0.877605	-3.35313	0.000208468
HMGN3	56.546	5.56144	-3.3459	0.000208468
LINC00339	2.80312	0.275879	-3.34492	0.0353071
RTN4	557.641	55.0243	-3.34119	0.000208468
FAF2	27.4051	2.7057	-3.34037	0.000208468
MAGEF1	17.3501	1.7135	-3.33993	0.000208468
MRPL15	15.958	1.57829	-3.33784	0.000208468
TRPS1	43.1752	4.27245	-3.33707	0.000208468
SIRPA	8.82496	0.873666	-3.33644	0.0271853
FLNB	45.4084	4.50538	-3.33324	0.000208468
FAM126A	26.8964	2.67394	-3.33037	0.000208468
MAD2L1	7.12725	0.709678	-3.32811	0.00749019
ITGA3	11.3317	1.13137	-3.32422	0.000208468
BCL2L13	15.8708	1.58527	-3.32358	0.000208468
KIAA1671	7.43653	0.742853	-3.32348	0.00665947
MFSD4	3.59022	0.35865	-3.32342	0.00254907
NLN	6.39176	0.638875	-3.32261	0.000208468
STAM2	17.3371	1.73345	-3.32215	0.000208468
SCPEP1	34.0099	3.40133	-3.32178	0.000208468
IPO5P1	7.67814	0.769037	-3.31963	0.000208468
TMEM192	8.62086	0.8637	-3.31923	0.000208468
PIK3R3	12.7085	1.27539	-3.31679	0.00039577
MSX2	4.90396	0.493157	-3.31383	0.0203608
ACTR10	22.1158	2.22719	-3.31178	0.000208468
LSM1	24.6776	2.48838	-3.30993	0.0378611
SAV1	17.8761	1.80336	-3.30928	0.000208468
MTIF2	24.0445	2.42642	-3.3088	0.000208468
UTP15	11.0212	1.11363	-3.30694	0.000573162
TMEM69	13.8312	1.39909	-3.30537	0.00365341
ZC2HC1A	10.0123	1.01298	-3.3051	0.000208468
STS	3.97602	0.403383	-3.3011	0.000208468
HMGCR	124.531	12.6459	-3.29976	0.000208468
UBAC1	17.4737	1.77527	-3.29907	0.000208468
PES1	12.128	1.23267	-3.29848	0.000748439
LOC441454	2.93115	0.297945	-3.29835	0.0303894
RBM43	2.80227	0.285172	-3.29669	0.00566667
FCHO2	15.3352	1.5616	-3.29575	0.000208468
ADGRD1	1.49401	0.152195	-3.29519	0.0215057
COL18A1	7.5262	0.767992	-3.29276	0.00455452
TSPAN33	4.79362	0.489354	-3.29216	0.00840754
RDH11	141.457	14.4498	-3.29123	0.000208468
CPNE3	35.172	3.60107	-3.28793	0.000208468
ANKRD23	6.44439	0.660382	-3.28667	0.00169286
CCDC171	5.3469	0.548433	-3.28532	0.00039577
CYC1	45.5696	4.67798	-3.28411	0.000208468
TAF1B	10.5235	1.08108	-3.28307	0.000208468
NDUFAF5	6.95169	0.71423	-3.2829	0.00505211
MED8	23.0002	2.36342	-3.2827	0.000208468
NSG1	17.0754	1.75607	-3.2815	0.00863155
MRPS23	17.0868	1.75777	-3.28106	0.000208468
SGPP2	19.7654	2.03352	-3.28093	0.000748439
MANEA	11.4676	1.18049	-3.28011	0.000208468
MRPL13	26.931	2.78236	-3.27489	0.00851747
EML2	8.39037	0.867584	-3.27366	0.00554341
OPA1	33.6814	3.48417	-3.27306	0.000208468
RAI14	17.7306	1.83434	-3.27291	0.00039577
KLHL42	7.8418	0.81129	-3.2729	0.000208468
NUP35	15.9026	1.64714	-3.27123	0.00795573
SOWAHB	2.16965	0.224869	-3.2703	0.0492781
CCND1	49.4175	5.12446	-3.26955	0.000208468
TTC12	5.10488	0.529712	-3.2686	0.0141299
CLIC2	11.6012	1.20597	-3.26601	0.000208468
GNAI1	26.9328	2.80125	-3.26522	0.00123789
RGS3	6.76197	0.703332	-3.26516	0.044864
SLC25A43	19.6313	2.04715	-3.26147	0.000208468
VBP1	40.1197	4.1857	-3.26077	0.000208468
AASDH	7.03717	0.734801	-3.25957	0.0062987
PRDX3	65.6576	6.85607	-3.25951	0.000208468
RAB23	8.81556	0.921404	-3.25815	0.0147621
PHLDB2	21.5977	2.25883	-3.25723	0.000208468
ZNF510	7.53785	0.788766	-3.25648	0.000208468
RUVBL2	22.9974	2.40648	-3.25647	0.00138998
SNRNP40	23.6481	2.47499	-3.25623	0.000208468
ASPH	90.4768	9.47224	-3.25577	0.000208468
SMTNL1	4.11722	0.431404	-3.25456	0.0252615
LEPROT	22.2645	2.33446	-3.25359	0.000208468
PPCS	37.4727	3.92927	-3.25351	0.000208468
MYO18B	1.51983	0.159373	-3.25343	0.00505211
ECHS1	31.5743	3.31253	-3.25275	0.00653699
TCAP	19.3826	2.03407	-3.25232	0.00198825
CCL28	14.5721	1.53269	-3.24907	0.0176322
NUP133	19.2827	2.03148	-3.24671	0.000208468
KIT	14.005	1.47562	-3.24655	0.000208468
FDXR	4.10453	0.433016	-3.24472	0.019812
MRPL23	35.4893	3.7445	-3.24454	0.000208468
ZNF45	5.31459	0.561702	-3.24208	0.00108378
LAPTM4B	26.1065	2.75948	-3.24194	0.000208468
EPHB4	5.97729	0.632971	-3.23928	0.00198825
WDR12	13.8622	1.46799	-3.23924	0.00554341
HIST1H2AB	12.7562	1.35209	-3.23794	0.0285205
SWI5	7.50021	0.795011	-3.23788	0.0313708
IARS2	52.8668	5.61428	-3.23519	0.000208468
JKAMP	18.233	1.93822	-3.23375	0.000919647
NUDCD1	9.51152	1.01134	-3.2334	0.00039577
C1RL	7.58132	0.80773	-3.2305	0.0209215
CMPK1	91.8475	9.79004	-3.22985	0.000208468
PSMC6	78.6186	8.38231	-3.22945	0.000208468
CHMP2B	47.0925	5.03354	-3.22585	0.000208468
ARHGEF26	6.31208	0.675101	-3.22494	0.0269023
SH3PXD2B	6.89487	0.737532	-3.22475	0.0125181
C11orf1	18.4185	1.97351	-3.22232	0.0184524
PCCA	12.304	1.31838	-3.22229	0.00840754
MRPS28	32.3779	3.47114	-3.22153	0.00108378
GHITM	120.364	12.9107	-3.22076	0.000208468
TMEM230	29.7153	3.1877	-3.22062	0.000573162
TM4SF1	127.483	13.678	-3.22038	0.000208468
DKK3	21.7331	2.3332	-3.21951	0.00391512
ITPKC	10.3767	1.11435	-3.21907	0.00391512
IPO8	17.8199	1.91461	-3.21837	0.000208468
HSD17B10	41.8652	4.50478	-3.21622	0.000919647
ZCCHC9	15.0153	1.61744	-3.21464	0.038405
SNX10	5.60071	0.603727	-3.21364	0.0165896
ACKR3	20.331	2.19772	-3.2096	0.00039577
HPS6	3.73266	0.403789	-3.20853	0.0107491
BDH1	10.5783	1.14546	-3.20712	0.0286161
UBLCP1	14.9059	1.61426	-3.20694	0.000208468
RCAN2	10.138	1.09902	-3.20548	0.00737339
PGBD5	1.30682	0.141806	-3.20407	0.0482904
C4orf3	67.3579	7.31075	-3.20376	0.000208468
DUSP23	28.6368	3.11082	-3.2025	0.00282487
MSTO1	1.80823	0.196435	-3.20246	0.0333939
ZNF518B	12.4482	1.35238	-3.20236	0.000208468
PLD3	13.472	1.46529	-3.20071	0.00213685
SDC4	63.1881	6.87427	-3.20037	0.000208468
SGPP1	9.73302	1.06219	-3.19585	0.000208468
BTBD11	5.6796	0.620316	-3.19471	0.0407114
TMEM65	14.2461	1.5567	-3.19401	0.000208468
ZNF554	1.96558	0.214997	-3.19256	0.0334752
PCSK5	5.64573	0.618023	-3.19143	0.0336521
YOD1	28.7712	3.15167	-3.19044	0.000208468
TBL2	8.52149	0.933863	-3.18982	0.000208468
ZNF254	26.4454	2.90007	-3.18886	0.000208468
SSX2IP	6.81703	0.747853	-3.18832	0.000208468
SLC2A12	4.69961	0.515951	-3.18723	0.000208468
TMEM260	5.56236	0.611034	-3.18637	0.00039577
MPC1	69.6026	7.66486	-3.18281	0.000208468
HACL1	28.9129	3.18764	-3.18115	0.00228054
COL27A1	2.86711	0.316102	-3.18113	0.019999
BAIAP2-AS1	1.56981	0.173273	-3.17947	0.0344312
HBB	34.5762	3.81833	-3.17877	0.00566667
SBSPON	3.42013	0.377823	-3.17827	0.00242168
TMEM150C	4.56237	0.504467	-3.17695	0.0365178
MYH10	13.6431	1.50902	-3.17649	0.000208468
ZNF449	3.72302	0.411823	-3.17638	0.00138998
ANXA2P2	24.5916	2.72223	-3.1753	0.000208468
HECW2	3.30529	0.366242	-3.17391	0.0247643
ARHGEF4	6.27067	0.695086	-3.17336	0.000208468
WWTR1	34.0836	3.78104	-3.17222	0.000208468
APOLD1	25.1293	2.78814	-3.17199	0.000208468
ATPAF1	18.1545	2.01577	-3.17092	0.0113031
PTPRM	14.1534	1.57244	-3.17008	0.000208468
METTL10	9.66229	1.07394	-3.16945	0.000208468
LIPA	19.0828	2.12276	-3.16826	0.000208468
CDKN2B	20.5468	2.28621	-3.16788	0.000573162
KIFC3	5.8771	0.655293	-3.16489	0.0475149
SLC25A15	5.14815	0.575018	-3.16237	0.0194511
TSEN2	4.92397	0.551124	-3.15937	0.0456157
WNT11	3.49559	0.391367	-3.15894	0.0390277
POGLUT1	6.80332	0.761893	-3.15858	0.0379591
ACER3	7.89469	0.884758	-3.15753	0.000208468
EXOSC2	10.9796	1.23087	-3.15707	0.0284418
ACAT1	51.7067	5.79667	-3.15705	0.000208468
GFM2	16.7541	1.87913	-3.15637	0.0438017
IGFBP4	39.5682	4.44052	-3.15554	0.000208468
PDIK1L	10.0458	1.12743	-3.15548	0.00039577
PLEK	8.63062	0.968808	-3.15518	0.00039577
LMO7	20.9672	2.35625	-3.15357	0.000208468
FAM160A1	14.871	1.67192	-3.15293	0.000208468
DNAJC24	7.5977	0.854337	-3.15269	0.0172207
FAM46A	20.3555	2.29037	-3.15176	0.000208468
TNS4	9.38793	1.05653	-3.15148	0.000208468
TRPC1	4.91638	0.553885	-3.14994	0.00254907
GPALPP1	15.6347	1.76321	-3.14848	0.000919647
SLC35E3	5.28014	0.595695	-3.14793	0.00579701
TPRA1	10.9376	1.23616	-3.14537	0.000208468
DAAM1	39.3269	4.44845	-3.14414	0.000208468
IRS1	4.31813	0.488838	-3.14298	0.000208468
KLHL29	1.96308	0.222303	-3.14252	0.0140356
AKTIP	21.9053	2.48073	-3.14245	0.0204628
AP3S1	58.9602	6.67824	-3.1422	0.000208468
EXD2	5.85661	0.663613	-3.14165	0.0195456
SCO1	19.7947	2.24521	-3.14019	0.00039577
VSIG10L	3.06173	0.347398	-3.13969	0.0114221
SLC31A1	36.0123	4.08621	-3.13965	0.000208468
TPRG1	9.81941	1.11425	-3.13956	0.00566667
PPM1F	4.60853	0.52438	-3.13562	0.000208468
CDC23	12.5507	1.42873	-3.13496	0.00169286
PEX2	9.62779	1.0964	-3.13443	0.0201819
RBP7	12.8217	1.46044	-3.13411	0.029829
C14orf28	3.31813	0.37796	-3.13406	0.014452
GTF2F2	55.1395	6.29066	-3.1318	0.000208468
RABL3	10.028	1.14553	-3.12994	0.000208468
SLC30A9	41.6954	4.76558	-3.12916	0.000208468
LRP12	9.97548	1.1422	-3.12657	0.00430958
FBF1	1.45797	0.167461	-3.12207	0.0234321
FHL1	79.9211	9.19106	-3.12027	0.000208468
DDIAS	1.78529	0.205907	-3.11609	0.0256459
PHYH	11.4109	1.31721	-3.11486	0.00337518
CNIH1	32.1582	3.72086	-3.11148	0.000208468
TRMT13	9.80431	1.13608	-3.10936	0.00123789
FANCC	5.55619	0.644231	-3.10845	0.044864
NPTN	54.1279	6.27702	-3.10822	0.000208468
SHISA2	6.21291	0.721457	-3.10628	0.00653699
VMA21	24.1597	2.82884	-3.09432	0.000208468
SMIM4	27.4694	3.2185	-3.09337	0.015992
SLC20A2	20.2913	2.38072	-3.09139	0.000208468
LAMP2	83.3746	9.78853	-3.09044	0.000208468
SLC35B4	2.72522	0.320647	-3.08732	0.00269065
CREB5	5.49851	0.647216	-3.08672	0.00154522
DBT	8.32825	0.980348	-3.08665	0.000208468
TMEM5	12.8936	1.51811	-3.08631	0.0344312
ARHGEF17	1.55681	0.183475	-3.08494	0.00896262
PCP4L1	15.8763	1.87161	-3.08452	0.00323683
RASSF10	8.00591	0.943942	-3.08429	0.00493133
NFIX	14.8368	1.74962	-3.08407	0.000208468
ZFP30	5.04143	0.595287	-3.08218	0.00123789
DLD	59.7751	7.05845	-3.08212	0.000208468
ALKBH3	11.445	1.35297	-3.08051	0.0475882
CCNB2	5.46085	0.646472	-3.07847	0.0122996
SMO	1.97196	0.233993	-3.07509	0.0427155
MRPS18C	26.9642	3.20299	-3.07355	0.00737339
AGPAT5	9.76818	1.16156	-3.07203	0.000208468
SAMD9L	6.85651	0.815977	-3.07087	0.000208468
SOX7	8.8788	1.05682	-3.07064	0.000573162
SPRTN	14.6663	1.74639	-3.07006	0.000208468
NEDD4	14.2553	1.6993	-3.06848	0.000208468
DCTD	22.6986	2.70684	-3.06792	0.00039577
SLC30A6	10.1424	1.21035	-3.0669	0.00039577
FAM162A	83.1774	9.93242	-3.06597	0.000208468
UBE2E3	29.008	3.46744	-3.06451	0.000208468
FAM172A	13.6649	1.63435	-3.06369	0.000208468
GMFB	19.6197	2.34655	-3.06369	0.000208468
RAB13	20.2022	2.41734	-3.06302	0.0364242
COA3	15.0376	1.79979	-3.06267	0.00443275
FAM210B	28.9147	3.4611	-3.0625	0.000208468
LZTS1	1.33028	0.159757	-3.05778	0.0302015
ARFIP1	21.1446	2.54527	-3.0544	0.000208468
ZNF418	1.79062	0.215586	-3.05412	0.0208269
ZNF641	5.92493	0.713677	-3.05346	0.013381
TIMM10	36.3637	4.38038	-3.05337	0.000208468
HMGN2	68.9669	8.3093	-3.05311	0.000208468
MTIF3	49.6958	5.99244	-3.05191	0.0208269
PTGES	10.964	1.32355	-3.05028	0.00228054
HECTD2	5.06318	0.612478	-3.04731	0.0179404
TMEM208	21.7095	2.6301	-3.04514	0.00282487
TLR3	4.15546	0.503897	-3.04381	0.0107491
FAM104B	10.754	1.30516	-3.04257	0.0368599
MAP3K13	11.7676	1.42966	-3.04108	0.00169286
SNTB1	6.73458	0.818196	-3.04107	0.00169286
TOMM70A	38.5251	4.68447	-3.03984	0.000208468
MRS2	13.2637	1.6141	-3.03869	0.00228054
LPCAT2	7.77617	0.947869	-3.0363	0.00566667
IFI6	29.1547	3.55551	-3.0356	0.00337518
MYO6	16.7198	2.04253	-3.03313	0.000208468
PNPO	5.91406	0.722678	-3.03272	0.00169286
PEBP1	195.69	23.9266	-3.03188	0.000208468
ASPM	5.95418	0.730401	-3.02714	0.000748439
SUCLG2	50.9588	6.2553	-3.02618	0.000208468
FAM171B	8.67118	1.06493	-3.02546	0.000919647
FARP2	13.3613	1.64461	-3.02224	0.0119541
TM9SF3	82.5718	10.1676	-3.02167	0.000208468
ABCB7	13.1182	1.61611	-3.02097	0.000208468
CKAP4	31.1442	3.83726	-3.02081	0.000208468
MPZL2	62.4561	7.70044	-3.01983	0.000208468
ZNF629	4.18924	0.516668	-3.01938	0.00108378
ARHGAP32	14.8418	1.83288	-3.01748	0.000208468
KIAA1919	7.60332	0.939193	-3.01714	0.000208468
ALG12	4.14368	0.511863	-3.01708	0.00417724
C12orf29	18.6288	2.302	-3.01658	0.00505211
CFTR	3.46318	0.427959	-3.01655	0.00405307
SLC30A4	5.16948	0.640231	-3.01336	0.00391512
FCF1	10.3456	1.28177	-3.0128	0.000573162
TTC37	42.8775	5.31363	-3.01245	0.000208468
HSD17B4	88.5775	10.9773	-3.01242	0.000208468
HPS5	13.7379	1.70543	-3.00996	0.000208468
TWF1	57.7431	7.16833	-3.00994	0.000208468
WDR41	14.8417	1.84509	-3.00789	0.000208468
MAGT1	33.6365	4.18267	-3.00753	0.000208468
MRPS16	26.0297	3.23945	-3.00634	0.000208468
SOD3	5.9362	0.738779	-3.00633	0.0210193
ZNF732	1.90238	0.236963	-3.00507	0.0347706
ZNF544	9.33538	1.16377	-3.00391	0.000208468
ARHGAP18	18.6666	2.33391	-2.99964	0.000208468
DNAJC15	14.9283	1.86783	-2.99861	0.000208468
CAPN3	8.40671	1.05217	-2.99817	0.0408752
TRMT61B	5.61644	0.703068	-2.99792	0.0378611
NUP155	12.6363	1.58432	-2.99563	0.000208468
NECAB1	2.56024	0.32118	-2.99482	0.00806956
TNFAIP1	20.1692	2.53184	-2.9939	0.00039577
ZWILCH	6.72108	0.843922	-2.99351	0.0208269
FASTKD1	8.09649	1.0168	-2.99326	0.0116271
ZFP3	3.23284	0.406863	-2.99019	0.00310182
CLCN3	54.4141	6.84842	-2.99014	0.000208468
LOC389831	10.8728	1.36843	-2.99013	0.00310182
CPM	9.57847	1.20752	-2.98775	0.00337518
PAIP1	27.5398	3.479	-2.98477	0.000208468
LOC728730	2.11292	0.267075	-2.98392	0.0403771
CCPG1	29.8099	3.76917	-2.98347	0.000208468
ACOT2	24.4878	3.09727	-2.983	0.000208468
CCDC53	26.9975	3.41825	-2.9815	0.00228054
ACER2	4.21481	0.534262	-2.97985	0.0132707
VPS41	14.5345	1.85065	-2.97337	0.000208468
PAPLN	2.8488	0.362812	-2.97306	0.00138998
TARBP1	9.22841	1.17537	-2.97297	0.000208468
OAT	86.16	10.9806	-2.97206	0.000208468
ARMC1	19.3164	2.46341	-2.9711	0.000208468
SNRPE	28.2454	3.60443	-2.97018	0.000208468
NIF3L1	17.3885	2.22148	-2.96854	0.00138998
MRPL47	23.4976	3.0038	-2.96765	0.00184065
GJB4	7.6036	0.973465	-2.96548	0.00542147
RPL13AP20	10.9413	1.40102	-2.96524	0.0128405
NLRP10	7.44768	0.954412	-2.96411	0.0250591
KLF4	57.719	7.40006	-2.96344	0.000208468
PLVAP	12.8635	1.65041	-2.96239	0.000208468
APOBEC2	4.49173	0.577453	-2.9595	0.0202747
RCAN1	54.4366	6.99997	-2.95916	0.000208468
GPN3	11.3695	1.46237	-2.95879	0.0190557
GALNT11	38.0856	4.89916	-2.95864	0.000208468
RHOQ	26.1303	3.36301	-2.9579	0.000208468
TOP2A	14.8547	1.91301	-2.957	0.000208468
ZNF813	3.68435	0.474785	-2.95606	0.00213685
ZNF623	6.96653	0.898808	-2.95435	0.00749019
AIMP1	30.2532	3.90581	-2.9534	0.000208468
TAF9	41.6966	5.39285	-2.95081	0.000573162
HIST1H2AE	88.1603	11.4138	-2.94935	0.000208468
WDFY1	26.5511	3.44266	-2.94718	0.000208468
LINC00504	2.38264	0.309036	-2.94672	0.0122996
TNFAIP2	10.927	1.41825	-2.94571	0.000208468
ZNF322	3.95436	0.513613	-2.94469	0.00351225
FUCA1	22.1825	2.88183	-2.94437	0.000208468
LINC00312	2.99154	0.388756	-2.94395	0.0345112
NUAK1	6.50051	0.84518	-2.94322	0.00039577
NAE1	37.5079	4.88284	-2.9414	0.000208468
ZNF595	8.27255	1.07729	-2.94093	0.00783984
ZNF557	3.43994	0.448868	-2.93802	0.0442079
REXO2	84.0436	10.9725	-2.93724	0.000208468
KANK1	26.5157	3.46572	-2.93562	0.000208468
GOSR2	12.3041	1.60998	-2.93402	0.00039577
SMAD9	3.25939	0.426696	-2.93332	0.0202747
ELOVL1	108.619	14.2216	-2.93312	0.000208468
BRIP1	2.54794	0.334013	-2.93135	0.00039577
SLC7A11	2.8307	0.371298	-2.93051	0.000208468
ANGEL2	9.87493	1.29534	-2.93044	0.000208468
DHX29	20.5887	2.7012	-2.93018	0.000208468
TIMM13	15.3742	2.01775	-2.9297	0.0259104
KIAA0895	3.68544	0.484038	-2.92864	0.0490286
POMGNT1	4.95011	0.650237	-2.92842	0.0346809
POLR3G	4.62031	0.607767	-2.9264	0.00169286
ATP5A1	302.377	39.7973	-2.92561	0.000208468
GNPAT	56.169	7.39532	-2.92509	0.000208468
RPS6KA2	4.39726	0.579158	-2.92458	0.00254907
ATRN	17.3788	2.2896	-2.92416	0.000208468
EMC4	112.364	14.8039	-2.92414	0.00592799
SNX4	25.0052	3.29625	-2.92333	0.000208468
ZNF737	7.28547	0.960979	-2.92245	0.000208468
PSMA4	154.566	20.3938	-2.92202	0.000208468
COX17	150.847	19.9072	-2.92173	0.000208468
ALCAM	47.858	6.3254	-2.91953	0.000208468
P4HA2	15.7711	2.08467	-2.91939	0.0148691
FLT1	22.4467	2.96728	-2.9193	0.000208468
CHPT1	30.9504	4.0914	-2.91929	0.0194511
GAN	51.3253	6.80082	-2.91589	0.000208468
FIGN	2.16923	0.287527	-2.91542	0.0235224
TMEM106C	14.8257	1.96858	-2.91287	0.0140356
FASN	54.4573	7.23235	-2.91259	0.000208468
ABCE1	41.2056	5.47398	-2.91218	0.000208468
ICK	9.41048	1.25092	-2.91128	0.00039577
GTF3C3	16.022	2.13239	-2.90951	0.00443275
IDH2	68.9322	9.1791	-2.90875	0.000208468
COA7	7.18418	0.958073	-2.90661	0.00701129
OSGIN2	15.5814	2.08131	-2.90426	0.000208468
GTF2H1	26.4161	3.53318	-2.90238	0.000208468
SERPING1	32.9964	4.41483	-2.90188	0.000208468
RPAP2	13.4842	1.80854	-2.89837	0.00337518
OVOL1	19.8849	2.66829	-2.89768	0.00480455
ZC3HAV1L	4.24882	0.571485	-2.89428	0.0130539
NPR3	7.44939	1.00207	-2.89413	0.00154522
ZNF680	14.3169	1.92723	-2.89312	0.00039577
MMD	6.40334	0.862238	-2.89267	0.000919647
LYRM7	8.69978	1.17361	-2.89002	0.000208468
LRRC40	12.2766	1.65943	-2.88714	0.000208468
TBCEL	5.93009	0.802741	-2.88505	0.00443275
ANKMY2	8.92514	1.20953	-2.88343	0.000208468
RALB	36.2387	4.91565	-2.88208	0.000208468
CTSD	37.7076	5.12505	-2.87922	0.000208468
LCLAT1	7.16407	0.97372	-2.8792	0.0167035
FITM2	8.41295	1.14412	-2.87837	0.0341757
TMEM209	8.14293	1.10861	-2.8768	0.00154522
RNFT1	8.69069	1.18362	-2.87626	0.00108378
LRRC16A	10.4813	1.42769	-2.87606	0.0136965
SNRPD1	25.0225	3.41435	-2.87354	0.000208468
GNS	34.5359	4.71363	-2.87319	0.000208468
MEGF8	1.78795	0.244076	-2.8729	0.0357779
TECPR2	3.1098	0.424628	-2.87255	0.0177332
TMEM141	11.4973	1.57108	-2.87146	0.0147621
CENPB	15.7132	2.14756	-2.87121	0.000208468
ADI1	41.9143	5.73328	-2.87001	0.000208468
PTPRB	3.86283	0.528734	-2.86904	0.00417724
CIPC	11.597	1.58828	-2.86822	0.000208468
DYNC1I2	27.8855	3.82153	-2.86729	0.000208468
DPYD	23.7704	3.25779	-2.8672	0.000208468
CORO1B	7.15326	0.980545	-2.86695	0.0165896
COG4	10.5562	1.44959	-2.86438	0.000919647
C12orf43	3.51597	0.483304	-2.86292	0.0273707
FAM200B	4.72249	0.649231	-2.86274	0.00123789
DCTN3	31.6221	4.35233	-2.86108	0.0355007
EFHC1	2.64871	0.364563	-2.86105	0.0197151
ALDH18A1	14.1296	1.94878	-2.85807	0.00405307
LMCD1	21.1346	2.91899	-2.85607	0.00443275
KIAA1033	26.4224	3.65175	-2.85511	0.000208468
MLH3	8.62842	1.19658	-2.85018	0.000208468
LY75	10.5072	1.45784	-2.84948	0.00840754
TMEM33	28.5996	3.97128	-2.84832	0.000208468
NDUFAF6	4.71815	0.655365	-2.84785	0.00886143
SLC30A5	21.9846	3.05727	-2.84618	0.000208468
NUCKS1	76.2405	10.6037	-2.84599	0.000208468
UQCC1	10.9347	1.52247	-2.84444	0.013381
ZDHHC17	13.1181	1.82652	-2.84438	0.000208468
NUDT21	41.2254	5.75006	-2.84188	0.000208468
UBA6-AS1	3.07555	0.430463	-2.83689	0.019999
TARS2	4.56273	0.638701	-2.83668	0.0491995
LARP7	31.0365	4.34557	-2.83635	0.000208468
STXBP5	13.5583	1.89996	-2.83513	0.000208468
TYMP	17.0617	2.39533	-2.83247	0.0236271
KIAA0196	11.7652	1.6519	-2.83233	0.000208468
PHKB	13.9662	1.96103	-2.83225	0.000208468
KLHL9	16.768	2.35542	-2.83165	0.000208468
PMS1	7.06078	0.992147	-2.8312	0.0100899
ZNF138	15.7763	2.21753	-2.83073	0.000208468
ZNF816	4.6105	0.648959	-2.82872	0.019154
MRPL16	27.6959	3.89973	-2.82823	0.000748439
KIAA1586	7.09406	0.999899	-2.82676	0.000573162
PLEKHG1	11.1508	1.57211	-2.82637	0.000208468
EPT1	25.9302	3.65773	-2.82561	0.000208468
TRAPPC6B	22.7509	3.21084	-2.8249	0.000208468
IFIT5	9.89132	1.39617	-2.82469	0.000208468
IFNGR2	39.1833	5.53553	-2.82345	0.000208468
HEXA	8.42385	1.19288	-2.82003	0.0102065
CCDC90B	10.4599	1.48134	-2.81989	0.000208468
MAFB	14.3927	2.03913	-2.81931	0.000208468
MICALL1	8.44056	1.19755	-2.81725	0.000208468
TM9SF2	78.3816	11.1283	-2.81629	0.000208468
AP1S3	2.38064	0.338083	-2.8159	0.0435475
PARP9	20.2164	2.87238	-2.81521	0.00405307
FAM103A1	10.5683	1.50255	-2.81425	0.031301
TBC1D9B	14.357	2.04191	-2.81376	0.000208468
A4GALT	4.11997	0.586609	-2.81216	0.0400246
TSR1	19.1073	2.72093	-2.81196	0.000208468
SLC19A2	20.5432	2.92818	-2.81059	0.000208468
NEDD1	12.98	1.85034	-2.81043	0.000208468
FAM83G	12.9201	1.84192	-2.81033	0.000208468
PPAPDC2	7.70371	1.09836	-2.8102	0.0211069
MTMR2	10.0519	1.43556	-2.80778	0.000208468
C11orf58	58.5006	8.38756	-2.80213	0.000208468
MRPS9	28.8721	4.1405	-2.8018	0.000748439
MFAP3	15.5192	2.22657	-2.80116	0.000208468
EEA1	33.8569	4.86171	-2.79992	0.000208468
PTPDC1	3.28707	0.472092	-2.79966	0.00701129
KLF5	72.0235	10.3493	-2.79893	0.000208468
ATP2C1	45.6999	6.57123	-2.79796	0.000208468
ERCC4	3.31575	0.477223	-2.7966	0.000208468
NMD3	38.0095	5.47144	-2.79637	0.000208468
KIAA1522	17.799	2.56257	-2.79613	0.000208468
HIST1H2BB	19.944	2.88053	-2.79154	0.0171131
TMLHE	7.33206	1.05973	-2.79052	0.0293473
LRPPRC	28.9219	4.18589	-2.78856	0.000208468
PFDN1	27.2031	3.93718	-2.78853	0.000208468
S100P	23.1665	3.35618	-2.78714	0.0169059
CISD1	12.598	1.82515	-2.78711	0.00039577
TMED7	46.5661	6.74939	-2.78645	0.000208468
TSPAN7	6.8207	0.988646	-2.78639	0.0102065
RDH14	19.1107	2.77113	-2.78583	0.000208468
SPOCK1	2.48145	0.359943	-2.78535	0.0219781
LRRC28	4.77519	0.693866	-2.78283	0.047195
CPSF2	25.6557	3.73318	-2.7808	0.000208468
SPRYD3	4.82016	0.701855	-2.77984	0.0175368
ANAPC13	28.2375	4.11185	-2.77975	0.0103192
PSMG1	20.773	3.02659	-2.77894	0.00123789
INSIG2	16.6292	2.42374	-2.77841	0.000208468
VPS36	27.4492	4.01112	-2.77469	0.000208468
GOPC	21.7919	3.18892	-2.77265	0.000208468
NUBPL	5.8388	0.854545	-2.77245	0.0188644
DOPEY1	18.8083	2.7545	-2.7715	0.000208468
CCDC132	13.7054	2.00862	-2.77048	0.00242168
IPPK	19.9772	2.92916	-2.7698	0.0108674
ZNF433	6.48295	0.950564	-2.76979	0.0486205
GBP1	25.7783	3.78293	-2.76858	0.000208468
GPAA1	3.37739	0.4972	-2.76401	0.0217992
FAM20C	4.08982	0.60223	-2.76365	0.00554341
ACADSB	8.15451	1.20228	-2.76183	0.000208468
MYCT1	3.85055	0.567863	-2.76145	0.0134887
PGM3	17.2576	2.54727	-2.76021	0.000208468
CCNA2	5.25682	0.777273	-2.7577	0.0377846
CDH5	5.42705	0.802755	-2.75714	0.00351225
SLC27A3	2.02171	0.299173	-2.75652	0.0333028
MPDU1	7.21179	1.07061	-2.75193	0.00760779
RPL23P8	15.9453	2.36852	-2.75107	0.017011
ZNF273	7.52165	1.11751	-2.75076	0.000208468
TASP1	7.83985	1.16651	-2.74862	0.00310182
KIAA1107	1.98231	0.294978	-2.7485	0.0156885
FIGNL1	14.7994	2.20282	-2.74811	0.000208468
FGL2	79.6591	11.8624	-2.74744	0.000208468
OTUD6B	12.5219	1.8688	-2.74427	0.000208468
EXTL2	6.87682	1.02632	-2.74426	0.0257408
MAP9	1.65826	0.247577	-2.74373	0.0404622
LDAH	4.34477	0.649795	-2.74122	0.0115309
PTER	13.5925	2.03343	-2.74082	0.00039577
SLC41A2	7.80326	1.16759	-2.74054	0.000208468
PDCD6	63.7411	9.54481	-2.73943	0.00665947
VPS54	22.6781	3.398	-2.73854	0.000208468
HLA-DRB5	31.4475	4.72306	-2.73515	0.00337518
TLR5	2.25057	0.338036	-2.73504	0.0153648
THSD7A	1.73726	0.261061	-2.73435	0.00242168
APP	122.032	18.3394	-2.73425	0.000208468
ELAC2	10.7651	1.61813	-2.73397	0.00184065
WDR36	20.8116	3.13302	-2.73176	0.000208468
EPRS	48.75	7.34518	-2.73053	0.000208468
SGCB	10.8047	1.62894	-2.72965	0.000208468
MRC2	10.2367	1.54397	-2.72904	0.000208468
AMMECR1	10.0575	1.51736	-2.72864	0.000208468
CLNS1A	58.76	8.87073	-2.72771	0.000208468
PALD1	2.6489	0.399898	-2.72769	0.015992
ZBED5	24.7266	3.73958	-2.72512	0.000208468
PEX19	18.1181	2.74131	-2.7245	0.000208468
LINC00987	5.7741	0.873799	-2.72422	0.00337518
MUC1	7.5063	1.13748	-2.72226	0.0496772
MARVELD1	5.35928	0.813023	-2.72067	0.00365341
BRCA2	2.89728	0.439592	-2.72046	0.000208468
SREK1IP1	10.4102	1.58041	-2.71963	0.000208468
TMEM164	24.5133	3.72284	-2.71909	0.000208468
DLG3	9.19387	1.39632	-2.71904	0.000208468
PRKAG1	28.2509	4.29357	-2.71805	0.00039577
AGPAT3	44.559	6.7729	-2.71787	0.000208468
ZNF234	4.42366	0.672449	-2.71774	0.0262675
KCTD12	35.8809	5.46435	-2.7151	0.000208468
SAMM50	34.5892	5.27816	-2.71221	0.000208468
LAMP3	5.60365	0.855373	-2.71174	0.00228054
PTPN13	39.6159	6.04863	-2.7114	0.000208468
R3HCC1	8.99269	1.37434	-2.71002	0.0105378
PWP2	7.13929	1.09222	-2.70852	0.000919647
NUDT19	8.33556	1.27607	-2.70758	0.000208468
GSTP1	128.556	19.6955	-2.70646	0.000208468
CDON	8.03799	1.23172	-2.70616	0.000208468
PRSS12	10.7194	1.64328	-2.70558	0.000208468
TUB	3.15892	0.484444	-2.70503	0.0299323
ACAD8	25.8462	3.96673	-2.70393	0.000208468
PYROXD1	9.80408	1.5047	-2.7039	0.0186572
ARG2	13.9736	2.14602	-2.70297	0.0177332
APMAP	173.776	26.7626	-2.69894	0.000208468
C4orf33	9.49521	1.46366	-2.69762	0.00783984
FUT1	1.54734	0.238697	-2.69654	0.0269023
ZNF778	4.44184	0.685838	-2.69522	0.0241795
PROX1	1.4425	0.222792	-2.6948	0.0403771
AARS2	4.39066	0.68006	-2.6907	0.00323683
SPIRE1	16.2744	2.52184	-2.69006	0.000208468
ITPR2	31.8344	4.9334	-2.68993	0.000208468
C1orf131	13.3572	2.07067	-2.68945	0.0387463
AAGAB	21.2073	3.28788	-2.68933	0.00039577
DRAM2	17.6043	2.73168	-2.68807	0.00417724
COL6A2	60.4423	9.38425	-2.68725	0.000208468
AKAP12	20.1568	3.13188	-2.68616	0.000208468
ZNF780B	3.51411	0.546271	-2.68547	0.000208468
SHC3	1.67576	0.260512	-2.6854	0.00997656
ZNF280D	16.2951	2.53423	-2.68482	0.000208468
LAMTOR3	18.6656	2.90364	-2.68445	0.000208468
SHCBP1	4.29902	0.669	-2.68393	0.00592799
CLIP4	30.4632	4.74584	-2.68233	0.000208468
FBXO3	28.7525	4.48187	-2.68152	0.000208468
KATNBL1	14.3096	2.23181	-2.6807	0.000208468
FAM129B	28.0641	4.37732	-2.68061	0.000208468
ASNA1	16.5588	2.58395	-2.67995	0.00296193
FBXL5	40.9181	6.39675	-2.67733	0.000208468
HERC2	7.14319	1.11671	-2.67732	0.000208468
RAD23B	88.1619	13.7906	-2.67647	0.000208468
HOXC13-AS	3.73492	0.58449	-2.67583	0.0267239
IFI30	37.0639	5.80277	-2.6752	0.000208468
HDGFRP3	12.6432	1.98596	-2.67045	0.000208468
C1orf21	14.4346	2.2722	-2.66737	0.000208468
RBFOX2	20.1171	3.16904	-2.6663	0.000208468
CD93	15.2934	2.4095	-2.6661	0.000208468
ATP6V1D	28.8389	4.54408	-2.66596	0.000208468
STAT1	33.0667	5.21305	-2.66518	0.000208468
HSBP1	38.5887	6.09609	-2.66222	0.000208468
CD59	84.3159	13.3367	-2.6604	0.000208468
MCFD2	39.2529	6.21501	-2.65897	0.000208468
OSBPL9	32.1436	5.09312	-2.65791	0.000208468
LZIC	21.7055	3.44252	-2.65652	0.000208468
RARS	63.6448	10.0945	-2.65648	0.000208468
PLK2	53.4383	8.47886	-2.65593	0.000208468
DNAJC11	10.2486	1.62675	-2.65537	0.00323683
SMARCE1	55.3459	8.80062	-2.6528	0.000208468
UQCRQ	33.9283	5.39762	-2.6521	0.000208468
PRDX4	29.7566	4.73575	-2.65154	0.00039577
CADM1	10.4562	1.66458	-2.65113	0.00724503
CDKL2	2.66151	0.424473	-2.6485	0.00405307
FAN1	8.76689	1.39897	-2.6477	0.00701129
SEC22A	9.41338	1.50265	-2.6472	0.000208468
GOT1	23.2463	3.71163	-2.64688	0.000208468
GPR153	2.55738	0.408385	-2.64666	0.0263535
PANK3	58.4189	9.33097	-2.64634	0.000208468
DMD	17.5763	2.80781	-2.64612	0.000208468
ITFG3	4.52977	0.724723	-2.64394	0.0318341
ZNF28	6.76511	1.08546	-2.6398	0.0357779
HIST1H4F	29.0336	4.66451	-2.63792	0.0300177
ZNF37A	8.46188	1.36016	-2.63721	0.000748439
ATP5F1	94.7509	15.2541	-2.63494	0.000208468
MLST8	6.37684	1.02666	-2.63488	0.044864
C5orf15	30.8297	4.9673	-2.63379	0.000208468
TMBIM4	45.2014	7.2851	-2.63335	0.000208468
NVL	9.53311	1.53725	-2.6326	0.0190557
DDX49	10.2658	1.65586	-2.63219	0.00665947
ABLIM1	78.8084	12.712	-2.63215	0.000208468
ATP6V1G1	78.9291	12.7315	-2.63215	0.000208468
TRIT1	9.31611	1.50295	-2.63193	0.00138998
LINC01137	4.0226	0.649618	-2.63047	0.0425606
ALDH9A1	86.0284	13.8934	-2.63041	0.000208468
ACOX1	27.8123	4.49918	-2.62799	0.000208468
CXCL5	6.67173	1.07991	-2.62715	0.0224568
SNRNP27	25.7118	4.16205	-2.62706	0.000208468
NBEAL1	12.1547	1.96855	-2.62631	0.000208468
FCER1G	18.3767	2.97643	-2.62622	0.0427155
OAS1	17.0283	2.76452	-2.62283	0.0180496
PLIN3	18.2439	2.96432	-2.62165	0.00213685
SLC35F2	15.2062	2.47103	-2.62148	0.000208468
H2AFY	59.5671	9.68972	-2.61999	0.000208468
PIN1	13.8758	2.2585	-2.61913	0.0294508
C14orf166	124.832	20.3583	-2.61629	0.000208468
ECT2	9.65153	1.5744	-2.61596	0.000208468
MCM4	21.9525	3.58417	-2.61467	0.000208468
GTPBP8	8.80576	1.43854	-2.61384	0.0492781
HCG11	4.40437	0.719533	-2.6138	0.00039577
ATP5H	175.903	28.7576	-2.61277	0.000208468
WSB2	22.685	3.70994	-2.61227	0.000208468
RBFA	3.95936	0.647565	-2.61217	0.0206567
CASP7	18.9768	3.10403	-2.61202	0.00554341
SPCS1	64.89	10.6156	-2.61181	0.0232474
SEPSECS	4.48665	0.735523	-2.6088	0.000208468
COMMD1	56.0177	9.18931	-2.60785	0.000208468
ZNF462	6.71246	1.10273	-2.60577	0.000208468
TNS1	13.2518	2.17742	-2.6055	0.00806956
DDX1	46.6889	7.67187	-2.60543	0.000208468
RNF121	6.77637	1.11442	-2.60421	0.00493133
FAM219A	3.88163	0.638572	-2.60374	0.00930391
LIG4	10.9686	1.8048	-2.60347	0.00039577
OCIAD1	45.0006	7.4053	-2.60331	0.000208468
RTN4RL1	2.32806	0.383186	-2.60301	0.0160749
EIF2AK4	10.4099	1.71376	-2.60272	0.000208468
TMX1	25.8419	4.25955	-2.60094	0.000208468
CHM	10.8872	1.79877	-2.59755	0.000208468
NRN1	9.41183	1.55545	-2.59714	0.0428048
CLUAP1	6.20532	1.02642	-2.59589	0.0313708
CEP76	6.40767	1.05998	-2.59576	0.0214087
IREB2	16.8624	2.79148	-2.5947	0.000208468
ICMT	25.1246	4.16424	-2.59298	0.000208468
XYLB	2.66478	0.441754	-2.5927	0.0103192
ZNF260	9.75575	1.61853	-2.59157	0.000208468
ZNF347	4.03544	0.670343	-2.58975	0.0237098
APEH	11.3519	1.8876	-2.58831	0.000208468
NUP54	28.8697	4.80296	-2.58756	0.000208468
NNT	19.8168	3.29794	-2.58709	0.000208468
RAB18	34.1417	5.68875	-2.58535	0.000208468
MCUR1	16.5456	2.75773	-2.5849	0.000208468
ATP5G2	67.9933	11.3388	-2.58412	0.000208468
NDUFB10	75.9679	12.6821	-2.5826	0.000208468
ZSCAN18	5.90144	0.985199	-2.58258	0.0250591
WHAMMP3	1.34371	0.224374	-2.58224	0.0391084
EID1	113.624	19.0187	-2.57878	0.000208468
YEATS4	15.1793	2.54092	-2.57868	0.00391512
ZNF181	7.72332	1.29294	-2.57857	0.0262675
CCRN4L	11.4665	1.92077	-2.57767	0.000208468
RTCB	41.8054	7.00566	-2.5771	0.000208468
ZNF3	11.7624	1.97389	-2.57507	0.000919647
NSMCE4A	15.1635	2.54585	-2.57438	0.00378577
[truncated: 5,367 more rows]

## Sheet: Bulk vs CD8 DE Genes
Supplementary Table S2. Differentially Expressed Genes
gene	value_bulk	value_CD8	log2(fold_change)	q_value
LYZ	1733.09	0.904437	-10.904	0.000771987
CLCA2	141.993	0.103286	-10.425	0.0198251
KRT17	1056.63	0.787838	-10.3893	0.00222553
PTGR1	31.8645	0.030786	-10.0155	0.024002
KLHL41	84.3371	0.124684	-9.40175	0.044419
COL1A2	159.684	0.250952	-9.31359	0.000284601
DSC1	229.322	0.414597	-9.11145	0.000771987
ATP2A1	11.036	0.0218271	-8.98187	0.0228001
GPX8	5.46712	0.0113543	-8.9114	0.0148539
DPT	82.0523	0.188762	-8.76383	0.0473058
CHI3L1	144.522	0.348049	-8.69778	0.0065638
DSG3	111.847	0.27858	-8.64922	0.000284601
POSTN	74.2509	0.219044	-8.40504	0.00483258
SERPINB13	35.1118	0.11247	-8.28627	0.0361622
CFD	105.784	0.349426	-8.24192	0.0255344
EVPL	22.954	0.0806532	-8.1528	0.0261855
FAM83B	47.9513	0.17315	-8.1134	0.000771987
AZGP1	284.43	1.03344	-8.10447	0.00241324
SLC47A1	3.86133	0.0141112	-8.09611	0.0131975
ECM2	26.4928	0.100043	-8.04884	0.0126844
DMKN	596.816	2.27353	-8.03621	0.000284601
TACSTD2	196.218	0.756307	-8.01927	0.000284601
SFN	294.825	1.23511	-7.89908	0.000284601
SERPINF1	98.0892	0.412064	-7.89508	0.0256489
FADS1	192.289	0.82085	-7.87194	0.0236582
S100A16	93.5542	0.402328	-7.86129	0.030828
ALDH1A1	43.6955	0.189017	-7.85282	0.0205481
FAM213A	182.404	0.789755	-7.85151	0.000535023
FAT1	43.9256	0.193112	-7.82948	0.000284601
MYOF	35.8558	0.159733	-7.8104	0.00241324
ITGB8	23.9517	0.107088	-7.80518	0.00578772
ELOVL3	180.295	0.814981	-7.78938	0.00515455
PLBD1	28.2875	0.128236	-7.78522	0.0209077
PHGDH	31.1976	0.145016	-7.74908	0.0234476
HES1	71.7051	0.335101	-7.74134	0.0197166
GJA1	590.536	2.77231	-7.73479	0.000284601
LRRK2	6.83233	0.0323689	-7.72162	0.0473742
CLMP	60.0215	0.287761	-7.70446	0.0177636
PPAP2B	52.855	0.258644	-7.67493	0.000991254
THY1	20.4539	0.101403	-7.65613	0.0217179
SLC6A14	19.0658	0.0975664	-7.61038	0.0175363
TCHH	93.1959	0.479729	-7.6019	0.00466855
TFAP2C	37.2505	0.195255	-7.57576	0.0197166
GRHL1	69.2551	0.367443	-7.55825	0.000284601
THBS2	53.3344	0.287637	-7.53467	0.000284601
KRT71	84.902	0.463645	-7.51663	0.00499706
GLDN	14.1272	0.0780636	-7.49961	0.0266274
ID4	41.4787	0.229418	-7.49825	0.00365935
FABP5	1035.04	5.76531	-7.48807	0.000284601
PARD3	36.9648	0.205966	-7.4876	0.0105301
GATM	54.6559	0.308374	-7.46955	0.0034864
DHCR24	188.066	1.06298	-7.46699	0.000284601
AP1S1	10.6665	0.0605769	-7.4601	0.0134461
PM20D1	54.8658	0.314657	-7.44598	0.00277307
LAMA2	22.9439	0.131635	-7.44542	0.0180202
CILP	27.7989	0.161286	-7.42927	0.0177636
IL13RA1	39.0167	0.23187	-7.39463	0.00260006
GCOM1	17.2271	0.104443	-7.36582	0.00450702
EMP2	76.2788	0.46439	-7.3598	0.000284601
WDFY3	13.8935	0.0855189	-7.34395	0.000284601
SPTLC3	33.2216	0.208794	-7.3139	0.00563652
KRT5	1044.72	6.58104	-7.31059	0.000284601
APOE	263.826	1.76752	-7.22172	0.0466799
GNG12	95.5401	0.644775	-7.21117	0.000284601
S100A7A	19.4984	0.1318	-7.20886	0.00964856
DSC3	280.48	1.97622	-7.14901	0.000284601
PROS1	35.2383	0.25158	-7.12998	0.00365935
MARCKS	57.434	0.418306	-7.1012	0.000284601
LGALS3BP	19.0466	0.140944	-7.07826	0.0232358
PDGFRB	17.4572	0.132825	-7.03815	0.000991254
C1R	83.8156	0.644891	-7.02202	0.000284601
PLXNB2	9.52852	0.0734189	-7.01996	0.0065638
COL17A1	101.541	0.790473	-7.00513	0.000284601
SEMA3D	7.57746	0.0592682	-6.99831	0.0267491
DCN	531.508	4.26595	-6.96108	0.000284601
OSBPL1A	24.5948	0.200521	-6.93845	0.0282062
ELOVL4	162.282	1.3316	-6.9292	0.000284601
PPP1R14C	36.1774	0.299322	-6.91725	0.0112414
CYBRD1	108.527	0.900302	-6.91343	0.00260006
ARRDC4	31.7479	0.271527	-6.86942	0.000535023
FAM218A	0.958485	0.00822754	-6.86415	0.0106787
KRT34	30.2335	0.263851	-6.84028	0.0322752
LOC100130899	9.75593	0.0881539	-6.79011	0.028301
GPNMB	171.808	1.55937	-6.78369	0.000284601
PPP1R3C	19.9842	0.182892	-6.77172	0.0205481
EGFR	31.2333	0.287465	-6.76355	0.0071643
RND3	125.833	1.15877	-6.76277	0.00702109
LINC01279	27.7406	0.260781	-6.73302	0.000284601
YAP1	58.8443	0.55587	-6.72601	0.000535023
CYBB	10.5144	0.0994642	-6.72397	0.00578772
ELOVL7	29.2785	0.277789	-6.71971	0.0186067
CDH1	76.0897	0.730896	-6.70189	0.00260006
FAR2	158.521	1.53968	-6.6859	0.000284601
SDPR	9.23908	0.0903509	-6.67607	0.0254243
LGALSL	34.9681	0.343451	-6.66979	0.000991254
FSTL1	119.096	1.17261	-6.66626	0.00222553
IGFBP5	81.1295	0.801494	-6.66139	0.000284601
LY6D	114.708	1.1415	-6.6509	0.0086771
GGCT	176.921	1.78872	-6.62803	0.000284601
SRD5A1	55.7773	0.578004	-6.59246	0.000284601
MGP	192.289	2.00351	-6.5846	0.0068764
EGFL6	2.85256	0.0300329	-6.56957	0.0143328
CRAT	75.9881	0.815789	-6.54143	0.00547936
MMP14	19.4777	0.211577	-6.52449	0.00434531
AWAT2	72.3317	0.786204	-6.52358	0.000535023
TGM3	41.4137	0.450279	-6.52314	0.00611373
CTTN	64.1441	0.699822	-6.51818	0.000284601
KRT86	34.6869	0.385085	-6.49307	0.00626885
BMP7	6.28587	0.070172	-6.48507	0.0275395
NID2	4.40669	0.0493638	-6.4801	0.0227091
CFH	184.181	2.07288	-6.47334	0.000284601
SLC40A1	49.8921	0.56224	-6.47148	0.000284601
LOR	37.729	0.427493	-6.46363	0.0437467
AOX1	16.2349	0.188179	-6.43085	0.00163383
C3	40.321	0.478096	-6.39809	0.000284601
XKRX	9.2075	0.109501	-6.39379	0.0481687
EPPK1	23.7209	0.2824	-6.39228	0.000284601
DHRS2	3.79148	0.0451942	-6.39048	0.0181341
CYP1B1	15.7785	0.189593	-6.37891	0.00260006
LAMB3	13.4517	0.163758	-6.36008	0.0199482
MYLK	73.9586	0.912665	-6.34049	0.000284601
SDC2	31.7447	0.392841	-6.33643	0.000284601
CLIC2	11.5335	0.143713	-6.3265	0.0314518
PDGFRA	31.443	0.403256	-6.2849	0.000284601
AVPR1A	3.5585	0.0465737	-6.25561	0.0142057
DSG2	19.2842	0.253636	-6.24852	0.0201936
CEACAM6	11.2997	0.148708	-6.24766	0.0280059
FERMT1	8.74642	0.1161	-6.23525	0.0131975
SDR16C5	24.2855	0.323186	-6.23159	0.00762192
IMPA2	52.9953	0.712363	-6.21711	0.00611373
PHOSPHO2	3.58775	0.0483886	-6.21227	0.00120913
CCDC80	123.735	1.6725	-6.2091	0.000284601
GLT8D2	8.46045	0.114385	-6.20876	0.0302988
VSNL1	45.5699	0.617229	-6.20613	0.00547936
NPR1	2.07088	0.0280958	-6.20375	0.0162878
MMRN1	15.9258	0.217005	-6.19749	0.000284601
LOC81691	1.07648	0.0147334	-6.19109	0.0278858
PPL	81.4529	1.11831	-6.18658	0.000284601
ACSL1	392.3	5.3872	-6.18628	0.000284601
COCH	27.0806	0.372012	-6.18577	0.0134461
ATP8B1	13.854	0.191086	-6.17994	0.0130681
MIR205HG	68.0473	0.945162	-6.16983	0.0449069
COL6A6	5.25126	0.074087	-6.1473	0.0034864
ROS1	6.21143	0.0877132	-6.14599	0.0194799
TGM1	19.5645	0.278471	-6.13457	0.00182901
DHRS7B	18.0082	0.256814	-6.13178	0.0119046
MEF2C	17.3978	0.248504	-6.12949	0.0115251
SP6	2.17244	0.0311203	-6.12532	0.0255344
ZNF185	19.1967	0.275726	-6.12148	0.00331395
GAS1	26.7758	0.385387	-6.11848	0.000284601
FPR3	10.602	0.153359	-6.11127	0.0305005
GGH	28.6825	0.41793	-6.10077	0.00120913
FBN1	34.4744	0.506103	-6.08995	0.000284601
IMPACT	17.8134	0.26252	-6.08439	0.0065638
GATB	9.62101	0.142477	-6.07739	0.0492316
METTL7A	77.354	1.14813	-6.07412	0.000284601
AQP9	9.03664	0.134257	-6.07272	0.0443323
LGR4	33.7497	0.502464	-6.06971	0.00418101
VCAN	38.423	0.575765	-6.06034	0.000284601
MOXD1	21.3097	0.324091	-6.03897	0.0120244
WFDC5	24.8653	0.380505	-6.03007	0.0116549
POTEE	5.60157	0.086891	-6.01048	0.00837717
PLTP	15.8645	0.246467	-6.00827	0.0139699
SERHL2	2.46213	0.0385807	-5.99588	0.00418101
CDC42BPG	4.60078	0.0725972	-5.98582	0.0313474
CNN3	89.618	1.43415	-5.96553	0.000284601
LAMB1	25.2518	0.40642	-5.95727	0.000284601
CHMP4C	11.6377	0.189125	-5.94332	0.0366639
KRT7	27.6877	0.451631	-5.93796	0.0122898
TBX18	6.54939	0.106989	-5.93582	0.00881491
PRR9	45.5903	0.748113	-5.92933	0.0214999
LAMB2	18.0799	0.298011	-5.92287	0.000284601
THBS4	18.5029	0.305998	-5.91808	0.0261855
MRTO4	12.4421	0.206955	-5.90977	0.0187328
PPARGC1A	14.3002	0.238426	-5.90635	0.00182901
LAMB4	6.29549	0.106335	-5.88764	0.0115251
ADGRL2	31.7737	0.538841	-5.88183	0.0245895
PKP1	100.5	1.71356	-5.87406	0.000284601
RBM47	26.0448	0.449431	-5.85675	0.049143
LAMA3	16.2515	0.281261	-5.85252	0.000991254
HSPB8	21.7892	0.377864	-5.8496	0.00595279
UACA	29.1718	0.507824	-5.8441	0.000771987
ROBO1	20.2552	0.354513	-5.83631	0.0230311
SUMF1	18.6277	0.326426	-5.83455	0.0442525
PTPN13	39.4212	0.692872	-5.83024	0.000284601
CEACAM1	4.26613	0.0750307	-5.8293	0.00936142
CPA3	25.2976	0.445113	-5.82869	0.00331395
TRIM29	156.262	2.75444	-5.82606	0.000284601
NFIB	54.055	0.967191	-5.80448	0.00182901
ACADM	106.896	1.92367	-5.79621	0.000284601
DKK2	10.5712	0.193995	-5.76797	0.00922585
ENAH	18.541	0.343253	-5.7553	0.00399948
GBP6	9.27063	0.172062	-5.75167	0.00547936
SCOC	41.9767	0.782067	-5.74615	0.00547936
TRUB1	12.7039	0.239335	-5.73009	0.000771987
PTGFRN	26.9954	0.511031	-5.72316	0.000284601
FBLIM1	5.71611	0.108302	-5.72191	0.0320799
ELMOD2	15.7298	0.299395	-5.71531	0.000535023
HEPHL1	14.2933	0.273083	-5.70986	0.00331395
MKX	1.69986	0.0325381	-5.70715	0.0203159
VGLL3	17.6898	0.34045	-5.69933	0.000284601
ST14	15.5326	0.303313	-5.67835	0.0154938
WLS	15.7002	0.306718	-5.67773	0.0429189
CD1A	6.61436	0.129278	-5.67705	0.0486607
GSTA4	42.2141	0.830027	-5.66842	0.00163383
FGFBP1	76.5611	1.50876	-5.66518	0.000284601
SPTBN2	22.0259	0.434566	-5.66348	0.000284601
TMEM218	4.44643	0.0890491	-5.6419	0.000991254
GSN	218.277	4.37383	-5.64112	0.000284601
MFAP4	41.429	0.831502	-5.63878	0.0170562
RAPGEF5	12.4698	0.251232	-5.63327	0.000284601
KRT83	26.0751	0.530139	-5.62016	0.0198251
GNB4	42.5503	0.869089	-5.61352	0.000284601
PCTP	27.7796	0.568731	-5.61014	0.0245895
RAB27B	29.4226	0.605086	-5.60364	0.000284601
TFPI	27.4086	0.566939	-5.59529	0.000991254
MXRA5	24.6396	0.512527	-5.58721	0.000284601
PMP2	3.28247	0.0686416	-5.57955	0.0324806
CYYR1	7.62805	0.160314	-5.57234	0.0164043
RAB31	22.3551	0.471974	-5.56576	0.00120913
OLFML2B	4.43761	0.0939514	-5.56173	0.0357371
PAWR	23.2796	0.493365	-5.56027	0.00241324
CARD18	54.1944	1.16092	-5.54481	0.0447205
CCDC43	22.8445	0.491204	-5.53938	0.0324806
ACKR3	20.2141	0.435281	-5.53727	0.00163383
LAD1	39.4768	0.852036	-5.53394	0.000771987
ZNF658	4.90618	0.105964	-5.53296	0.0385663
NACAP1	28.8109	0.62403	-5.52886	0.0154938
SPARC	190.721	4.13228	-5.52838	0.000284601
SH3BGRL2	19.9055	0.431923	-5.52625	0.000284601
NOV	5.99745	0.130185	-5.52571	0.0368986
IDE	63.5274	1.38514	-5.51927	0.000284601
DCLK1	15.6912	0.342209	-5.51893	0.0447205
KCTD1	32.3688	0.706473	-5.51783	0.0177636
TF	22.7524	0.498155	-5.51328	0.00399948
SLIT3	17.9415	0.396471	-5.49995	0.00434531
ETFDH	66.5278	1.47258	-5.49754	0.00142196
IRF6	65.4487	1.44973	-5.49651	0.000284601
SPTSSB	35.8982	0.799906	-5.48794	0.000284601
TIMP3	92.7108	2.11243	-5.45576	0.00163383
ABCD3	65.2338	1.49898	-5.44357	0.000284601
COLEC12	16.5294	0.380742	-5.44007	0.0126844
PFDN4	15.1205	0.348371	-5.43974	0.00732129
MEOX2	8.51908	0.199024	-5.41968	0.0196003
ABI3BP	8.67587	0.203386	-5.41471	0.00163383
SMIM20	23.363	0.549193	-5.41077	0.0108128
CMYA5	28.9528	0.680602	-5.41075	0.00277307
ENPEP	3.36596	0.0794904	-5.40409	0.0361622
SLC46A3	21.3207	0.509799	-5.38618	0.00182901
ATP13A5	1.34196	0.0323558	-5.37417	0.0230311
SMIM4	27.3211	0.659255	-5.37303	0.0385663
COMT	28.3481	0.686933	-5.36694	0.000771987
ZNF117	27.0881	0.671015	-5.33517	0.0034864
PERP	488.692	12.2138	-5.32234	0.000284601
ARL5A	113.73	2.85097	-5.31801	0.000284601
LAMC1	39.0055	0.977931	-5.3178	0.000284601
TENM3	1.32892	0.0334138	-5.31367	0.0214999
PTGIS	5.44379	0.13736	-5.30858	0.0117789
ESPN	0.968912	0.0244648	-5.30759	0.0106787
TP63	92.8304	2.35446	-5.30113	0.000284601
STOX2	3.56359	0.0905609	-5.2983	0.0443323
GRHL2	17.0364	0.434225	-5.29404	0.000535023
OPHN1	5.28057	0.135357	-5.28585	0.000535023
S100B	12.2445	0.31509	-5.28022	0.0447205
CXCL14	214.652	5.56788	-5.26873	0.000284601
UNC93B1	3.48652	0.090885	-5.2616	0.0490543
MAP7	23.729	0.620716	-5.25657	0.000284601
SPRR2E	144.469	3.78344	-5.25492	0.00383132
COQ9	22.6889	0.595049	-5.25284	0.0122898
ETAA1	14.9333	0.391732	-5.25252	0.000535023
HMGCS1	317.561	8.35781	-5.24776	0.000284601
DCBLD2	10.8766	0.287304	-5.2425	0.00120913
CYP4F22	19.5199	0.516354	-5.24044	0.00277307
MYO10	8.48432	0.226191	-5.22919	0.000284601
LPL	16.2561	0.435392	-5.22253	0.00241324
EARS2	6.40059	0.171489	-5.22201	0.0142057
GPT2	28.8004	0.773713	-5.21815	0.0166654
CLDN1	108.411	2.91706	-5.21585	0.000284601
SPRED1	14.8395	0.39937	-5.21557	0.000284601
FARS2	11.6773	0.315352	-5.2106	0.040328
DNM1	2.78826	0.076001	-5.19721	0.0223679
FKBP9	43.2902	1.18891	-5.18633	0.000284601
TPM1	168.887	4.64082	-5.18554	0.000284601
RASAL2	10.9133	0.300914	-5.18059	0.0152446
PLEKHG3	9.44695	0.26073	-5.17922	0.000771987
TRIQK	6.08649	0.169659	-5.1649	0.0119046
ALKBH8	5.63074	0.157305	-5.16169	0.0494662
ZC2HC1A	9.96352	0.281217	-5.1469	0.0065638
LRP6	18.4969	0.52217	-5.14662	0.000284601
IL1RN	28.9762	0.818666	-5.14545	0.0331887
PECR	42.333	1.20962	-5.12915	0.000284601
COBLL1	12.342	0.353931	-5.12396	0.0318784
DGAT2L6	104.795	3.00783	-5.1227	0.000284601
MSMO1	368.487	10.5836	-5.12171	0.000284601
PIGN	18.3005	0.526768	-5.11857	0.000284601
FZD6	35.7906	1.0316	-5.11663	0.000284601
GSDMC	11.2936	0.327818	-5.10646	0.00936142
MBLAC2	4.51898	0.131323	-5.10481	0.0196003
P2RY1	8.07861	0.235554	-5.09998	0.0341506
PADI2	4.96524	0.145038	-5.09737	0.0352408
SGPP2	19.6389	0.573699	-5.09728	0.0131975
SVEP1	11.1371	0.32867	-5.08259	0.000284601
LIFR	14.3341	0.423675	-5.08035	0.00515455
MYH11	23.3488	0.690223	-5.08014	0.0265102
ZNF711	7.24745	0.214255	-5.08007	0.021591
LPCAT2	7.73636	0.229038	-5.078	0.0129409
ABHD5	120.888	3.60383	-5.06799	0.000284601
ABCA1	16.7724	0.500728	-5.06592	0.000284601
PODXL2	4.94012	0.147525	-5.06552	0.0234476
LYPLAL1	18.5966	0.561661	-5.0492	0.0332899
LRP1	25.1072	0.758477	-5.04885	0.000284601
GPC1	12.1701	0.367737	-5.04852	0.0275395
NCKAP1	74.3662	2.25069	-5.0462	0.000284601
FLRT2	8.91523	0.272842	-5.03013	0.00163383
PLS3	118.754	3.64813	-5.02468	0.000284601
ACAA2	75.3539	2.31505	-5.02457	0.000284601
TANC1	17.1931	0.528421	-5.024	0.0401251
CLIC4	88.2652	2.71635	-5.0221	0.000284601
CDC42BPA	8.70679	0.268714	-5.018	0.0133235
MBOAT2	45.5248	1.40537	-5.01763	0.000284601
ACTA2	111.283	3.44285	-5.01449	0.024002
TTC12	5.07929	0.157373	-5.01237	0.0188478
CDH6	1.81742	0.0563546	-5.01121	0.0311593
PTPRK	28.7283	0.893443	-5.00695	0.000284601
YIPF4	34.1402	1.06355	-5.00452	0.000535023
ADTRP	90.4553	2.83188	-4.99737	0.0034864
TP73	1.41724	0.044456	-4.99457	0.000535023
EMILIN1	3.06313	0.0964727	-4.98874	0.038679
SFRP1	40.9071	1.29221	-4.98444	0.000284601
CEMIP	2.87842	0.0909441	-4.98415	0.0426324
HAS3	4.84879	0.153935	-4.97724	0.0207985
BTBD3	12.8715	0.40996	-4.97256	0.0120244
TGFBI	39.9475	1.27792	-4.96623	0.000284601
CST3	118.781	3.80527	-4.96416	0.0154938
BSPRY	7.52961	0.242202	-4.95829	0.0158876
FN1	48.5889	1.56586	-4.9556	0.000284601
LRRCC1	8.92123	0.288008	-4.95306	0.00642556
ZNF302	13.9083	0.449563	-4.95128	0.000284601
VSIG10	4.62539	0.150582	-4.94096	0.00626885
PSPH	7.07307	0.230366	-4.94034	0.00994778
PKD2	8.45585	0.275747	-4.93853	0.000284601
FANCL	9.98133	0.32556	-4.93824	0.0400331
AHNAK2	30.94	1.01886	-4.92445	0.000284601
TNFAIP2	10.8845	0.358787	-4.923	0.00182901
ARL15	23.2482	0.771694	-4.91294	0.00277307
FAM171B	8.62678	0.286393	-4.91275	0.00295368
CHP2	13.8356	0.459413	-4.91245	0.0219589
VWA5A	15.8885	0.531076	-4.90292	0.0105301
TCF4	35.9661	1.20473	-4.89986	0.000284601
WDR3	21.3416	0.715179	-4.89922	0.00142196
ANK2	23.2751	0.782117	-4.89526	0.00418101
MMRN2	8.74066	0.295676	-4.88566	0.000535023
RETSAT	24.1315	0.818687	-4.88146	0.000284601
SOX9	23.1952	0.788947	-4.87776	0.000284601
CELSR2	6.81559	0.232372	-4.87433	0.000284601
AKR1C1	19.4697	0.66823	-4.86474	0.0280059
HOPX	194.32	6.67688	-4.86312	0.000284601
NPY1R	7.05481	0.242891	-4.86022	0.048869
DECR1	59.5084	2.0653	-4.84867	0.000284601
RNF141	33.1258	1.15043	-4.84771	0.000284601
CENPU	11.3351	0.395874	-4.83962	0.0210283
IQCK	4.82769	0.168827	-4.83772	0.00241324
FABP3	13.1898	0.462659	-4.83333	0.0447205
SLCO4C1	8.7967	0.310235	-4.82553	0.00563652
SH3PXD2B	6.86462	0.242595	-4.82256	0.0201936
ZNF439	6.49075	0.230468	-4.81575	0.0323834
AIM1L	3.57149	0.127023	-4.81336	0.00821754
IFNGR2	38.9605	1.38847	-4.81044	0.0473742
RHBDF1	3.59287	0.128048	-4.81038	0.042434
PTGDS	25.6839	0.916739	-4.80821	0.045698
NDUFB1	209.533	7.48227	-4.80756	0.00260006
C8orf4	20.6953	0.739148	-4.80729	0.0034864
NDUFC2	26.6745	0.957141	-4.80058	0.00702109
GK5	35.3085	1.26763	-4.79981	0.000284601
MTX2	23.5066	0.844302	-4.79916	0.0366639
SDR42E1	11.4278	0.410756	-4.79812	0.00908723
ASAH1	51.2581	1.84553	-4.79567	0.000284601
ADAP2	6.38352	0.230386	-4.79223	0.0316601
PTGES	10.9163	0.397963	-4.77771	0.00434531
ASAP2	8.88581	0.325358	-4.7714	0.00399948
A2M	52.4197	1.92517	-4.76705	0.000991254
IFI30	36.8527	1.35349	-4.76701	0.00314059
CCDC50	17.6872	0.650676	-4.76463	0.00626885
ZNF268	7.36076	0.271576	-4.76042	0.000284601
RCN1	32.7372	1.20792	-4.76033	0.000284601
IGSF3	15.3556	0.566777	-4.75984	0.0126844
CYB5A	281.11	10.3801	-4.75924	0.000284601
PLA2G4A	14.8746	0.549813	-4.75777	0.00746699
PEX3	32.835	1.21835	-4.75224	0.000284601
TNFRSF19	22.5239	0.836058	-4.75171	0.0454705
CD163	12.0466	0.447367	-4.75102	0.0323834
FH	55.3644	2.05697	-4.75037	0.000284601
EMC2	39.8558	1.48338	-4.74783	0.000771987
C6orf132	7.58671	0.282436	-4.74748	0.000284601
MOCOS	4.23652	0.157906	-4.74574	0.0311593
FAHD1	18.0741	0.674262	-4.74447	0.00563652
ADAMTS1	34.3414	1.28875	-4.73591	0.000284601
FZD1	10.0265	0.377797	-4.73007	0.00837717
ARL1	41.6235	1.57517	-4.72382	0.000284601
COL16A1	7.98407	0.303564	-4.71705	0.00499706
GCSHP3	12.124	0.461291	-4.71605	0.0134461
ZDHHC21	13.6411	0.522076	-4.70756	0.000284601
FBXO36	3.30629	0.126561	-4.70731	0.0463842
PALLD	75.4512	2.89606	-4.70338	0.00260006
APOD	177.863	6.89041	-4.69003	0.000284601
PRKAA2	3.27437	0.128132	-4.67551	0.0191204
SFRP2	51.3574	2.01126	-4.6744	0.000284601
GPSM2	32.3337	1.26811	-4.67228	0.0112414
HINT3	27.3744	1.07381	-4.67201	0.000284601
LINC01184	10.5252	0.413795	-4.66879	0.00241324
DPY19L4	11.8168	0.464865	-4.66788	0.000284601
ITGB5	24.417	0.96792	-4.65685	0.000535023
LTBP1	35.2989	1.40141	-4.65467	0.000284601
TTC38	10.4571	0.415573	-4.65323	0.012571
ESYT3	3.50789	0.140499	-4.64197	0.0492316
CREG1	226.592	9.09084	-4.63954	0.000284601
HIBCH	42.6103	1.71435	-4.63547	0.00120913
KNOP1	13.4331	0.541693	-4.63218	0.0119046
FIBIN	7.8915	0.318477	-4.63104	0.0357371
PRDX3	65.2671	2.64665	-4.62412	0.000991254
FRMD6	56.1887	2.28986	-4.61695	0.000284601
APCDD1	38.1085	1.55617	-4.61404	0.000284601
DNER	5.90949	0.241501	-4.61293	0.0222713
ACSS2	30.623	1.25384	-4.61018	0.0112414
DSE	27.873	1.14574	-4.60451	0.000284601
HRSP12	30.6032	1.26009	-4.60209	0.00499706
TGFA	14.9352	0.616114	-4.59938	0.0209077
ZNF594	2.70338	0.111585	-4.59855	0.0165302
TMTC3	30.1301	1.24968	-4.59158	0.000284601
ADAMTS15	3.4487	0.143367	-4.58827	0.0409539
TRMT5	6.86672	0.286392	-4.58356	0.000284601
TMEM132C	1.01735	0.0425109	-4.58085	0.0223679
ENDOD1	53.1717	2.22271	-4.58027	0.000284601
FAM135A	26.103	1.09355	-4.57712	0.000284601
DLG2	2.91863	0.122388	-4.57576	0.00821754
CLTB	98.1147	4.11442	-4.57571	0.000284601
ANO10	24.8336	1.0471	-4.56782	0.00778128
SH3RF2	9.5632	0.403996	-4.56508	0.00383132
KDR	5.96543	0.252053	-4.56483	0.00671911
AGA	26.7426	1.13149	-4.56284	0.00241324
CFAP69	2.892	0.122692	-4.55896	0.0394207
CTSZ	35.8341	1.52076	-4.55847	0.000991254
EFNB2	42.7738	1.81975	-4.55492	0.000284601
EREG	14.1964	0.605035	-4.55236	0.000284601
LHFP	32.8637	1.40164	-4.55131	0.000284601
LRRC16A	10.431	0.445363	-4.54975	0.00314059
LEPR	12.8292	0.548341	-4.54821	0.00547936
LOC101241902	3.00774	0.129338	-4.53947	0.0445266
TXNDC5	49.8136	2.14239	-4.53924	0.0431367
MRPS35	46.7581	2.01139	-4.53895	0.000771987
SNX16	8.3269	0.360145	-4.53113	0.042434
MYO1B	27.3871	1.18492	-4.53063	0.000284601
PPA2	49.1652	2.13279	-4.52683	0.0122898
S100P	23.0391	1.00149	-4.52386	0.0495543
SMARCA1	12.7206	0.55403	-4.52106	0.0296321
SAMD5	10.4129	0.453727	-4.52041	0.000284601
HOOK1	15.5226	0.678288	-4.51633	0.000284601
ARV1	17.1996	0.752436	-4.51466	0.00626885
DBNL	19.5005	0.856182	-4.50945	0.0113921
MCF2L	5.59891	0.246136	-4.50762	0.000535023
KDELC2	17.0028	0.747531	-4.5075	0.000284601
TTC30A	2.74276	0.121313	-4.49882	0.0140953
FAM92A1	5.92055	0.261973	-4.49824	0.0374077
RNF170	12.2248	0.542718	-4.49347	0.0495543
GIPC1	10.4458	0.464762	-4.49029	0.00399948
IL17RD	3.16503	0.140834	-4.49015	0.00314059
MNDA	16.5655	0.73797	-4.48848	0.0196003
ERV3-1	58.9971	2.62825	-4.48847	0.000991254
COL15A1	18.9765	0.845658	-4.488	0.000284601
HSPG2	6.58157	0.293299	-4.48798	0.0071643
COL4A2	14.1004	0.631108	-4.4817	0.0116549
TPST1	10.3626	0.464396	-4.47989	0.0140953
VPS25	20.5664	0.922108	-4.47921	0.0176451
GLTP	154.338	6.97006	-4.46877	0.000284601
IL22RA1	5.18261	0.234259	-4.4675	0.0188478
MACC1	8.36178	0.379779	-4.46058	0.0211486
TPRKB	23.2651	1.05718	-4.45987	0.0230311
GOLGA2P10	1.62461	0.0738808	-4.45875	0.00578772
NDUFB5	66.8561	3.04346	-4.45728	0.00203172
SLC26A2	27.3234	1.24876	-4.45157	0.000284601
E2F5	1.90641	0.0872905	-4.44889	0.00746699
MCEE	23.0321	1.05474	-4.44869	0.0431367
COPZ2	7.79177	0.35688	-4.44844	0.0320799
KIAA1217	15.8691	0.732866	-4.43653	0.00260006
FAT2	15.8881	0.738062	-4.42806	0.00642556
TNC	22.0636	1.02599	-4.42658	0.000284601
MRPL15	15.8568	0.737526	-4.42627	0.00547936
ABRA	5.08722	0.236829	-4.42496	0.0210283
SLC30A9	41.4482	1.93229	-4.42293	0.000284601
TMC5	2.26343	0.105554	-4.42245	0.0482658
PGRMC1	215.356	10.0528	-4.42106	0.000284601
PVRL4	22.621	1.05724	-4.41929	0.000284601
G0S2	69.2145	3.23565	-4.41894	0.000284601
PLSCR1	19.3206	0.903663	-4.41821	0.000991254
MTUS1	19.9146	0.932862	-4.41602	0.00314059
CAP2	5.03213	0.237015	-4.40812	0.0449069
ELAC1	2.80461	0.132636	-4.40226	0.040328
SEMA5A	10.8499	0.513213	-4.40198	0.000284601
MRPL23	35.2919	1.67867	-4.39395	0.00241324
EPS8	16.7435	0.798021	-4.39103	0.000284601
SUCLA2	32.1486	1.5337	-4.38967	0.000284601
TXLNB	4.6202	0.220581	-4.38858	0.0178886
LYPLA1	65.8051	3.14258	-4.38818	0.000284601
BET1	10.4417	0.498947	-4.38733	0.00222553
WARS	25.6688	1.22754	-4.38617	0.0086771
CSRP3	20.0547	0.961321	-4.38278	0.0223679
EDNRB	22.4323	1.07575	-4.38217	0.0472004
HLCS	13.5364	0.649238	-4.38195	0.00936142
ETFA	84.2831	4.05225	-4.37845	0.000284601
ACOT2	24.2859	1.16936	-4.37632	0.00365935
LRRC1	20.0046	0.963344	-4.37613	0.000284601
SEMA3A	4.42622	0.213668	-4.37263	0.0126844
ITGA2	14.2393	0.688112	-4.37109	0.00499706
TSSC1	7.45963	0.361068	-4.36876	0.00922585
CCDC171	5.3181	0.257768	-4.36677	0.00331395
UBA5	16.3754	0.793827	-4.36656	0.020438
AKR1A1	55.1492	2.67773	-4.36426	0.000991254
RALGPS2	18.5981	0.906178	-4.35921	0.000284601
CDS1	14.3746	0.701383	-4.35717	0.000284601
ACTN1	58.8691	2.87597	-4.35539	0.000284601
ST5	3.78501	0.185979	-4.34709	0.0233503
HMGN3	56.234	2.76388	-4.34667	0.000284601
LVRN	2.02378	0.100058	-4.33815	0.0257631
LIPT1	6.50618	0.321838	-4.33741	0.0274429
SCP2	199.623	9.88106	-4.33647	0.000284601
SH3BP4	6.39195	0.317393	-4.33191	0.0115251
RAPGEFL1	10.8576	0.539179	-4.33179	0.0254243
DDX60	12.9969	0.645518	-4.33157	0.000284601
PTPRF	25.4203	1.2645	-4.32935	0.000284601
MYRIP	1.75614	0.0873784	-4.32899	0.0221743
AQP1	97.8216	4.87333	-4.32717	0.0220525
HSD17B10	41.6331	2.07626	-4.32568	0.00547936
BLVRB	47.1228	2.35261	-4.32409	0.00163383
SNAI2	25.3568	1.26638	-4.32359	0.000771987
CSPG4	3.02254	0.15154	-4.31799	0.00532041
KCTD3	19.6355	0.991196	-4.30815	0.000284601
PAK1IP1	26.1253	1.31935	-4.30754	0.00295368
RHOBTB3	16.7548	0.84883	-4.30295	0.000284601
MRPL24	50.9267	2.59476	-4.29475	0.0305005
ADGRA3	9.52631	0.485571	-4.29416	0.00450702
CTSF	12.9705	0.662896	-4.2903	0.00895162
DOCK5	5.2108	0.266788	-4.28774	0.0396317
TMEM45B	17.2454	0.885069	-4.28428	0.00142196
NDRG2	38.2978	1.97139	-4.27998	0.00203172
CYB5R1	34.9941	1.80223	-4.27925	0.000284601
SFRP4	3.75114	0.193377	-4.27784	0.0335982
FAM83G	12.8832	0.665122	-4.27573	0.012428
RPE	21.078	1.09003	-4.27329	0.00331395
ARHGAP23	5.45186	0.28263	-4.26976	0.00295368
POLR3G	4.59357	0.238648	-4.26666	0.00732129
RNF144B	31.8706	1.65927	-4.2636	0.000284601
SRP9	153.638	8.01398	-4.26087	0.000284601
FCHO2	15.2538	0.796271	-4.25977	0.000535023
PEBP4	3.52751	0.184403	-4.25772	0.0229199
TAF6L	2.0477	0.107415	-4.25274	0.0285048
EXPH5	28.4333	1.49209	-4.25217	0.000284601
KLHDC8B	14.624	0.767831	-4.25141	0.0135681
MYO1E	23.8229	1.25132	-4.25082	0.000284601
ABHD17C	13.5037	0.70935	-4.25071	0.00383132
SCARB2	77.317	4.06645	-4.24894	0.000284601
RPS17	141.609	7.46657	-4.24533	0.000991254
LOC389831	10.807	0.571214	-4.24179	0.00383132
AKR7A2	6.59293	0.352335	-4.2259	0.00434531
ARSJ	3.74534	0.200191	-4.22565	0.0223679
PPFIBP2	18.0913	0.967435	-4.22499	0.0227091
SHISA2	6.20415	0.332088	-4.2236	0.0478547
CEBPA	17.654	0.945404	-4.22292	0.000284601
PEMT	4.85145	0.259957	-4.22207	0.0177636
FGFR2	22.454	1.20423	-4.22079	0.0100877
TMEM106B	26.4482	1.42084	-4.21835	0.000284601
TSPAN7	6.79497	0.365908	-4.21491	0.0158876
PLXNB1	5.40416	0.291981	-4.21012	0.00807016
TRIM16	18.6539	1.00929	-4.20807	0.000284601
CASQ2	7.08639	0.38376	-4.20677	0.0322752
RASEF	6.159	0.333763	-4.2058	0.0102335
SLC39A11	16.4406	0.891376	-4.20508	0.000284601
ATP10B	4.48766	0.243947	-4.20133	0.00182901
LINC00467	7.85706	0.427521	-4.19992	0.0344669
QRSL1	7.16433	0.390197	-4.19856	0.00295368
COPRS	21.033	1.14583	-4.19819	0.0161579
SLC16A7	26.9638	1.47158	-4.19558	0.000284601
LACC1	10.0554	0.548846	-4.19542	0.000771987
TVP23B	34.1475	1.8644	-4.19499	0.000284601
BNIPL	38.6526	2.11741	-4.19019	0.000284601
COMMD2	14.8494	0.813749	-4.18968	0.000284601
TMEM254	66.7149	3.66167	-4.18743	0.00163383
CTSO	21.2689	1.17162	-4.18216	0.000284601
SOGA1	4.88199	0.268959	-4.18201	0.0477647
ARNTL2	10.7536	0.596842	-4.17133	0.0117789
ARHGAP29	11.1778	0.624014	-4.16292	0.000284601
MSRB1	10.2575	0.574058	-4.15934	0.0122898
EBNA1BP2	35.7487	2.00228	-4.15817	0.0381336
ALDH6A1	13.429	0.752635	-4.15726	0.00964856
AR	9.77469	0.549738	-4.15223	0.0136922
ZMPSTE24	44.2816	2.49425	-4.15003	0.000284601
CTSK	84.8705	4.78699	-4.14807	0.000284601
2016-09-10	39.3447	2.22323	-4.14544	0.000284601
NUP37	8.56839	0.484878	-4.14333	0.0223679
CEACAM19	0.943724	0.0535678	-4.13893	0.0183747
2016-03-01	5.66063	0.321366	-4.13867	0.0128183
PYCARD	35.2822	2.00986	-4.13377	0.0231294
SLC25A46	35.7353	2.03961	-4.13099	0.000284601
C9orf3	11.019	0.628959	-4.13088	0.028301
ZNF429	6.25273	0.356979	-4.13058	0.00563652
TMEM91	32.6873	1.86673	-4.13015	0.00399948
SRXN1	24.172	1.38046	-4.13012	0.000284601
TMEM167A	51.1889	2.93841	-4.12272	0.000284601
SPINT1	25.7347	1.47981	-4.12024	0.0136922
TMEM168	11.392	0.656083	-4.118	0.000771987
ERBB3	24.3862	1.41864	-4.10349	0.00203172
LMOD2	17.1564	0.999587	-4.10127	0.0065638
CALCRL	9.95211	0.581611	-4.09688	0.0175363
PMP22	51.7202	3.02299	-4.09668	0.0360651
APOBEC2	4.4862	0.262352	-4.09592	0.0357371
THBD	34.9353	2.04528	-4.09431	0.000284601
GINS1	2.8097	0.164565	-4.09368	0.0357371
RAI14	17.6372	1.03345	-4.09308	0.0404066
BCAP29	33.2373	1.95036	-4.09099	0.00277307
BNIP1	7.98262	0.470823	-4.0836	0.0238805
WWTR1	33.9004	2.00081	-4.08265	0.000284601
WNT3	4.60657	0.272298	-4.08043	0.0220525
FAM46B	13.664	0.809664	-4.07691	0.00908723
CALD1	68.4811	4.06034	-4.07603	0.000284601
AMOTL1	28.6856	1.70764	-4.07025	0.000284601
SCD	86.6854	5.1651	-4.06892	0.000284601
COL4A1	16.8725	1.00722	-4.06623	0.00142196
PMEL	20.7118	1.23644	-4.06619	0.00642556
SCO1	19.6726	1.17517	-4.06525	0.00120913
FAM210B	28.7482	1.71849	-4.06426	0.000284601
HIST1H2AJ	84.704	5.07245	-4.06167	0.00182901
CD207	16.3889	0.982881	-4.05955	0.0109578
HLX	1.78192	0.10714	-4.05586	0.0223679
CAV1	71.3424	4.29805	-4.05301	0.000284601
SLC14A1	1.85539	0.111812	-4.05258	0.0193813
PCYT2	3.58872	0.216592	-4.05041	0.0178886
TEAD1	15.5188	0.938017	-4.04826	0.000284601
TSPAN5	10.1834	0.615679	-4.0479	0.000284601
PVR	4.60783	0.278978	-4.04586	0.0429189
SHE	4.49043	0.273789	-4.03572	0.00732129
PPCS	37.2245	2.2723	-4.03402	0.000284601
PTPRS	8.38579	0.513588	-4.02926	0.0213884
PRMT6	2.8837	0.176965	-4.02639	0.0405175
TYMP	16.9747	1.04332	-4.02413	0.0399281
HSDL2	43.3787	2.66968	-4.02225	0.000284601
HVCN1	1.67272	0.103088	-4.02025	0.0439563
UNC13B	13.0264	0.803001	-4.01989	0.000284601
TCHHL1	7.46183	0.460117	-4.01946	0.0186067
NOC3L	18.1143	1.11801	-4.01812	0.000284601
FUNDC1	19.4853	1.20509	-4.01517	0.0034864
UQCRHL	58.2345	3.60811	-4.01256	0.00331395
NNMT	46.854	2.90386	-4.01213	0.000284601
CDKN2B	20.4433	1.2671	-4.01203	0.000284601
ACACA	17.4774	1.08434	-4.01061	0.000284601
TFCP2L1	10.9823	0.681874	-4.00953	0.000284601
SPON1	13.644	0.848175	-4.00776	0.000284601
OSMR	21.3125	1.3265	-4.006	0.0034864
ANKRD50	16.7749	1.05051	-3.99714	0.000284601
RHOV	27.5089	1.72358	-3.99642	0.000991254
BACE1	9.442	0.592397	-3.99446	0.00778128
MN1	1.83091	0.115084	-3.9918	0.0327985
PTGER3	14.2144	0.895645	-3.98828	0.000284601
PDE5A	9.28383	0.58582	-3.98619	0.000284601
CBR1	66.4654	4.20096	-3.98381	0.00792177
NDUFA7	32.4947	2.05586	-3.98239	0.00611373
CARD10	2.14336	0.13575	-3.98085	0.0255344
PROCR	9.29051	0.589114	-3.97914	0.0226012
TMEM14C	39.4397	2.50184	-3.97859	0.00642556
PTPN21	7.5203	0.477527	-3.97714	0.00399948
COMMD1	55.7021	3.549	-3.97225	0.00203172
TMEM237	11.8469	0.758495	-3.96523	0.0261046
COQ3	11.008	0.705471	-3.96382	0.00881491
CMTR2	12.821	0.823272	-3.961	0.00163383
COL21A1	4.43303	0.284899	-3.95977	0.0143328
PEX7	9.49787	0.610835	-3.95875	0.0473742
MTCH2	38.946	2.50729	-3.95727	0.000284601
KIAA0895	3.66623	0.236356	-3.95526	0.012428
NDUFS1	66.2912	4.28273	-3.95222	0.000284601
TXNDC9	30.0467	1.94461	-3.94965	0.000284601
LAPTM4B	25.9547	1.68039	-3.94913	0.000284601
ADORA2B	5.06071	0.327722	-3.9488	0.0224888
NDFIP2	38.7678	2.51086	-3.9486	0.000535023
ACAD9	39.9439	2.58748	-3.94836	0.000284601
C7orf73	14.1562	0.919607	-3.94427	0.000284601
ENTPD5	5.03153	0.326972	-3.94376	0.0203159
XDH	1.80723	0.117546	-3.94248	0.0283956
GAS2L3	4.43521	0.289009	-3.93982	0.0490543
BBS1	3.27111	0.213699	-3.93613	0.0116549
APOLD1	25.0165	1.64208	-3.92928	0.000284601
SPARCL1	170.231	11.2104	-3.92458	0.000284601
INHBB	8.17487	0.539484	-3.92154	0.00578772
KRCC1	30.9245	2.04585	-3.91798	0.000284601
SOX7	8.84122	0.585624	-3.9162	0.00399948
MAOB	3.9435	0.261909	-3.91234	0.0375092
TMEM135	7.59823	0.505178	-3.9108	0.000284601
GNPDA2	12.7564	0.855027	-3.89911	0.0229199
ALAD	7.80401	0.523778	-3.89719	0.00163383
ACO1	46.0942	3.09415	-3.89697	0.000284601
RGS5	35.2032	2.36534	-3.89559	0.00483258
ANTXR1	25.0873	1.68576	-3.89549	0.000991254
ZNF75A	6.51917	0.438814	-3.89301	0.0404066
CFI	4.43912	0.298814	-3.89295	0.0493856
PUS7L	11.6634	0.786	-3.89131	0.000284601
SDR9C7	18.5024	1.24713	-3.89102	0.0108128
FAXDC2	36.598	2.47312	-3.88736	0.000284601
COMMD8	17.5512	1.18706	-3.8861	0.00277307
C1GALT1C1	18.7829	1.27102	-3.88536	0.00951482
CCL2	87.8308	5.94651	-3.88461	0.000284601
GREM1	12.3721	0.838633	-3.88291	0.028301
ANK1	2.0003	0.135625	-3.88252	0.0384786
CELSR1	3.66052	0.249057	-3.8775	0.000284601
ADGRL4	10.1248	0.690562	-3.87398	0.00120913
PRSS8	13.5647	0.92564	-3.87327	0.0128183
THOC7	73.0085	4.98929	-3.87116	0.0318784
SORBS1	17.6262	1.20982	-3.86485	0.000284601
TMEM176A	4.59422	0.315663	-3.86336	0.0329005
GALK1	2.74642	0.189042	-3.86077	0.0497226
TIMMDC1	46.019	3.16853	-3.86034	0.000284601
SPRR4	68.4402	4.71421	-3.85976	0.00365935
MRPL27	28.6483	1.97703	-3.85705	0.00611373
CYR61	47.9718	3.31279	-3.85607	0.000284601
ARSD	5.22108	0.361341	-3.85292	0.00182901
PTPN14	14.7786	1.0245	-3.85052	0.000284601
UQCRC1	53.749	3.73073	-3.84871	0.000284601
SLC12A2	65.678	4.56499	-3.84673	0.000284601
NDUFB7	51.192	3.56002	-3.84596	0.00163383
NIPSNAP3A	13.7303	0.955559	-3.84487	0.00182901
NAE1	37.2996	2.60598	-3.83927	0.000284601
C17orf89	37.6014	2.6287	-3.83837	0.0373184
ANXA4	29.8905	2.09725	-3.83312	0.000284601
DUOX1	8.1914	0.575565	-3.83106	0.000284601
CAT	66.5347	4.68043	-3.82939	0.000284601
SLC2A10	3.15576	0.222099	-3.82871	0.0360651
CTNND1	84.2082	5.93444	-3.82678	0.000284601
TMEM230	29.5564	2.08302	-3.82672	0.00241324
NDUFS4	152.494	10.7477	-3.82666	0.000284601
CUL5	20.0473	1.41314	-3.82644	0.000284601
TMEM154	51.7095	3.64685	-3.82571	0.000284601
DIRC2	10.6982	0.755337	-3.82411	0.000991254
GSPT2	4.17092	0.294814	-3.82249	0.0182511
NES	8.76103	0.620308	-3.82004	0.00120913
CYP3A4	1.21387	0.0861484	-3.81664	0.030828
GPX3	30.8255	2.18815	-3.81634	0.000284601
PYGO1	4.08623	0.290507	-3.81412	0.00466855
ANPEP	4.44607	0.316668	-3.81149	0.00295368
ZNF732	1.89514	0.134994	-3.81134	0.020438
FAM172A	13.5866	0.968583	-3.81017	0.000284601
LRP3	2.15455	0.153638	-3.80978	0.040328
MPHOSPH6	31.9001	2.27624	-3.80884	0.00241324
IRAK3	6.83295	0.487798	-3.80815	0.0181341
SLC2A13	4.00975	0.286398	-3.80742	0.000284601
ARHGEF17	1.551	0.11099	-3.8047	0.0237587
CARS2	8.9404	0.639929	-3.80435	0.00260006
CERS4	34.7559	2.48786	-3.80428	0.000284601
ZNF441	5.65654	0.405536	-3.80202	0.00515455
LANCL1	29.5574	2.1207	-3.80091	0.000284601
FCGR2A	16.3801	1.17631	-3.79959	0.0497226
LRP11	25.5527	1.83758	-3.79759	0.000284601
CAAP1	15.4708	1.1126	-3.79754	0.00399948
NBN	27.1036	1.9561	-3.79243	0.000284601
SPATA6	2.63713	0.190352	-3.79222	0.0170562
MAGEF1	17.2558	1.24601	-3.7917	0.00142196
CUX2	1.4013	0.101365	-3.78914	0.0449929
ASPH	89.921	6.50465	-3.78911	0.000284601
RABL3	9.96962	0.721386	-3.78869	0.000284601
CTGF	68.8451	4.98373	-3.78806	0.000284601
NXT2	10.723	0.776263	-3.78802	0.028301
TNS3	6.97639	0.507261	-3.78168	0.000771987
USP46	5.53806	0.402913	-3.78084	0.0177636
PTENP1	2.76241	0.202071	-3.773	0.00295368
TBC1D9	8.1984	0.601161	-3.76952	0.042434
FLNB	45.2042	3.31673	-3.76862	0.000284601
GALNT1	66.8308	4.91448	-3.7654	0.000284601
HSPA12A	3.57905	0.264062	-3.76063	0.0184838
CIPC	11.5374	0.852348	-3.75873	0.000284601
PCDHGC3	13.5493	1.00279	-3.75613	0.0478547
MRPS28	32.1813	2.38222	-3.75585	0.0135681
FAM63A	9.01343	0.668851	-3.75232	0.0330023
SYNJ2BP	13.4192	0.995911	-3.75214	0.000284601
STYXL1	3.74446	0.278107	-3.75105	0.0312535
TYRO3	5.84099	0.434387	-3.74916	0.0178886
DSTN	299.546	22.2943	-3.74803	0.000284601
ZNF436	28.5204	2.12389	-3.74721	0.000284601
STK38L	21.0652	1.56896	-3.74698	0.000284601
PLA2G4D	7.16877	0.53581	-3.74193	0.0120244
GPC4	3.57435	0.267479	-3.74018	0.0335143
CREB5	5.48272	0.410318	-3.74008	0.0367843
TIMM44	9.68584	0.725814	-3.73821	0.00277307
SMARCAD1	20.4168	1.53059	-3.73759	0.000284601
CRISPLD2	23.9633	1.79809	-3.73629	0.000284601
MAP1B	16.4915	1.23946	-3.73394	0.000284601
ALDH3A2	70.6447	5.31041	-3.73369	0.000284601
TRIM2	27.3285	2.05683	-3.73192	0.000771987
CXorf56	15.278	1.15002	-3.73173	0.0258725
NCCRP1	34.3399	2.58535	-3.73146	0.000284601
TMEM165	53.91	4.066	-3.72887	0.000284601
PTS	29.325	2.21528	-3.72657	0.00120913
PIGK	12.9206	0.977258	-3.72478	0.000284601
KRT77	22.2019	1.68095	-3.72333	0.000771987
GFM1	29.1702	2.20949	-3.72271	0.000284601
HEBP2	71.5193	5.41757	-3.72262	0.000284601
FCF1	10.2872	0.780282	-3.7207	0.000991254
PI15	3.16548	0.240544	-3.71806	0.0147198
LACTB2	11.4465	0.871006	-3.71608	0.0194799
COL6A3	48.0739	3.65962	-3.71549	0.000284601
CACHD1	8.60897	0.657074	-3.71171	0.000535023
AFG3L2	38.6793	2.95552	-3.71007	0.000284601
JAG1	35.6201	2.72866	-3.70643	0.000284601
CASP14	85.9463	6.61295	-3.70007	0.000284601
FDPS	279.366	21.4956	-3.70004	0.000284601
HSD17B4	88.0373	6.7767	-3.69946	0.000284601
NOTCH3	8.03097	0.618355	-3.69907	0.00642556
ECHDC1	55.9963	4.31163	-3.69903	0.000284601
GPX7	4.16811	0.321168	-3.69799	0.0262986
TMPRSS11D	6.39141	0.49263	-3.69756	0.0238805
VWF	7.97675	0.615097	-3.69692	0.000284601
ANLN	8.69472	0.671753	-3.69414	0.00792177
C17orf75	2.93891	0.227134	-3.69366	0.00702109
MAN1A1	37.8931	2.93411	-3.69094	0.000284601
FGD4	17.5979	1.36375	-3.68975	0.000284601
CKAP4	31.013	2.40458	-3.68901	0.000284601
GTPBP10	5.78527	0.448998	-3.6876	0.00532041
COA7	7.14328	0.55578	-3.684	0.0258725
PRDX2	137.662	10.73	-3.68141	0.000284601
RHOT1	32.2335	2.51265	-3.68128	0.000284601
PDK4	35.3732	2.7575	-3.68123	0.000284601
DBI	462.116	36.0323	-3.68089	0.000284601
POLR3B	7.37098	0.575469	-3.67905	0.0161579
TRAPPC11	21.4871	1.67987	-3.67705	0.000284601
MRPL35	22.4037	1.75214	-3.67655	0.000284601
SLIRP	121.177	9.49797	-3.67335	0.0235403
EMP1	195.09	15.3213	-3.67053	0.000284601
AGL	17.6162	1.38353	-3.67048	0.000284601
TMEM30B	11.7249	0.921354	-3.66968	0.000284601
EPN2	8.91148	0.700412	-3.66939	0.0249681
TMEM241	3.01128	0.237157	-3.66646	0.0278858
FEZ2	30.4895	2.40195	-3.66603	0.000284601
NDNF	5.68273	0.447914	-3.66529	0.0086771
IRX3	17.7399	1.40157	-3.66188	0.00142196
HIBADH	24.5202	1.93761	-3.66162	0.0194799
DHX32	25.4557	2.01307	-3.66052	0.0377239
MRPL46	17.9701	1.42257	-3.65903	0.0149936
ARHGEF10	4.86684	0.385399	-3.65856	0.0398359
ARHGEF19	2.54151	0.201505	-3.6568	0.0265102
COQ5	15.7274	1.2492	-3.6542	0.00807016
ADI1	41.6692	3.30982	-3.65416	0.000284601
CDK1	9.44171	0.752657	-3.64898	0.04965
BDH2	8.47355	0.675871	-3.64815	0.00163383
GSTCD	4.38654	0.350025	-3.64755	0.029289
ZNF518A	11.5335	0.922502	-3.64413	0.000284601
NBEA	4.59484	0.367556	-3.64398	0.00331395
FAM134B	26.7489	2.14681	-3.63921	0.000284601
SASH1	23.0915	1.85508	-3.63781	0.000284601
MARVELD1	5.33243	0.428988	-3.63578	0.0221743
CERS6	15.5701	1.25291	-3.63542	0.000284601
C21orf33	24.4737	1.96943	-3.63538	0.0299584
AASDHPPT	22.307	1.80825	-3.62483	0.0100877
C2CD2	16.4886	1.33831	-3.62299	0.00702109
PARVA	11.2337	0.911855	-3.62289	0.000284601
ACTR10	21.9847	1.78475	-3.62271	0.000284601
NDUFA9	28.1234	2.28803	-3.61959	0.000284601
RNASE1	95.7108	7.78761	-3.61943	0.0172938
TMEM97	48.0565	3.91158	-3.61891	0.00499706
METTL10	9.60801	0.782255	-3.61853	0.0297342
CDC14B	4.17011	0.340155	-3.61582	0.0427212
GABPA	21.9401	1.79217	-3.61378	0.000771987
LOC103611081	2.9893	0.24423	-3.6135	0.00762192
NTRK2	22.3007	1.82315	-3.61258	0.000284601
MUC1	7.46075	0.609977	-3.61249	0.0126844
B3GALTL	4.57623	0.374724	-3.61026	0.00365935
IDH2	68.5182	5.62093	-3.60761	0.000284601
CCDC90B	10.3985	0.853062	-3.60757	0.000284601
FAF2	27.2463	2.2454	-3.60101	0.000284601
HPGD	26.5523	2.18831	-3.60095	0.000535023
HTRA1	53.8374	4.4411	-3.59962	0.000284601
NPR3	7.41641	0.612478	-3.59799	0.0206696
SLC7A11	2.8242	0.233403	-3.59695	0.00778128
PRIMPOL	5.27382	0.436026	-3.59636	0.0449069
ABCA5	12.3243	1.01927	-3.5959	0.000535023
FGFR3	15.6457	1.29445	-3.59536	0.00365935
SORT1	20.5133	1.6975	-3.59508	0.000535023
TCEAL8	60.2003	4.99617	-3.59088	0.0147198
TM7SF3	16.8954	1.4026	-3.59046	0.000284601
IDH1	114.823	9.53461	-3.59009	0.000284601
PAPSS1	41.8569	3.49763	-3.58102	0.000284601
ZC3H12C	10.8412	0.90935	-3.57555	0.000284601
STAM2	17.2392	1.44828	-3.57328	0.000284601
ADH5	36.9835	3.10918	-3.57228	0.000284601
CYFIP1	30.7066	2.58762	-3.56885	0.000284601
AASS	10.0735	0.85125	-3.56484	0.000284601
TMEM55A	5.20245	0.441601	-3.55837	0.00611373
KREMEN1	15.5282	1.31853	-3.55789	0.04932
F2RL1	16.7342	1.42325	-3.55554	0.000535023
CTSH	46.4926	3.95533	-3.55513	0.000284601
PAM	50.7616	4.3185	-3.55513	0.000284601
TEAD3	5.78879	0.493056	-3.55344	0.0071643
ZNF713	1.86175	0.158626	-3.55296	0.0231294
APPL1	43.0862	3.67285	-3.55226	0.000284601
ARFIP1	21.0179	1.7919	-3.55205	0.000991254
TBL2	8.47464	0.723265	-3.55056	0.000991254
PLA2G12A	12.525	1.06906	-3.5504	0.000284601
NAA20	48.4276	4.13351	-3.55039	0.000284601
POFUT1	11.4893	0.98121	-3.54959	0.0143328
NCAPG2	5.26387	0.44974	-3.54896	0.0167971
AKR1B10	10.7232	0.9198	-3.54327	0.0379445
DAB2	17.217	1.47978	-3.54039	0.00277307
CETN2	35.7798	3.07764	-3.53925	0.00142196
PPARG	26.9796	2.32374	-3.53735	0.000535023
MFN1	35.684	3.07382	-3.53717	0.000284601
LYPD6B	7.94389	0.685617	-3.53437	0.0235403
LINC00998	39.4365	3.4074	-3.53279	0.0414089
PGGT1B	21.1137	1.82483	-3.53235	0.000284601
SIL1	18.8701	1.63332	-3.53023	0.0429189
LHFPL2	17.6682	1.53063	-3.52896	0.000284601
LGALS3	203.305	17.669	-3.52435	0.000284601
ADGRA2	7.04011	0.614109	-3.51903	0.0136922
TBC1D12	6.3374	0.553835	-3.51636	0.00483258
GEMIN6	16.5632	1.44851	-3.51534	0.0222713
TRAPPC2L	19.3793	1.69873	-3.51198	0.0154938
RWDD4	8.96769	0.786282	-3.51162	0.0120244
WDR11	17.5523	1.53954	-3.51109	0.000284601
MLANA	15.2768	1.3402	-3.51082	0.012571
NDUFA5	23.2864	2.04422	-3.50987	0.000284601
FHL1	79.7363	7.00265	-3.50926	0.000284601
CFTR	3.44186	0.302663	-3.5074	0.0235403
HEATR5A	8.90387	0.783424	-3.50657	0.000284601
COMTD1	9.39256	0.830717	-3.49909	0.0172938
FAHD2A	5.87995	0.520145	-3.49882	0.0449069
AMACR	12.1789	1.07737	-3.49879	0.0111023
ZAK	24.5441	2.17451	-3.49662	0.000284601
ZDHHC13	18.771	1.66346	-3.49625	0.00466855
CUEDC2	9.49577	0.843227	-3.49329	0.00807016
HYAL2	10.4484	0.927957	-3.49308	0.0176451
DLAT	16.0882	1.42921	-3.49271	0.000284601
NEDD4	14.1781	1.26038	-3.49173	0.000991254
BMPR1A	20.5818	1.83429	-3.48808	0.000284601
ZBTB8OS	11.7363	1.04666	-3.48712	0.0193813
TMEM62	3.97986	0.355246	-3.48583	0.0128183
LYRM1	10.59	0.946098	-3.48457	0.0355414
LAMTOR3	18.5472	1.66149	-3.48065	0.000284601
ZNF726	6.55663	0.587362	-3.48063	0.0086771
SERPINE2	16.6141	1.48961	-3.4794	0.0374077
FBLN5	13.9462	1.2517	-3.47792	0.00120913
PXDC1	13.0354	1.17201	-3.47538	0.00182901
DENND2C	16.7514	1.51132	-3.47039	0.000284601
ZNF320	4.28864	0.387464	-3.46839	0.00182901
GM2A	61.7212	5.58583	-3.46592	0.000284601
KIAA0020	34.3835	3.11561	-3.46413	0.000284601
CASD1	10.1615	0.921594	-3.46283	0.000284601
ZNF397	9.44839	0.857606	-3.46168	0.0450858
ETV5	3.4565	0.314023	-3.46037	0.0176451
ASPM	5.92828	0.538918	-3.45948	0.000535023
CEBPD	67.7369	6.16384	-3.45804	0.000284601
PCCA	12.2359	1.11343	-3.45804	0.0126844
L2HGDH	3.8726	0.353244	-3.45456	0.0169318
GAB1	11.6786	1.06601	-3.45357	0.000284601
COBL	7.48939	0.685545	-3.44953	0.00578772
DNAJC10	22.978	2.10692	-3.44704	0.000284601
MRPS27	19.1626	1.75852	-3.44586	0.000284601
PIGY	56.2828	5.16838	-3.44491	0.000284601
SLC25A43	19.526	1.79571	-3.44277	0.000284601
ACAT1	51.3889	4.72678	-3.44253	0.000284601
VANGL2	3.16525	0.291631	-3.44011	0.0258725
SMIM15	32.0778	2.9569	-3.43942	0.00277307
GCFC2	11.5424	1.06546	-3.43739	0.0103854
CTSB	77.8218	7.1891	-3.43629	0.000284601
ANXA2P2	24.4449	2.25931	-3.43557	0.000535023
MUT	16.8957	1.5622	-3.435	0.000284601
SOAT1	111.582	10.3248	-3.43392	0.000284601
NUCB2	48.607	4.49988	-3.43321	0.000284601
KIAA1107	1.97014	0.182757	-3.4303	0.0280059
NFYB	14.1462	1.31393	-3.42845	0.000284601
SULF2	10.7302	0.998383	-3.42594	0.000284601
SNX13	28.4484	2.647	-3.42592	0.000284601
FCGBP	3.41886	0.318912	-3.42229	0.000284601
ADAMTS9	10.1808	0.954366	-3.41517	0.0135681
SLC35F5	28.8152	2.70188	-3.41479	0.000284601
IER3IP1	44.7481	4.21382	-3.40863	0.000284601
HBEGF	24.0443	2.26953	-3.40523	0.000284601
ERH	76.5381	7.23276	-3.40356	0.000284601
ARMC10	17.1104	1.61803	-3.40256	0.00295368
LOC100190986	2.1593	0.20438	-3.40123	0.0421525
PAIP2B	8.91978	0.845503	-3.39913	0.000284601
ARMC1	19.1963	1.82331	-3.3962	0.0205481
ISOC1	29.8674	2.84067	-3.39427	0.00241324
ZMYM1	5.80525	0.552259	-3.39394	0.0436384
TM4SF1	127.018	12.1023	-3.39168	0.000284601
TMA16	14.3791	1.37181	-3.38982	0.00163383
PDDC1	5.11183	0.487689	-3.38981	0.0100877
TINCR	7.86678	0.751123	-3.38865	0.00120913
TIMM13	15.2912	1.462	-3.38669	0.00994778
MRS2	13.1816	1.26328	-3.38328	0.0408498
FAM200A	5.05011	0.484665	-3.38126	0.0071643
JAK2	16.4193	1.57771	-3.37949	0.000284601
BASP1	16.1393	1.55089	-3.3794	0.00578772
KIF1C	18.9349	1.82032	-3.37878	0.000284601
ZNF770	60.0569	5.77612	-3.37816	0.000284601
CLDN12	14.8661	1.43068	-3.37726	0.00418101
NUP35	15.8096	1.5216	-3.37713	0.035148
SUV39H2	5.44754	0.525217	-3.37462	0.012428
RNASE4	33.4301	3.2298	-3.37163	0.0259909
FSTL3	4.67769	0.452145	-3.37094	0.0188478
SERPINB1	35.8901	3.47676	-3.36777	0.000284601
VPS54	22.5445	2.18491	-3.36713	0.000284601
PPFIBP1	17.1332	1.66065	-3.36698	0.000284601
PLK2	53.1777	5.16552	-3.36384	0.000284601
ZNF57	8.66433	0.843356	-3.36087	0.00762192
PPM1H	3.11181	0.302934	-3.36068	0.0160213
H1F0	46.9969	4.58251	-3.35835	0.000284601
ZNF681	5.17464	0.506006	-3.35423	0.00120913
PKHD1L1	0.999525	0.0977462	-3.35413	0.021591
PLEKHG1	11.0985	1.08593	-3.35336	0.000284601
TSPAN13	23.1144	2.26212	-3.35305	0.00120913
LEPROT	22.1387	2.17263	-3.34905	0.000284601
OPA1	33.4946	3.28968	-3.34791	0.000284601
GSTP1	127.937	12.5681	-3.3476	0.000284601
TMEM209	8.09687	0.79568	-3.3471	0.0116549
AK3	30.7936	3.03136	-3.34459	0.000284601
FANCF	5.76446	0.567734	-3.3439	0.0034864
DPYD	23.6327	2.32769	-3.34382	0.000284601
KIAA1211L	1.82476	0.17983	-3.343	0.0262986
ZNF618	0.961172	0.0947457	-3.34266	0.0220525
DAAM1	39.1538	3.86233	-3.34161	0.000284601
FAM76A	10.7852	1.06462	-3.34065	0.00466855
NET1	61.3002	6.06819	-3.33655	0.000284601
MAK16	18.5055	1.83247	-3.33609	0.00295368
PSMC6	78.1502	7.74216	-3.33544	0.000284601
MTA3	14.4305	1.42991	-3.33512	0.000284601
DOCK7	11.0155	1.09282	-3.3334	0.000284601
NADK	10.6485	1.05655	-3.33321	0.00532041
B3GNT5	19.5975	1.94784	-3.33073	0.000284601
GALK2	11.8356	1.18007	-3.32619	0.00399948
KCNK5	4.28856	0.428153	-3.3243	0.0152446
RPL13AP20	10.8689	1.08532	-3.32401	0.0206696
LGMN	26.8104	2.67718	-3.324	0.0200673
CMPK1	91.2785	9.13812	-3.32031	0.000284601
PSD3	11.975	1.20224	-3.31623	0.00203172
TBX15	7.83933	0.787428	-3.31551	0.0086771
ITFG1	22.9725	2.3085	-3.31488	0.000284601
CRYBG3	34.3167	3.45155	-3.3136	0.000284601
ZC3HAV1L	4.22864	0.426028	-3.31117	0.0476672
HSD17B12	74.5633	7.51512	-3.3106	0.000284601
COX5B	178.491	17.991	-3.3105	0.000284601
DTWD1	11.1539	1.12438	-3.31035	0.00895162
NYNRIN	2.31772	0.234663	-3.30404	0.0301716
AACS	28.2437	2.86006	-3.30381	0.000284601
SCCPDH	7.30019	0.739866	-3.3026	0.012428
KLF4	57.5004	5.82914	-3.30222	0.000284601
ACSL3	58.8051	5.9843	-3.29669	0.000284601
TIMM8B	44.5735	4.53862	-3.29586	0.0144652
TACC2	17.4666	1.77897	-3.29549	0.0205481
SRBD1	8.11487	0.826554	-3.29539	0.00120913
SDHD	71.4931	7.28237	-3.29532	0.000284601
OSTC	89.5806	9.12508	-3.29528	0.000284601
ITGA6	68.0707	6.94036	-3.29395	0.000284601
AEBP1	17.653	1.80199	-3.29225	0.00241324
KCTD12	35.669	3.6439	-3.29112	0.000284601
IRS1	4.29395	0.438762	-3.2908	0.000284601
FRY	9.12947	0.933062	-3.29049	0.000284601
SPINT2	100.565	10.2904	-3.28876	0.000284601
SLC25A16	10.5664	1.08137	-3.28854	0.00241324
DLC1	14.6959	1.50708	-3.28559	0.00120913
NANP	2.89666	0.297353	-3.28414	0.0235403
RBFOX2	20.0076	2.05526	-3.28315	0.000284601
NIPSNAP1	12.0198	1.23698	-3.28052	0.00120913
SLC35A3	12.1201	1.24972	-3.27773	0.000991254
SLC44A1	22.3313	2.3065	-3.27529	0.000284601
UEVLD	27.261	2.82525	-3.27039	0.00260006
C4orf27	10.3329	1.07121	-3.26993	0.0396317
ATXN10	21.0511	2.18422	-3.2687	0.000284601
MREG	17.295	1.79666	-3.26697	0.000284601
PAPL	8.35561	0.873516	-3.25784	0.0071643
MRPS16	25.8806	2.71013	-3.25544	0.00222553
BDKRB2	5.33055	0.559017	-3.25332	0.00331395
TSPAN33	4.76423	0.500205	-3.25165	0.031982
SLC31A2	45.8363	4.81942	-3.24956	0.000284601
RGS9BP	2.8575	0.300872	-3.24753	0.021591
TMPRSS11B	8.04585	0.84892	-3.24454	0.0346885
UPB1	5.23248	0.552458	-3.24356	0.0237587
PHF5A	36.5684	3.87107	-3.23979	0.00142196
ALDH9A1	85.4527	9.04826	-3.23941	0.000284601
KIAA1462	5.52528	0.585216	-3.23901	0.000284601
GCA	7.31104	0.774449	-3.23883	0.00241324
EI24	73.0809	7.7524	-3.23678	0.000284601
ABHD6	23.5277	2.49968	-3.23454	0.000284601
CD9	240.722	25.5805	-3.23425	0.000284601
ZFYVE9	18.7856	1.99671	-3.23393	0.000284601
ANKRD23	6.44234	0.684861	-3.2337	0.00671911
EIF2AK4	10.3562	1.10364	-3.23015	0.000284601
TNFRSF21	5.82661	0.621357	-3.22916	0.00951482
LSM3	108.143	11.5414	-3.22805	0.000284601
CA13	6.86795	0.73308	-3.22784	0.00383132
SIX4	1.11123	0.11911	-3.22179	0.0454705
DENR	32.5349	3.48825	-3.22141	0.000284601
ADGRF4	8.37023	0.89776	-3.22087	0.0117789
APBB2	8.88505	0.953434	-3.22017	0.0269874
PGM2	28.1557	3.02288	-3.21943	0.000284601
TSTD2	6.40282	0.68759	-3.21909	0.0368986
TEFM	7.23875	0.77768	-3.21849	0.0305005
LYRM7	8.64846	0.930868	-3.21579	0.000284601
SMIM19	29.4199	3.16855	-3.2149	0.049818
SLC20A2	20.2184	2.1833	-3.21109	0.00399948
MRPL40	27.1289	2.93158	-3.21008	0.00837717
WAC-AS1	5.93284	0.641339	-3.20956	0.00142196
PCDH1	16.6439	1.80274	-3.20673	0.0307278
TSNAX	31.3775	3.40131	-3.20557	0.00642556
PI16	21.1578	2.29449	-3.20495	0.00515455
TRPS1	42.9744	4.67279	-3.20112	0.000284601
TJP2	25.5815	2.78315	-3.20031	0.00120913
SDC3	3.68557	0.401402	-3.19877	0.0220525
PANK1	7.91192	0.861925	-3.19839	0.0326964
LINC00504	2.37223	0.259326	-3.19341	0.0381336
NDUFAB1	69.8876	7.64369	-3.19269	0.000535023
ITGAV	66.423	7.26779	-3.19209	0.000284601
RRM2B	12.8984	1.41293	-3.19043	0.000284601
SCFD2	7.97492	0.876401	-3.18581	0.00277307
NRIP1	23.0351	2.5317	-3.18565	0.000284601
PLVAP	12.8096	1.40835	-3.18515	0.00314059
SMPD3	8.07819	0.888966	-3.18383	0.000535023
VPS36	27.2939	3.00416	-3.18355	0.000284601
EBF1	8.21209	0.904302	-3.18287	0.0335982
ZNF510	7.49039	0.824989	-3.18259	0.000284601
MYOM1	5.74772	0.634739	-3.17876	0.00702109
GTF2H1	26.2502	2.90862	-3.17392	0.0106787
GUF1	14.0719	1.55946	-3.17371	0.000284601
LSM5	10.0479	1.11413	-3.1729	0.0122898
AIG1	19.6968	2.18845	-3.16998	0.000535023
AP4E1	10.7884	1.1994	-3.16909	0.000284601
SPG20	23.6871	2.6457	-3.16238	0.000991254
JPH1	2.00156	0.223578	-3.16228	0.0330872
MRPL20	122.197	13.6839	-3.15866	0.00383132
MMP2	43.5753	4.87971	-3.15865	0.0466799
EML2	8.34353	0.934336	-3.15864	0.00611373
NOS3	2.06828	0.231659	-3.15835	0.0417329
ZNF77	4.20201	0.470911	-3.15755	0.0392093
STS	3.96123	0.444214	-3.15662	0.0034864
CIAPIN1	10.3143	1.15815	-3.15475	0.00821754
RTN4	553.773	62.3089	-3.15178	0.000284601
TRIL	4.30606	0.484731	-3.15111	0.0227091
COMMD10	12.0329	1.35671	-3.14881	0.0326964
ERLEC1	26.9093	3.03855	-3.14665	0.00383132
IGFBP4	39.3719	4.44733	-3.14616	0.000284601
DRAP1	52.248	5.9146	-3.14303	0.000284601
VMA21	24.0133	2.7221	-3.14104	0.000284601
AKAP6	2.72342	0.308725	-3.14102	0.00399948
ANGPTL2	13.1082	1.48639	-3.14058	0.0485565
ZNF43	22.205	2.51848	-3.14026	0.000284601
TRMT12	10.0618	1.14207	-3.13917	0.00203172
JUP	66.8157	7.58983	-3.13805	0.0228001
H6PD	10.6672	1.21194	-3.13778	0.000284601
POLR1B	9.46697	1.07707	-3.13578	0.00163383
PCMTD2	25.686	2.92394	-3.13499	0.000284601
COL18A1	7.50267	0.85808	-3.12822	0.0295145
OSGIN2	15.4796	1.77218	-3.12677	0.000284601
PPP1R3A	5.57954	0.639772	-3.12452	0.0147198
SLC25A12	10.5543	1.21071	-3.1239	0.00483258
SCRN1	9.56481	1.09836	-3.12239	0.0065638
ZNF440	8.20903	0.944024	-3.12032	0.000991254
DKK3	21.6148	2.48599	-3.12013	0.0193813
MRPL42	24.3259	2.79899	-3.11952	0.000284601
ZNF561	8.06733	0.928743	-3.11874	0.000535023
HAS1	1.01021	0.116499	-3.11627	0.0359558
SVIP	24.8146	2.86474	-3.11471	0.000284601
KATNBL1	14.2343	1.6434	-3.11461	0.000284601
L3MBTL2	6.33403	0.732573	-3.11208	0.0219589
COX17	150.011	17.3541	-3.11172	0.000284601
C1QBP	121.162	14.0647	-3.10679	0.00532041
CD93	15.2261	1.77188	-3.1032	0.000284601
C1orf74	6.53459	0.760759	-3.10259	0.0358524
RRM1	64.0826	7.46385	-3.10194	0.000284601
NLN	6.35686	0.74253	-3.09779	0.000284601
MCCC1	35.4642	4.14539	-3.09678	0.000284601
CBR4	14.8449	1.73649	-3.09572	0.000284601
C10orf32	18.9741	2.2278	-3.09034	0.000535023
C12orf4	7.38246	0.867814	-3.08864	0.0184838
TNS1	13.1964	1.55143	-3.08848	0.00578772
ZCRB1	30.1192	3.54181	-3.08812	0.000284601
TMBIM4	44.9293	5.29692	-3.08443	0.000284601
ATP5G2	67.5809	7.98755	-3.08079	0.000284601
MINA	16.0179	1.89356	-3.08051	0.0379445
HDDC2	26.4382	3.12568	-3.08038	0.000284601
DBT	8.27579	0.978462	-3.08031	0.000284601
PSMC3	51.9567	6.15277	-3.078	0.000284601
ZNF844	7.65055	0.906576	-3.07706	0.000991254
RAB3D	17.2481	2.049	-3.07345	0.000284601
GNG10	27.5527	3.27392	-3.0731	0.0115251
FUCA1	22.0519	2.62452	-3.07078	0.000284601
LTBP2	11.8101	1.40828	-3.06801	0.000284601
ZNF786	4.53305	0.540865	-3.06714	0.012571
NFIA	24.993	2.98312	-3.06663	0.000284601
BMP2	5.05259	0.603205	-3.0663	0.00563652
MICU2	37.8642	4.5228	-3.06555	0.000284601
PPM1F	4.58599	0.550208	-3.05918	0.00450702
STX7	18.0781	2.17306	-3.05644	0.000284601
ARMCX1	15.4287	1.86354	-3.0495	0.000535023
UBE2V2	32.9222	3.97852	-3.04876	0.000284601
PMS1	7.01995	0.848839	-3.0479	0.0393278
SLC35A5	11.4933	1.39211	-3.04545	0.000284601
BRCC3	13.0609	1.58222	-3.04524	0.0400331
SAV1	17.7822	2.15448	-3.04502	0.000284601
TMCO1	28.5457	3.46268	-3.04332	0.000284601
RWDD2B	10.8429	1.31539	-3.04319	0.00979632
TMEM65	14.1685	1.71966	-3.04249	0.000284601
HPS5	13.6491	1.65884	-3.04056	0.00277307
STAT1	32.8982	4.00415	-3.03844	0.000284601
ZNF138	15.6827	1.90963	-3.03781	0.000284601
SLC38A5	1.95171	0.237787	-3.03699	0.0473742
SCFD1	39.6873	4.83598	-3.0368	0.000284601
TBC1D4	26.2032	3.19861	-3.03422	0.000284601
ZBTB7C	8.76187	1.07099	-3.03229	0.00314059
CDH5	5.40305	0.660487	-3.03217	0.00821754
RDH11	140.442	17.1705	-3.03198	0.000284601
TWF1	57.4039	7.02251	-3.03109	0.000284601
RHOQ	25.9927	3.17994	-3.03104	0.000284601
TMEM19	18.6121	2.27786	-3.03049	0.000284601
PLGRKT	17.687	2.1675	-3.02859	0.0134461
SMTNL1	4.11657	0.506012	-3.0242	0.0288362
SSFA2	94.7273	11.6541	-3.02294	0.000284601
UBE2D1	14.0906	1.73386	-3.02268	0.00383132
TMED3	64.5333	7.94303	-3.02228	0.000284601
WDHD1	3.98431	0.490423	-3.02223	0.000991254
ARHGEF37	13.735	1.69074	-3.02213	0.00365935
GPD2	15.2588	1.87925	-3.02141	0.000284601
OXR1	51.6694	6.36434	-3.02123	0.000284601
HDHD2	16.7929	2.07087	-3.01954	0.00331395
DYNC1I2	27.7328	3.42248	-3.01848	0.000284601
PLRG1	19.1546	2.36711	-3.01649	0.000284601
ZNF879	3.39853	0.420358	-3.01522	0.0381336
DCTD	22.5702	2.79186	-3.01512	0.000284601
DHX57	5.47337	0.678068	-3.01293	0.00222553
FBXL17	10.386	1.28917	-3.01012	0.000284601
HELLS	10.0203	1.24499	-3.00872	0.00399948
SLC9A2	3.40153	0.42281	-3.0081	0.0167971
ZNF35	5.22392	0.649363	-3.00804	0.0231294
NFIX	14.7884	1.83884	-3.0076	0.000284601
MDH1	75.1516	9.34913	-3.0069	0.000284601
GBAS	32.1427	3.99894	-3.0068	0.000284601
HLA-DRB5	31.1613	3.87947	-3.00582	0.00746699
CLIC6	3.16151	0.394114	-3.00393	0.0313474
ZDHHC17	13.0478	1.63014	-3.00074	0.000284601
BCHE	6.34389	0.793998	-2.99816	0.0256489
UCK2	8.03521	1.00858	-2.99401	0.00483258
LIPA	18.9708	2.38156	-2.9938	0.00260006
DOPEY1	18.7058	2.35172	-2.9917	0.000284601
MTFMT	3.84621	0.483712	-2.99122	0.0228001
DLD	59.4023	7.47174	-2.991	0.000284601
RNFT1	8.63901	1.08717	-2.99028	0.0034864
TNFAIP8L3	7.81509	0.984491	-2.98881	0.0289346
VBP1	39.8805	5.02651	-2.98805	0.000284601
CDON	7.99216	1.00984	-2.98445	0.0309439
TMCC3	10.1256	1.28164	-2.98195	0.00277307
GNPAT	55.7564	7.0681	-2.97974	0.000284601
ICK	9.36194	1.18816	-2.97808	0.000284601
MRPL19	12.4535	1.5867	-2.97245	0.000284601
MANEA	11.3926	1.45469	-2.96932	0.000284601
MTAP	9.76991	1.24798	-2.96875	0.000284601
GOSR2	12.238	1.56332	-2.96869	0.0143328
LOC730102	5.58605	0.713696	-2.96845	0.0275395
SREK1IP1	10.3552	1.32447	-2.96686	0.000284601
MRC2	10.2005	1.3064	-2.96498	0.000284601
TK2	5.3914	0.691336	-2.9632	0.000284601
AP3S1	58.5903	7.53417	-2.95914	0.000284601
FCER1G	18.2594	2.34848	-2.95885	0.0365614
HOXC13	1.57593	0.202897	-2.95738	0.0492316
GOPC	21.6659	2.79531	-2.95435	0.000284601
ERLIN2	17.4159	2.24729	-2.95415	0.000535023
FASTKD2	12.0277	1.55563	-2.9508	0.00142196
TRMT13	9.75108	1.26133	-2.95062	0.0105301
TNN	2.5569	0.331076	-2.94916	0.0334022
SSX2IP	6.78452	0.880902	-2.94519	0.00626885
SH3D19	23.8877	3.10486	-2.94367	0.000991254
LINC01554	13.1997	1.71804	-2.94167	0.00466855
PLIN3	18.1375	2.36336	-2.94006	0.000284601
CCBE1	1.75163	0.228316	-2.93959	0.0183747
NDUFB3	39.8335	5.19672	-2.93831	0.0194799
FILIP1L	41.4924	5.42276	-2.93575	0.00182901
CDK2AP1	81.7213	10.6856	-2.93504	0.000284601
NHLRC3	10.9777	1.43541	-2.93504	0.00702109
AP2S1	26.0758	3.41028	-2.93475	0.0165302
ZNF273	7.48716	0.97966	-2.93407	0.00642556
MRPL16	27.5431	3.60576	-2.93332	0.000771987
HMGCR	123.7	16.2067	-2.93218	0.000284601
LMCD1	21.0768	2.76265	-2.93153	0.0261855
MRPS17	34.4512	4.51834	-2.93069	0.0116549
FIS1	35.4463	4.64921	-2.93058	0.00331395
FHDC1	5.17303	0.678966	-2.9296	0.000284601
ARHGEF11	5.71402	0.750349	-2.92887	0.0494662
RCAN1	54.1935	7.13243	-2.92565	0.000284601
IARS2	52.5521	6.91925	-2.92506	0.000284601
BCL2L13	15.7897	2.08228	-2.92275	0.000284601
NPTN	53.8325	7.10085	-2.92241	0.000284601
EVI5	9.22865	1.21819	-2.92138	0.000284601
COA3	14.9451	1.97562	-2.9193	0.0100877
TSFM	12.8946	1.70491	-2.919	0.0071643
GFPT2	6.04525	0.799529	-2.91858	0.00642556
DMXL2	7.21262	0.954821	-2.91722	0.000284601
MTERF3	11.5387	1.52815	-2.91662	0.0276551
GLI3	4.88809	0.64857	-2.91394	0.000535023
SOD2	222.974	29.5998	-2.91321	0.000284601
MRPL3	63.5625	8.43861	-2.9131	0.000284601
FUCA2	9.1949	1.22231	-2.91123	0.00418101
ZNF544	9.28291	1.23592	-2.909	0.000284601
CHMP5	35.6047	4.74216	-2.90845	0.000284601
TWIST1	14.0454	1.87291	-2.90674	0.00499706
LARP7	30.8804	4.11787	-2.90672	0.00120913
ZNF608	5.08463	0.678079	-2.90662	0.00563652
ANGEL2	9.81441	1.31027	-2.90504	0.000284601
PTER	13.5027	1.80491	-2.90326	0.000284601
GPR153	2.54508	0.340261	-2.903	0.0226012
COL6A2	60.1577	8.05426	-2.90092	0.000284601
PTRF	62.7484	8.40672	-2.89996	0.000284601
WARS2	7.95719	1.07156	-2.89255	0.0268612
KIAA1715	21.6418	2.92767	-2.88599	0.000284601
USP5	15.3921	2.08249	-2.88581	0.000284601
MRPL28	12.2734	1.66057	-2.88578	0.0235403
PLEKHH3	2.67502	0.362521	-2.88342	0.0322752
CCDC132	13.6265	1.84798	-2.8824	0.00277307
YES1	51.9087	7.04753	-2.88079	0.000284601
INSR	12.1036	1.64523	-2.87908	0.000284601
LAP3	62.9836	8.56794	-2.87796	0.000284601
SDC4	62.8873	8.58279	-2.87325	0.000284601
ALG6	5.73045	0.782743	-2.87204	0.0034864
IL1R1	32.8855	4.49623	-2.87066	0.000284601
HES2	4.1104	0.562138	-2.87028	0.0322752
TMEM164	24.3521	3.33112	-2.86997	0.000284601
FAM162A	82.7098	11.3238	-2.8687	0.000284601
C4orf3	66.9567	9.17338	-2.8677	0.000284601
LRP12	9.92104	1.3628	-2.86392	0.00671911
DHTKD1	6.00819	0.825682	-2.86327	0.000284601
BNC2	4.09444	0.563528	-2.86111	0.000284601
GBE1	26.2237	3.61263	-2.85975	0.000284601
TTC32	7.34033	1.01301	-2.8572	0.0245895
CLIP4	30.3039	4.19416	-2.85305	0.000284601
AIMP1	30.088	4.16572	-2.85255	0.000284601
TRMT1L	5.23326	0.725905	-2.84986	0.0241234
MYH10	13.5753	1.88357	-2.84945	0.000284601
TUBB6	83.4697	11.589	-2.84849	0.000284601
LMOD1	5.86146	0.813824	-2.84847	0.0198251
AGPAT3	44.2739	6.16061	-2.84531	0.000284601
PRMT7	4.58357	0.637926	-2.84501	0.0361622
FOCAD	6.00736	0.837415	-2.84272	0.000535023
FAM126A	26.7204	3.72923	-2.84099	0.000284601
SUSD5	2.42138	0.338068	-2.84045	0.0227091
PPM1L	9.94687	1.38912	-2.84007	0.00203172
PPIP5K2	17.288	2.41566	-2.83928	0.000284601
MICU1	17.1203	2.39228	-2.83925	0.000771987
JKAMP	18.1196	2.53288	-2.8387	0.000535023
ZNF189	14.2362	1.99152	-2.83762	0.000284601
ZNF280D	16.2079	2.26869	-2.83677	0.000284601
SNX24	7.93652	1.11121	-2.83637	0.0200673
PHKB	13.8913	1.94602	-2.83559	0.000284601
AGO4	11.8673	1.66314	-2.83501	0.000284601
EPHA7	1.29272	0.181496	-2.8324	0.0466799
DCAF13	25.8159	3.62715	-2.83135	0.00365935
TRIT1	9.2697	1.30253	-2.83121	0.0034864
SLCO2A1	2.31448	0.325544	-2.82977	0.0337101
TIMM21	16.403	2.31228	-2.82657	0.00120913
CCND1	49.1839	6.93948	-2.82529	0.000284601
MGME1	12.7071	1.79324	-2.825	0.00383132
SLC30A6	10.0782	1.42258	-2.82466	0.000284601
NDUFA8	25.9116	3.65856	-2.82425	0.0034864
ZNF252P	7.78869	1.1008	-2.82283	0.0396317
FKBP10	5.6861	0.803682	-2.82274	0.0307278
MOCS2	9.8455	1.39242	-2.82187	0.000284601
ZNF471	1.97519	0.279541	-2.82086	0.028111
ZNF577	5.89747	0.835882	-2.81872	0.00895162
SNRNP27	25.563	3.6247	-2.81812	0.0065638
BECN1	44.9455	6.37448	-2.8178	0.000284601
ARF5	20.8487	2.95989	-2.81634	0.00331395
KIAA1033	26.2687	3.73158	-2.81549	0.000284601
SQLE	42.4514	6.03453	-2.8145	0.000284601
CLNS1A	58.4001	8.32643	-2.8102	0.000284601
UTP20	10.2282	1.4594	-2.8091	0.000284601
ZNF22	12.3037	1.75582	-2.80888	0.0391098
CKMT1A	7.48494	1.06845	-2.80848	0.0264069
MCFD2	39.0474	5.57723	-2.8076	0.00314059
PDZD2	7.2743	1.03967	-2.80668	0.000284601
NUP155	12.5648	1.79649	-2.80614	0.00241324
PPP2R3A	16.9326	2.42113	-2.80605	0.000284601
COL5A1	5.85388	0.837582	-2.80509	0.000284601
TNNI1	2.08325	0.298309	-2.80396	0.0375092
RARS	63.2868	9.07677	-2.80165	0.000284601
SCAMP1	23.6427	3.39284	-2.80083	0.000284601
ZNF680	14.2345	2.04294	-2.80067	0.000535023
ST3GAL3	1.48897	0.213721	-2.80051	0.0182511
MAGI1	8.23093	1.18354	-2.79795	0.00483258
HCFC2	10.7421	1.54625	-2.79643	0.000284601
PNPLA3	6.33848	0.912733	-2.79587	0.0231294
SCPEP1	33.8264	4.87124	-2.79579	0.000284601
TBC1D9B	14.2959	2.05991	-2.79495	0.000284601
DOCK4	4.45459	0.642916	-2.79259	0.0103854
FASTKD1	8.04708	1.16182	-2.79208	0.0144652
TNKS1BP1	20.2239	2.92015	-2.79195	0.000284601
C11orf96	19.525	2.81967	-2.79172	0.0111023
ADAMTS4	10.3938	1.50264	-2.79015	0.00203172
CASP1	23.0227	3.33749	-2.78622	0.000771987
DNAJC24	7.55582	1.09682	-2.78426	0.0214999
UFL1	27.0362	3.92604	-2.78375	0.000284601
PDHB	57.7061	8.38513	-2.78282	0.000284601
PTGS1	18.375	2.67394	-2.7807	0.00277307
IPPK	19.8777	2.89267	-2.78067	0.00746699
EXTL2	6.83649	0.995006	-2.78048	0.00120913
APP	121.453	17.6798	-2.78022	0.000284601
TMEM14B	44.2801	6.45538	-2.77809	0.0102335
DUT	18.3012	2.6717	-2.77611	0.0086771
LZTFL1	5.97217	0.872321	-2.77532	0.0154938
WDR12	13.7833	2.0171	-2.77257	0.00951482
C12orf29	18.5023	2.71097	-2.77082	0.00746699
IFIT3	11.2455	1.64857	-2.77006	0.0130681
DHX29	20.4812	3.00601	-2.76838	0.000284601
FRMD4A	4.05456	0.595139	-2.76825	0.00563652
ALDH18A1	14.0591	2.06422	-2.76783	0.00331395
TCEA3	19.8305	2.91655	-2.76539	0.00120913
EMC4	111.715	16.4332	-2.76514	0.031049
UBXN6	19.2992	2.83992	-2.76462	0.000771987
APH1A	16.7808	2.46952	-2.76451	0.00547936
ZNF593	12.2283	1.79998	-2.76416	0.0316601
MRPS9	28.7117	4.22808	-2.76356	0.000284601
KANK1	26.4041	3.88831	-2.76355	0.000284601
LMBRD2	11.1305	1.64482	-2.75852	0.00821754
IPO8	17.7256	2.61973	-2.75835	0.000284601
NEXN	5.43375	0.803724	-2.75718	0.00792177
LINC00667	6.93289	1.02601	-2.75641	0.00203172
SVIL	35.8948	5.31689	-2.75512	0.000284601
CLTA	66.4189	9.84337	-2.75437	0.000284601
MFSD4	3.57353	0.530508	-2.7519	0.00895162
NT5DC1	12.4214	1.84565	-2.75063	0.00163383
HADHB	79.1354	11.7686	-2.74938	0.000284601
DUSP23	28.466	4.23639	-2.74833	0.00881491
DIS3L	9.42198	1.40421	-2.74627	0.000535023
EHBP1	28.8989	4.30739	-2.74613	0.000284601
SAYSD1	11.2073	1.67174	-2.74502	0.0106787
NR2F6	9.52439	1.42208	-2.74363	0.00578772
COPZ1	31.7396	4.74097	-2.74303	0.000284601
SPRYD3	4.80149	0.719091	-2.73924	0.0356393
CEP70	11.0929	1.66198	-2.73866	0.000991254
BAIAP2L1	6.42504	0.962843	-2.73833	0.0401251
SPCS1	64.533	9.67375	-2.73789	0.030828
AQP3	139.958	21.011	-2.73577	0.000284601
REXO2	83.5346	12.5447	-2.7353	0.000284601
SLC25A13	10.0395	1.50772	-2.73524	0.0103854
FAM206A	7.33198	1.10174	-2.73442	0.0274429
ATRN	17.284	2.59726	-2.73437	0.000284601
ACOX1	27.6506	4.15644	-2.73389	0.000284601
TOP2A	14.7742	2.22501	-2.73119	0.000284601
NRP1	29.0004	4.36973	-2.73046	0.0234476
FUT10	5.72997	0.864092	-2.72927	0.00936142
FZD3	3.99513	0.603611	-2.72655	0.00515455
COPS8	13.983	2.11309	-2.72625	0.00922585
PWP2	7.10436	1.07436	-2.72523	0.00182901
EXOC4	38.5044	5.83734	-2.72164	0.000284601
PFDN1	27.047	4.10178	-2.72115	0.000284601
HIST1H2AH	50.4032	7.64689	-2.72057	0.00365935
CD59	83.7978	12.7396	-2.7176	0.000284601
MICU3	2.45293	0.37334	-2.71595	0.048869
CDCA2	2.24961	0.342545	-2.7153	0.0169318
USO1	78.2098	11.9215	-2.71378	0.000284601
ITGA1	9.35752	1.42811	-2.71202	0.0122898
TNS4	9.36501	1.42961	-2.71166	0.0065638
EEA1	33.6956	5.14674	-2.71083	0.000284601
EXOC1	29.632	4.52917	-2.70984	0.000284601
HMGCL	16.6066	2.53908	-2.70938	0.0244776
EHD3	3.54716	0.542541	-2.70886	0.0129409
ERCC1	17.3671	2.6571	-2.70843	0.0205481
RPL23P8	15.8572	2.42723	-2.70775	0.0265102
ORC3	11.9646	1.83151	-2.70767	0.0131975
ZNF626	15.5475	2.3809	-2.7071	0.00295368
IL20RB	39.8927	6.11571	-2.70553	0.000284601
ASNA1	16.4584	2.53055	-2.7013	0.0103854
FLT1	22.3171	3.43647	-2.69915	0.00671911
DYNC2H1	7.85963	1.21154	-2.69762	0.000284601
TMEM260	5.53013	0.852872	-2.69691	0.00182901
OAT	85.6366	13.2221	-2.69528	0.000284601
SDHC	5.94132	0.918072	-2.6941	0.0300548
TRMT44	7.53887	1.166	-2.69278	0.00203172
CCNC	45.3404	7.01688	-2.6919	0.000284601
ARPC1A	57.2046	8.86412	-2.69008	0.000284601
AATBC	5.62318	0.871735	-2.68942	0.00182901
MTFR1	14.021	2.17572	-2.68802	0.000284601
TFB2M	11.4437	1.77751	-2.68663	0.0105301
FGL2	79.1991	12.3337	-2.68288	0.000284601
FASN	54.1183	8.43175	-2.68221	0.000284601
POLQ	1.32689	0.206994	-2.68038	0.0330023
RFT1	2.83502	0.442287	-2.6803	0.0119046
CPM	9.52414	1.48666	-2.67952	0.0103854
PRSS12	10.6687	1.66867	-2.67661	0.000535023
DNAJC11	10.1992	1.59695	-2.67507	0.0153802
FBXO28	24.2716	3.80376	-2.67377	0.000284601
MAP3K13	11.7117	1.8362	-2.67316	0.00515455
MGMT	11.0126	1.72871	-2.67138	0.031982
GPATCH2	16.4362	2.58675	-2.66767	0.000284601
2016-09-08	26.6171	4.1895	-2.6675	0.000284601
PEBP1	194.457	30.6201	-2.6669	0.000284601
MFSD8	7.48325	1.17839	-2.66685	0.0135681
FKBP8	22.5948	3.56167	-2.66537	0.00807016
CISD1	12.5195	1.97413	-2.66488	0.00260006
CCDC25	17.7532	2.80026	-2.66445	0.000284601
TM9SF2	77.924	12.2918	-2.66437	0.000284601
SHPK	4.73612	0.747135	-2.66426	0.00908723
DESI1	10.0408	1.58635	-2.6621	0.000284601
POLDIP2	14.6527	2.31768	-2.66041	0.0229199
SLC35A1	18.6719	2.95451	-2.65988	0.000284601
FAM200B	4.69411	0.743287	-2.65886	0.00365935
TTC37	42.6272	6.76787	-2.655	0.000284601
PAK6	3.34045	0.530449	-2.65476	0.0475622
CDKAL1	13.8791	2.20928	-2.65127	0.000535023
GMFB	19.5014	3.10492	-2.65095	0.000284601
OLFML1	6.62777	1.05746	-2.64793	0.0222713
GAN	50.9912	8.13667	-2.64774	0.000284601
OTUD6B	12.4499	1.98878	-2.64618	0.00434531
SLITRK6	7.04482	1.128	-2.64279	0.00595279
PIPSL	1.58253	0.253855	-2.64016	0.028301
KEAP1	12.113	1.9442	-2.63931	0.000771987
CDC23	12.476	2.00411	-2.63812	0.040328
VRK2	14.4754	2.32711	-2.63699	0.00120913
CYP4V2	5.84233	0.939297	-2.63689	0.000991254
RPTN	9.61197	1.54632	-2.636	0.00922585
ZFP62	12.2434	1.97086	-2.63511	0.00182901
TFDP2	7.44355	1.19965	-2.63337	0.000284601
CFAP97	27.1745	4.38093	-2.63295	0.000284601
HBB	34.3665	5.54125	-2.63272	0.0226012
NUDT13	2.13056	0.343672	-2.63212	0.0454705
FBXO45	16.7211	2.69743	-2.63202	0.000284601
NOC2L	14.9664	2.42085	-2.62814	0.00881491
CLEC14A	6.65604	1.07733	-2.6272	0.0452783
BCCIP	53.5942	8.68001	-2.62631	0.00434531
MAP4K5	28.0832	4.56807	-2.62005	0.000284601
SLC25A20	12.8644	2.09341	-2.61946	0.00434531
GAS7	20.0554	3.26603	-2.61838	0.000284601
MPC1	69.1251	11.2665	-2.61717	0.000284601
MPZL1	28.6766	4.67558	-2.61666	0.000284601
TJP1	27.4825	4.48655	-2.61484	0.00295368
ZNF254	26.2965	4.2973	-2.61337	0.000284601
MTIF3	49.4123	8.08508	-2.61154	0.0470115
WWC2	5.28176	0.865115	-2.61005	0.000284601
AJUBA	11.6113	1.90255	-2.60952	0.0147198
RNASEH1	13.3834	2.19383	-2.60892	0.021591
RPS27L	69.83	11.4564	-2.6077	0.000284601
UFSP2	17.2243	2.83057	-2.60528	0.0228001
KLHL12	13.1224	2.15726	-2.60477	0.00611373
CSRP2BP	6.08964	1.00153	-2.60415	0.00854009
SDAD1	23.6181	3.88558	-2.60369	0.000284601
ZFP3	3.21331	0.528808	-2.60324	0.0142057
SFT2D1	21.8611	3.60542	-2.60013	0.0222713
NIT2	22.769	3.75537	-2.60004	0.00142196
NCR3LG1	1.85011	0.305442	-2.59864	0.0129409
SPRTN	14.5717	2.4117	-2.59505	0.000284601
PI4K2B	18.2462	3.02134	-2.59433	0.000284601
FERMT2	22.1338	3.67082	-2.59207	0.000284601
FAM174A	15.6416	2.59488	-2.59165	0.00547936
HMGN2	68.6021	11.3812	-2.59159	0.000284601
MOB3B	3.55731	0.590363	-2.59111	0.0495543
YEATS4	15.0872	2.50613	-2.58979	0.0272155
NHLRC2	10.6446	1.76835	-2.58964	0.000284601
ATP5A1	300.344	49.8999	-2.58951	0.000284601
ALKBH2	11.7205	1.94886	-2.58833	0.0448279
COX16	19.1863	3.1917	-2.58768	0.0170562
TMEM38B	6.5849	1.09574	-2.58725	0.00222553
HIST1H2BJ	69.3934	11.5533	-2.5865	0.00331395
VWA2	3.35393	0.559168	-2.5845	0.0268612
DPY19L3	7.07754	1.18061	-2.58371	0.0071643
AK6	35.3563	5.89961	-2.58328	0.0133235
DPH5	9.05723	1.51194	-2.58267	0.0327985
EPS8L2	8.3166	1.38865	-2.58231	0.00563652
PANK3	58.074	9.69679	-2.58231	0.000284601
LONP2	29.5255	4.93273	-2.5815	0.0394207
ITPR2	31.6813	5.29409	-2.58118	0.000284601
KIAA0196	11.7017	1.95951	-2.57815	0.000284601
FAM114A2	7.92931	1.32864	-2.57725	0.00260006
ABCE1	40.9799	6.87787	-2.57488	0.000284601
NDUFAF2	48.2789	8.10483	-2.57454	0.00120913
EPT1	25.7678	4.32579	-2.57453	0.000284601
WASL	29.6426	4.98777	-2.57121	0.000284601
CHMP2B	46.8139	7.88874	-2.56907	0.000284601
LINC00987	5.7385	0.968878	-2.56629	0.0112414
AMMECR1	10.0117	1.69073	-2.56597	0.000284601
PSMG1	20.6566	3.48851	-2.56592	0.00399948
PMVK	28.7475	4.8609	-2.56414	0.00182901
NUP54	28.707	4.85885	-2.56271	0.000284601
FRA10AC1	4.80963	0.814226	-2.56242	0.00792177
KIAA0930	17.0883	2.89439	-2.56168	0.000284601
TBCEL	5.89829	0.999443	-2.5611	0.00578772
WWOX	5.34053	0.90518	-2.56071	0.0481687
TIGD2	4.72956	0.801806	-2.56038	0.0282062
FARSB	16.2582	2.75683	-2.56008	0.000535023
MICALL1	8.41365	1.42712	-2.55963	0.00120913
NAA30	14.7446	2.5032	-2.55834	0.000284601
CCPG1	29.6459	5.03698	-2.5572	0.000284601
NSG1	17.0037	2.89401	-2.55471	0.0278858
GTF3C6	46.707	7.95369	-2.55394	0.00182901
TMEM192	8.57192	1.45983	-2.55382	0.000284601
ERMP1	19.9989	3.40685	-2.55341	0.000284601
RAB11A	87.205	14.8563	-2.55333	0.000284601
PRMT3	11.3222	1.93134	-2.55147	0.0133235
FAM3C	61.3932	10.4736	-2.55132	0.000284601
PSMA4	153.605	26.3021	-2.54597	0.000284601
ATP5F1	94.144	16.132	-2.54495	0.000284601
MRPL13	26.7608	4.59444	-2.54216	0.0258725
ECHS1	31.3827	5.38824	-2.54208	0.000284601
PES1	12.0617	2.0731	-2.54057	0.00182901
TMEM63B	11.7361	2.01891	-2.53931	0.000284601
UBAC1	17.3809	2.99209	-2.53828	0.00142196
ZNF799	3.24733	0.559174	-2.53788	0.0152446
TMEM33	28.4176	4.90014	-2.53589	0.000284601
ZNF891	3.32224	0.573895	-2.5333	0.0462999
NIF3L1	17.2838	2.98635	-2.53296	0.00120913
MOSPD2	10.4968	1.81516	-2.53178	0.00163383
CASP7	18.8669	3.26839	-2.52921	0.000284601
ULK2	5.43392	0.94257	-2.52732	0.0270992
DDX1	46.4506	8.06152	-2.52657	0.000284601
METTL15	6.89333	1.19709	-2.52566	0.0197166
KIAA0513	12.3653	2.14923	-2.5244	0.000535023
LINC00963	5.28523	0.919059	-2.52374	0.0153802
RAD17	11.5795	2.0201	-2.51908	0.0119046
ZNF518B	12.373	2.16429	-2.51523	0.000284601
ACYP2	6.80898	1.1912	-2.51503	0.0233503
AKAP12	20.0625	3.50998	-2.51497	0.000284601
KLF5	71.7437	12.5554	-2.51455	0.000284601
IPO11	8.14458	1.42782	-2.51203	0.0128183
TNFRSF10A	6.03252	1.0584	-2.51088	0.0275395
EPB41L3	10.5295	1.84786	-2.51051	0.000771987
TPD52	21.3323	3.74666	-2.50936	0.000284601
DCLRE1A	3.76435	0.661555	-2.50847	0.0322752
ANK3	16.4754	2.89599	-2.50819	0.000284601
PLCB1	4.14404	0.728566	-2.50791	0.0133235
MRPL30	17.529	3.08445	-2.50666	0.000284601
CSRP1	51.9428	9.14071	-2.50655	0.000284601
RPAP2	13.4124	2.36122	-2.50597	0.0034864
RPL26L1	26.7141	4.70327	-2.50587	0.0151208
RDH14	19.0032	3.34698	-2.50531	0.0233503
GNS	34.3272	6.05428	-2.50332	0.000284601
H2AFY	59.2802	10.4618	-2.50242	0.000284601
TRAPPC12	8.16264	1.44097	-2.502	0.00515455
RARG	19.5781	3.46438	-2.49857	0.000284601
ZNF624	4.29999	0.761571	-2.49728	0.0111023
DIP2C	2.90137	0.513905	-2.49716	0.00547936
UTP23	11.8642	2.10247	-2.49646	0.000284601
USMG5	327.167	58.0337	-2.49506	0.000991254
OSBPL9	31.968	5.67134	-2.49487	0.00762192
LTV1	21.4852	3.81259	-2.4945	0.000284601
HSPB11	23.828	4.23271	-2.493	0.0207985
ZNF813	3.66295	0.650908	-2.49248	0.0143328
EVC	4.8796	0.867721	-2.49146	0.00120913
TNFAIP1	20.0761	3.57665	-2.4888	0.000991254
CCDC15	3.1869	0.56825	-2.48756	0.0154938
PIGU	5.28846	0.943154	-2.48728	0.0172938
TRAP1	20.4874	3.65931	-2.4851	0.0106787
SERPING1	32.8298	5.8642	-2.485	0.000284601
CDCP1	7.28878	1.30318	-2.48364	0.00746699
GINM1	31.962	5.72018	-2.48223	0.000991254
SLC11A2	37.1261	6.64692	-2.48168	0.000284601
GHITM	119.6	21.4226	-2.48101	0.000284601
SNX33	8.8073	1.57932	-2.47939	0.000991254
OCIAD1	44.7456	8.04062	-2.47637	0.000284601
SLC30A5	21.857	3.92782	-2.4763	0.000284601
MTSS1L	2.79414	0.502134	-2.47626	0.0156316
ZNF493	13.6636	2.45733	-2.47518	0.00671911
PCK2	6.24774	1.125	-2.47342	0.0381336
MRPS22	55.6105	10.0163	-2.473	0.000284601
SNRPF	37.7702	6.80562	-2.47245	0.00120913
RAB13	20.107	3.62714	-2.47079	0.0197166
C5orf15	30.6527	5.5367	-2.46892	0.000284601
TM9SF3	82.1038	14.8303	-2.4689	0.000284601
SGCB	10.7522	1.94372	-2.46774	0.000284601
RMRP	5229.84	946.041	-2.46679	0.000284601
UAP1	56.6681	10.2727	-2.46372	0.000284601
CHST2	3.11096	0.564223	-2.46302	0.0230311
OTUB2	9.93118	1.80193	-2.46242	0.000284601
ATP6V1A	56.6483	10.286	-2.46135	0.000284601
HACL1	28.6953	5.21186	-2.46094	0.0131975
PIK3R2	4.65618	0.84643	-2.45968	0.0318784
TPRA1	10.8846	1.97928	-2.45925	0.0145972
FOPNL	27.3444	4.97546	-2.45835	0.00383132
AGAP1	3.77853	0.687565	-2.45826	0.0343845
C11orf58	58.1737	10.5938	-2.45715	0.000284601
MYO1D	30.2046	5.51058	-2.45449	0.000284601
FAM228B	4.76809	0.870157	-2.45406	0.0451928
RNF14	18.1635	3.31623	-2.45343	0.000284601
FAM46A	20.2497	3.70054	-2.4521	0.000284601
KLHL9	16.6611	3.04513	-2.45191	0.000284601
ELP3	13.1083	2.39704	-2.45116	0.000535023
PGM3	17.1653	3.14102	-2.45019	0.00163383
VPS41	14.4507	2.64951	-2.44734	0.00203172
CYP2E1	3.56941	0.654486	-2.44725	0.0401251
SYNM	17.6674	3.24624	-2.44425	0.000991254
OLFML3	28.3338	5.20832	-2.44363	0.0435507
ZNF283	4.68659	0.861938	-2.44288	0.0113921
THBS1	101.216	18.619	-2.44258	0.000284601
HIST1H4D	39.234	7.21862	-2.44231	0.0493856
DHDDS	14.6656	2.70298	-2.43981	0.000991254
ACP6	13.0823	2.41141	-2.43967	0.00277307
DNAL1	2.3651	0.436322	-2.43844	0.0273317
EHD2	6.26413	1.15724	-2.43643	0.0148539
SAMD9L	6.81666	1.25981	-2.43586	0.00120913
CDK7	21.8916	4.04657	-2.4356	0.00277307
WBP4	15.5065	2.86809	-2.43471	0.000771987
MIR22HG	34.4862	6.39066	-2.43198	0.000284601
PDLIM1	19.1224	3.54886	-2.42983	0.00222553
BDH1	10.5186	1.95231	-2.42968	0.0197166
FBXL5	40.6691	7.55311	-2.42879	0.000284601
GBP1	25.6513	4.76757	-2.42771	0.000284601
GPAA1	3.35901	0.624381	-2.42753	0.0466799
SMTN	6.38651	1.18781	-2.42673	0.00182901
PARP9	20.1053	3.74168	-2.42582	0.00515455
DUSP6	28.3974	5.28988	-2.42445	0.000284601
MICALCL	5.45744	1.01776	-2.42283	0.0135681
AGGF1	17.8694	3.33296	-2.42262	0.000284601
TSPAN3	33.839	6.31642	-2.42151	0.000284601
ATP5H	174.867	32.6611	-2.42061	0.000991254
LZTS1	1.32452	0.247431	-2.42037	0.0472004
TMEM69	13.7524	2.57265	-2.41836	0.0363861
RNF13	36.3017	6.79678	-2.41711	0.000284601
TTLL12	6.72458	1.25912	-2.41702	0.00483258
ATP2C1	45.4509	8.511	-2.41691	0.000284601
ATL3	55.0986	10.3331	-2.41475	0.000284601
TASP1	7.79855	1.46302	-2.41426	0.0071643
SLC39A6	81.7049	15.3308	-2.41399	0.000284601
NUP133	19.1712	3.59909	-2.41324	0.000284601
SHROOM2	1.98758	0.373325	-2.41251	0.0290528
ACER3	7.85243	1.47572	-2.41172	0.00532041
NUAK2	3.12362	0.587621	-2.41026	0.0176451
SEPSECS	4.45885	0.840145	-2.40796	0.00142196
GRAMD3	11.7504	2.21463	-2.40758	0.0126844
IFIT2	4.32935	0.816133	-2.40727	0.00994778
IBTK	21.2877	4.01516	-2.40649	0.000284601
ZNF480	6.783	1.27991	-2.40589	0.00120913
TMED7	46.2971	8.74682	-2.40409	0.000284601
CCR1	3.50333	0.661966	-2.4039	0.0344669
UNC5B	5.70845	1.07863	-2.4039	0.00163383
CLTC	82.8275	15.6676	-2.40233	0.000284601
CARD6	5.64716	1.06924	-2.40094	0.0108128
PYGM	11.0085	2.08708	-2.39905	0.00182901
PWP1	38.3164	7.27437	-2.39707	0.000284601
ADAM9	35.6643	6.77778	-2.3956	0.000284601
SEH1L	23.5108	4.47061	-2.39478	0.000284601
HIGD1A	46.287	8.80218	-2.39467	0.000284601
RAB18	33.9474	6.46451	-2.39269	0.000284601
SMIM7	18.9256	3.60438	-2.39251	0.0266274
ALPK3	1.31729	0.250922	-2.39225	0.029289
TOMM70A	38.2811	7.29377	-2.39189	0.000284601
GRSF1	22.9242	4.38321	-2.38681	0.000284601
ALG10B	2.90188	0.555653	-2.38473	0.0294018
MLH3	8.5793	1.64393	-2.38371	0.000284601
AGPAT5	9.70724	1.8607	-2.38321	0.000284601
B3GALNT2	13.6483	2.61641	-2.38306	0.000284601
ZW10	15.7959	3.02852	-2.38287	0.000284601
COG6	15.4799	2.96848	-2.3826	0.00964856
FAM20C	4.07331	0.783193	-2.37876	0.0297342
ARHGAP18	18.5525	3.56785	-2.37849	0.000284601
ARHGEF12	61.494	11.8368	-2.37716	0.000284601
FAM204A	23.5562	4.5366	-2.37643	0.00399948
ZFAND1	22.6447	4.36123	-2.37637	0.000284601
ATRAID	36.2363	6.98021	-2.37609	0.0335982
DNAJC16	5.71253	1.10084	-2.37553	0.000284601
HSBP1	38.3717	7.39683	-2.37506	0.000284601
POLR3D	11.5317	2.22332	-2.37481	0.00383132
DOPEY2	9.08918	1.75304	-2.37429	0.000284601
MPLKIP	7.91038	1.52589	-2.3741	0.0406349
FAM171A1	3.31721	0.640479	-2.37274	0.0226012
CYC1	45.3117	8.75586	-2.37156	0.000535023
PLD1	16.884	3.26469	-2.37064	0.000284601
ANAPC16	29.4709	5.69977	-2.37032	0.00203172
NOL12	2.56514	0.496347	-2.36962	0.0387663
EPRS	48.489	9.39585	-2.36756	0.000284601
DCTN3	31.4563	6.09903	-2.3667	0.00595279
VAV3	36.2206	7.02555	-2.36613	0.000284601
ZYG11B	17.678	3.42998	-2.36568	0.000284601
SGPP1	9.67628	1.88875	-2.35702	0.00142196
NNT	19.7119	3.86157	-2.35181	0.000284601
NDUFS2	48.2872	9.46174	-2.35146	0.000284601
MRI1	10.1869	1.99679	-2.35097	0.000991254
TCTA	6.71545	1.31646	-2.35082	0.0184838
PHLDB2	21.5069	4.2194	-2.34969	0.000535023
MRPL48	11.1721	2.1924	-2.34931	0.0313474
TUFT1	32.6433	6.41242	-2.34784	0.000284601
ZNF470	2.32333	0.456501	-2.3475	0.0152446
PMM2	13.2363	2.60551	-2.34486	0.00277307
LRRK1	1.96895	0.387953	-2.34347	0.0324806
EIF2B2	12.6577	2.49501	-2.3429	0.00563652
BLOC1S2	24.9884	4.92732	-2.34238	0.000284601
MAGI3	5.8505	1.15566	-2.33984	0.000771987
USP6NL	14.1599	2.80004	-2.33829	0.00532041
LZIC	21.5781	4.26767	-2.33805	0.0034864
ATP6V1C2	27.8624	5.51183	-2.33772	0.0374077
LMO7	20.9059	4.13606	-2.33758	0.000284601
SOX4	12.0196	2.3789	-2.33703	0.000284601
VSIG10L	3.05441	0.60624	-2.33293	0.0335982
SEC22A	9.35731	1.85918	-2.33143	0.00120913
KRTAP11-1	57.7978	11.5098	-2.32815	0.025314
EFHC1	2.63583	0.525109	-2.32757	0.0111023
ARHGAP32	14.7763	2.9462	-2.32636	0.0205481
RAB23	8.76363	1.74867	-2.32527	0.0109578
RIF1	34.4697	6.88877	-2.32301	0.000284601
TALDO1	97.1924	19.4674	-2.31978	0.000284601
IPO5P1	7.63201	1.5298	-2.31872	0.000991254
NDUFS7	13.5002	2.70885	-2.31723	0.0419529
SAMM50	34.3689	6.90173	-2.31607	0.000284601
VPS72	21.399	4.29879	-2.31554	0.0174237
PRKAG1	28.0799	5.64125	-2.31545	0.0115251
RAB11FIP2	9.35716	1.88044	-2.315	0.000284601
SPATS2L	10.3713	2.08493	-2.31452	0.000284601
DCK	17.1202	3.44752	-2.31207	0.000284601
INTS8	16.8755	3.40705	-2.30833	0.00399948
ZBED5	24.603	4.96801	-2.30809	0.000284601
PRDX4	29.605	5.98059	-2.30748	0.00642556
EXT2	15.2836	3.08882	-2.30686	0.000284601
CPSF2	25.5102	5.16181	-2.30512	0.000284601
GPM6B	16.1008	3.26304	-2.30284	0.00418101
PAIP1	27.3829	5.55188	-2.30222	0.000284601
PRCP	30.4905	6.18537	-2.30143	0.000284601
ERGIC2	41.912	8.50282	-2.30135	0.000284601
ARPC3	276.145	56.1001	-2.29935	0.000284601
SH3GLB2	9.24805	1.88098	-2.29767	0.00383132
CLCN3	54.1048	11.0069	-2.29735	0.000284601
MCM4	21.8507	4.44912	-2.29609	0.000284601
DRAM2	17.4907	3.56287	-2.29548	0.0257631
PRPF18	33.7464	6.88943	-2.29228	0.000284601
GIMAP8	5.07728	1.03702	-2.29162	0.0065638
KDM4A	11.7897	2.41031	-2.29023	0.000284601
ICMT	24.9903	5.1132	-2.28907	0.000284601
RAD23B	87.646	17.9345	-2.28895	0.000284601
FMNL2	14.7773	3.0241	-2.2888	0.000284601
LARS	32.3686	6.62896	-2.28774	0.000284601
TBC1D32	4.0657	0.834635	-2.28429	0.00595279
IREB2	16.767	3.44272	-2.284	0.000284601
MTIF2	23.9054	4.91382	-2.28242	0.000284601
APPL2	23.8018	4.89613	-2.28135	0.000284601
TIMM50	5.45982	1.12327	-2.28115	0.0153802
POLA1	7.58001	1.56163	-2.27914	0.00182901
NUDCD1	9.45327	1.94788	-2.27891	0.000284601
WDR70	17.1426	3.53237	-2.27888	0.0034864
GOT1	23.1209	4.76693	-2.27806	0.000535023
VDR	10.7013	2.20634	-2.27806	0.000284601
CEP162	6.27463	1.2945	-2.27714	0.000284601
PAFAH2	11.4264	2.36166	-2.2745	0.000284601
ABCB10	6.61701	1.36844	-2.27365	0.00295368
PSMD4	65.9454	13.6458	-2.27281	0.000284601
PPP1R8	16.9923	3.51917	-2.27157	0.000284601
CBWD1	23.844	4.93919	-2.27128	0.00936142
WDR61	28.0249	5.81174	-2.26967	0.031556
RNGTT	8.28115	1.71941	-2.26791	0.000284601
COPE	17.4217	3.61984	-2.26688	0.0433266
ZFYVE16	24.5255	5.1058	-2.26407	0.000284601
FIG4	7.88687	1.64639	-2.26015	0.0212607
FAM160A1	14.8076	3.09164	-2.25989	0.000284601
NUPL2	7.21732	1.50814	-2.25869	0.0158876
LAMP2	82.909	17.3323	-2.25807	0.000284601
LYN	5.32447	1.11385	-2.25709	0.0251989
DDR2	11.2718	2.35809	-2.25703	0.000771987
STXBP5	13.482	2.82177	-2.25636	0.000284601
KLHL31	2.56303	0.536866	-2.25522	0.0449069
ZNF354B	9.44899	1.9798	-2.2548	0.00702109
TSR1	19.0066	3.9839	-2.25425	0.000284601
VCL	45.8391	9.61301	-2.25352	0.000284601
FTSJ2	10.1104	2.12116	-2.25292	0.0194799
GOLGA5	29.3865	6.17177	-2.2514	0.000284601
UQCRQ	33.7089	7.08162	-2.25098	0.000771987
PAPLN	2.83804	0.596472	-2.25037	0.0259909
FAM49A	4.86198	1.02224	-2.24981	0.00563652
RRP15	7.39462	1.55509	-2.24948	0.000284601
COL1A1	30.9724	6.51897	-2.24827	0.000284601
APOPT1	11.032	2.32412	-2.24694	0.0457973
MKL2	11.1267	2.34444	-2.24671	0.000284601
HIST1H1B	59.3327	12.5056	-2.24625	0.00314059
NEURL1B	6.29069	1.32726	-2.24477	0.0145972
SLC19A2	20.4531	4.32502	-2.24154	0.000991254
ZNF543	5.11803	1.08288	-2.24071	0.00595279
RNF11	59.9312	12.6811	-2.24063	0.000284601
SLC29A1	8.70087	1.84311	-2.23902	0.00499706
PHLDB1	8.57936	1.82018	-2.23679	0.00671911
RORC	7.77882	1.65144	-2.23582	0.0289346
RBBP9	11.2014	2.38032	-2.23445	0.000535023
GNAI1	26.7864	5.69508	-2.23371	0.00260006
POLR2G	16.7642	3.56584	-2.23307	0.0231294
HIST1H2AM	74.9683	15.9468	-2.23301	0.00277307
MRE11A	10.4638	2.22719	-2.23211	0.000284601
C11orf1	18.3028	3.8988	-2.23096	0.0172938
NACA2	9.85988	2.10061	-2.23076	0.0480791
CHML	9.80478	2.09078	-2.22945	0.000771987
MRPL44	17.0557	3.63876	-2.22874	0.00222553
PNPO	5.88179	1.25489	-2.2287	0.0068764
FIGNL1	14.7166	3.14356	-2.22698	0.0120244
C14orf166	124.125	26.6006	-2.22226	0.000284601
VKORC1L1	18.7893	4.02694	-2.22215	0.000284601
SMC6	15.3291	3.29009	-2.22007	0.000284601
SOWAHC	21.7369	4.66556	-2.22003	0.000284601
SNRPE	28.0824	6.04693	-2.21539	0.0138355
HCG11	4.37722	0.943576	-2.2138	0.00626885
MAP4K3	15.4495	3.33605	-2.21134	0.000284601
GSS	17.2919	3.73654	-2.21032	0.00434531
ACTR6	23.0529	4.98207	-2.21013	0.000284601
HTATSF1P2	6.36076	1.37482	-2.20996	0.00142196
LCLAT1	7.12355	1.54019	-2.20949	0.000284601
DAPP1	16.5782	3.58481	-2.20932	0.000284601
PPP1R37	3.99405	0.863913	-2.2089	0.0194799
TUFM	53.4429	11.5615	-2.20867	0.000284601
CD109	26.4345	5.71895	-2.2086	0.000284601
RUVBL2	22.87	4.9511	-2.20764	0.0314518
FER	14.9745	3.24412	-2.20661	0.00260006
SEMA3G	7.58435	1.64329	-2.20644	0.0228001
KIAA1522	17.7325	3.84278	-2.20617	0.0102335
MCTS1	3.85657	0.836095	-2.20558	0.000991254
ZNF780A	7.62922	1.65668	-2.20324	0.0186067
YOD1	28.6315	6.22174	-2.20221	0.000284601
SAAL1	6.48616	1.40979	-2.20188	0.0404066
GBA	7.32979	1.59366	-2.20142	0.0086771
NECAB1	2.54642	0.5539	-2.20077	0.0449929
ATP10D	16.2992	3.54663	-2.20028	0.000284601
ELOVL1	107.846	23.5	-2.19824	0.000284601
DMD	17.5114	3.81778	-2.19749	0.00120913
MRPS23	16.9797	3.70467	-2.19639	0.00515455
C14orf159	11.2899	2.46476	-2.19551	0.00277307
C8orf59	30.6387	6.68986	-2.19531	0.00203172
CPPED1	4.07996	0.891168	-2.19479	0.0349271
ESF1	22.4514	4.90444	-2.19464	0.000284601
TLDC1	3.26592	0.714088	-2.19331	0.00807016
EXOC6B	27.1591	5.93976	-2.19296	0.000284601
MRPL37	16.6288	3.64508	-2.18966	0.00466855
IARS	34.1582	7.49514	-2.18821	0.000284601
POT1	5.01778	1.10229	-2.18655	0.0473742
KLHDC3	19.9788	4.38999	-2.18618	0.000535023
BRCA2	2.88221	0.634277	-2.18399	0.00142196
CNIH1	31.9486	7.03743	-2.18263	0.000284601
PNPT1	8.69915	1.91655	-2.18236	0.000284601
UQCRFS1	61.8466	13.632	-2.1817	0.000284601
RGL1	12.205	2.69312	-2.18013	0.000284601
TRIOBP	8.63967	1.90642	-2.18011	0.000284601
NAPEPLD	6.75447	1.49095	-2.17961	0.030828
SETMAR	9.38789	2.07224	-2.17961	0.0121715
ZFP30	5.01258	1.10646	-2.1796	0.00563652
SLC35F6	9.3815	2.07124	-2.17932	0.00241324
WDFY1	26.4049	5.83508	-2.17798	0.000284601
ATAD5	3.00857	0.664935	-2.17779	0.0117789
LDB2	13.196	2.91725	-2.17742	0.0486607
AP5M1	22.7812	5.04094	-2.17608	0.0130681
LINC00673	5.68474	1.25849	-2.1754	0.0402364
REEP5	69.0656	15.3028	-2.17417	0.000284601
GTF2F2	54.8307	12.15	-2.17402	0.000535023
TIA1	15.4804	3.43228	-2.1732	0.000284601
UQCC1	10.868	2.41104	-2.17237	0.0258725
ENOSF1	6.50581	1.44355	-2.17211	0.00466855
TAF9	41.4666	9.20685	-2.17117	0.00547936
KIAA1586	7.05338	1.56649	-2.17078	0.0331887
MRPL33	89.4612	19.8779	-2.1701	0.00383132
MPC2	26.1159	5.80417	-2.16976	0.0161579
LY75	10.4466	2.32378	-2.16848	0.00314059
MAST4	22.8854	5.09703	-2.1667	0.000284601
AZI2	26.7669	5.96513	-2.16583	0.000284601
C21orf59	31.9765	7.13242	-2.16455	0.000771987
SNX4	24.857	5.54962	-2.16319	0.000284601
HECTD1	74.8247	16.7175	-2.16216	0.000284601
SLC31A1	35.7703	7.99224	-2.16209	0.000284601
PEX19	17.9999	4.02677	-2.16029	0.000284601
LRRC59	27.6898	6.19563	-2.16003	0.000284601
ARFGAP2	12.9236	2.89248	-2.15963	0.0153802
MMAA	3.93755	0.881667	-2.15899	0.00642556
PARD6G	10.953	2.45426	-2.15797	0.00182901
PAQR3	15.3997	3.45227	-2.15728	0.000284601
SRFBP1	14.6546	3.28654	-2.15672	0.000284601
SNRPD3	30.0029	6.74071	-2.15413	0.000535023
TMEM116	8.72015	1.95979	-2.15365	0.0117789
MCTP1	7.75925	1.7446	-2.15302	0.000771987
CTPS2	5.16646	1.16414	-2.14992	0.0436384
PECAM1	13.5883	3.06219	-2.14973	0.000284601
FAM57A	13.8185	3.11541	-2.1491	0.00483258
CPQ	23.8608	5.38006	-2.14895	0.0210283
PLEKHA5	22.3909	5.04969	-2.14864	0.000284601
ZNF287	1.93323	0.436072	-2.14837	0.0450858
CBWD2	16.9401	3.82205	-2.14802	0.00241324
ZNF566	2.83629	0.640474	-2.14679	0.0126844
ZNF443	4.41536	0.998635	-2.1445	0.0218446
GOLGA2	21.5646	4.87754	-2.14444	0.000284601
GGPS1	27.7796	6.28456	-2.14414	0.000284601
CTBS	8.84795	2.0038	-2.14261	0.00331395
MCUR1	16.4569	3.72792	-2.14225	0.000284601
ZNF83	19.1166	4.33051	-2.14222	0.00595279
PER3	10.9002	2.46963	-2.14198	0.000771987
TBC1D23	29.9133	6.77976	-2.14148	0.000284601
HIST3H2A	26.9123	6.10059	-2.14125	0.0349271
GPATCH1	5.25901	1.19242	-2.14089	0.00792177
KPRP	19.7181	4.47193	-2.14055	0.0214999
TLR5	2.23756	0.50788	-2.13937	0.0264069
ZNF180	4.29854	0.977919	-2.13606	0.0268612
PPP3CA	43.0483	9.79502	-2.13584	0.000284601
UBE2E1	40.4528	9.2063	-2.13555	0.000284601
LETM1	15.465	3.52031	-2.13523	0.000284601
UTP15	10.9573	2.4956	-2.13444	0.00881491
RPL23AP53	5.40402	1.23168	-2.1334	0.00595279
CASP4	58.9803	13.444	-2.13327	0.000284601
EBP	72.9025	16.6224	-2.13284	0.000284601
VANGL1	6.64863	1.51676	-2.13206	0.0154938
PPAPDC2	7.65683	1.74729	-2.13163	0.0100877
NDUFB10	75.557	17.2456	-2.13134	0.000284601
OXCT1	26.9216	6.14893	-2.13036	0.000284601
CFL2	14.8631	3.39552	-2.13003	0.0071643
ZNF623	6.92858	1.58695	-2.1263	0.0222713
USP40	6.37152	1.45982	-2.12585	0.00277307
XXYLT1	7.88938	1.80789	-2.1256	0.0464901
ATP7A	17.3551	3.97955	-2.12468	0.000284601
[truncated: 4,516 more rows]

## Sheet: CD4 vs CD8 DE Genes
Supplementary Table S2. Differentially Expressed Genes
gene	value_CD4	value_CD8	log2(fold_change)	q_value
NTRK2	15.1244	1.49301	-3.34058	0.0136633
HLF	38.4933	4.582	-3.07056	0.0136633
MAP3K4	26.2969	7.77683	-1.75764	0.0136633
ADAM19	25.8499	8.03829	-1.6852	0.0136633
NR1D1	189.275	66.8682	-1.50109	0.0136633
MFHAS1	75.5937	27.4005	-1.46406	0.0136633
MAF	48.1464	18.3828	-1.38908	0.0136633
CD5	216.821	92.3839	-1.23079	0.0136633
RORA	148.665	64.1198	-1.21323	0.0136633
TGFBR3	82.2939	40.2985	-1.03006	0.0256188
GABARAPL1	111.701	241.326	1.11133	0.0136633
IL2RB	38.2866	85.8374	1.16477	0.0136633
AUTS2	22.4206	56.864	1.34269	0.0136633
PDE4A	14.055	39.2706	1.48237	0.0136633
APMAP	23.4748	66.7631	1.50794	0.0136633
MTSS1	12.184	39.6423	1.70205	0.0136633
MUC16	1.23023	4.13247	1.74807	0.0351343
CST7	78.127	301.987	1.95059	0.0136633
DSP	2.13957	8.50398	1.99081	0.0256188
LITAF	23.7276	94.4036	1.99228	0.0136633
DPYSL2	8.51937	34.8215	2.03116	0.0136633
F2R	6.15711	28.431	2.20714	0.0136633
DFNB31	11.5915	59.4235	2.35797	0.0136633
IFNG	17.4799	115.82	2.72811	0.0136633
CCL5	45.4349	461.081	3.34315	0.0136633
EOMES	1.90827	22.0796	3.53237	0.0351343
YBX3	7.31924	97.9904	3.74288	0.0136633
XCL1	7.22742	170.018	4.55606	0.0136633
PIK3AP1	1.27396	30.4526	4.57918	0.0136633
KLRC3	0	9.66976	inf	0.0136633
LOC101927588	0	9.31177	inf	0.0136633
OR4F5	0	5.3389	inf	0.0136633
SMR3A	0	6.30654	inf	0.0455444
CNFN	15.6835	0	#NAME?	0.0136633
IFNA5	7.34006	0	#NAME?	0.0351343
IL22	20.683	0	#NAME?	0.0136633

## Sheet: DC vs CD8 DE Genes
Supplementary Table S2. Differentially Expressed Genes
gene	value_DC	value_CD8	log2(fold_change)	q_value
HCAR3	34.7606	0.00543415	-12.6431	0.00224038
CXCL8	9015.44	3.34095	-11.3979	0.000471061
KCNN1	7.05569	0.00429205	-10.6829	0.00224038
ANPEP	282.985	0.213153	-10.3746	0.0318324
IL4I1	283.012	0.217902	-10.343	0.000471061
EREG	479.92	0.406108	-10.2067	0.0012354
SLC7A11	173.42	0.161123	-10.0719	0.00288624
IDO1	393.333	0.382792	-10.005	0.0449423
LYZ	609.116	0.602926	-9.98052	0.0382399
BASP1	1061.5	1.07849	-9.94288	0.00318552
MMP19	319.198	0.374952	-9.73353	0.0152763
G0S2	1580.42	2.14963	-9.522	0.00086657
INHBA	1127.07	1.75581	-9.32623	0.000471061
CXCL5	577.199	0.936485	-9.2676	0.00086657
PTGR1	11.3445	0.0199501	-9.15137	0.00560562
CXCL2	1100.62	1.97786	-9.12016	0.0012354
ABCA1	178.521	0.340638	-9.03364	0.000471061
NRP2	153.709	0.385134	-8.64063	0.0271312
IFI30	366.482	0.933814	-8.61639	0.0426057
TNFAIP2	95.6455	0.245394	-8.60645	0.0297508
SDC2	99.8034	0.262565	-8.57027	0.0350286
HLX	28.1451	0.0753766	-8.54455	0.00695037
PTGS2	964.325	2.91183	-8.37145	0.000471061
TYROBP	1080.78	3.48122	-8.27827	0.0449423
CD83	1675.12	5.40221	-8.2765	0.000471061
CREB5	84.084	0.284698	-8.20625	0.0214558
CST3	693.768	2.56845	-8.07741	0.0318324
CCR7	1351.23	5.52396	-7.93435	0.000471061
MMP9	910.181	4.15377	-7.77559	0.000471061
RASGRP4	10.9541	0.0521702	-7.71402	0.00560562
TLR2	284.711	1.53295	-7.53704	0.000471061
TFPI	67.7128	0.388909	-7.44385	0.0203841
LAMP3	229.854	1.35973	-7.40126	0.000471061
RNF144B	185.684	1.13645	-7.35217	0.000471061
FAM49A	107.033	0.685088	-7.28755	0.000471061
MARCKS	43.5193	0.283945	-7.2599	0.0162519
AKAP12	358.131	2.35591	-7.24806	0.000471061
HMOX1	604.44	4.03887	-7.2255	0.000471061
HLA-DRA	199.465	1.36822	-7.1877	0.0168609
TGFBI	119.404	0.86274	-7.11271	0.000471061
EPB41L3	167.061	1.26678	-7.04307	0.000471061
ITGAX	179.653	1.48409	-6.91948	0.0406584
PAX8	2.76438	0.0228526	-6.91845	0.0316933
CD274	245.298	2.15079	-6.83353	0.000471061
IL24	32.3322	0.285889	-6.82137	0.00560562
SOD2	2254.66	19.99	-6.81749	0.000471061
DSE	86.0998	0.765722	-6.81305	0.000471061
IL10	132.006	1.18989	-6.79363	0.00534243
IRAK2	119.485	1.09125	-6.77471	0.000471061
CDCP1	93.1995	0.869434	-6.7441	0.000471061
HLA-DQA1	961.108	9.04342	-6.73169	0.000471061
EMP2	33.4553	0.318357	-6.71545	0.0025773
CIITA	118.257	1.13247	-6.70631	0.00086657
RAB31	31.9392	0.319115	-6.64511	0.0187871
DOCK4	40.9792	0.426921	-6.58478	0.00159307
OPN3	66.6939	0.695805	-6.58273	0.0103381
PDGFB	46.6864	0.488361	-6.57891	0.00348175
DAPP1	226.215	2.38959	-6.56479	0.000471061
DNM1	4.95348	0.0525666	-6.55815	0.000471061
BCAT1	55.5938	0.59885	-6.53659	0.000471061
SULF2	62.6653	0.68162	-6.52256	0.0012354
HLA-DRB5	233.789	2.54563	-6.52104	0.00288624
PLTP	15.0387	0.166437	-6.49756	0.00159307
CTSZ	89.329	1.01653	-6.4574	0.00915788
CXCL16	663.499	7.91915	-6.3886	0.000471061
WDFY3	4.62866	0.0583611	-6.30944	0.0445325
IL1R1	233.053	3.04339	-6.25883	0.000471061
ARNTL2	28.9528	0.397054	-6.18822	0.00640643
MPP1	64.5374	0.940369	-6.10077	0.00428981
THBD	94.571	1.39429	-6.0838	0.000471061
RNASE1	348.046	5.22876	-6.05667	0.00744934
LAD1	39.2249	0.59339	-6.04664	0.0122527
NCR3LG1	12.4111	0.202683	-5.93626	0.0117941
LILRA6	3.21845	0.0539058	-5.89978	0.0466096
B3GNT7	26.703	0.44944	-5.89273	0.00485335
ZNF185	10.6997	0.182853	-5.87075	0.00508519
OPHN1	5.35486	0.092083	-5.86177	0.046873
DACT3	11.2601	0.198654	-5.82482	0.0230631
FNIP2	76.3728	1.35741	-5.81413	0.000471061
SAT1	16237.7	289.972	-5.80729	0.000471061
PLBD1	5.03904	0.0902181	-5.80359	0.020797
ZC3H12C	33.919	0.610962	-5.79487	0.000471061
CD300E	38.4986	0.694359	-5.79298	0.00192633
TMEM176A	11.8376	0.213709	-5.79158	0.0227034
E2F7	7.47735	0.135645	-5.78462	0.0452902
IL23A	199.549	3.64352	-5.77527	0.000471061
SERPINB1	127.951	2.33676	-5.77494	0.000471061
LYN	40.3991	0.751139	-5.7491	0.00508519
TXN	2187.68	40.6984	-5.74829	0.000471061
AMPD3	61.9918	1.19036	-5.7026	0.000471061
CYP2S1	84.0248	1.64438	-5.6752	0.000471061
PMP22	103.302	2.02834	-5.67043	0.0222934
CTSH	136.405	2.72707	-5.64441	0.000471061
B3GNT5	64.4837	1.3202	-5.61011	0.000471061
VCAN	18.8962	0.390183	-5.5978	0.000471061
SLC7A11-AS1	41.3381	0.861902	-5.58381	0.0415676
CD68	237.376	4.98452	-5.57357	0.000471061
SGK1	894.776	18.8234	-5.57093	0.000471061
ATP8B4	31.0695	0.656794	-5.56391	0.0012354
P2RX7	74.8115	1.64328	-5.50861	0.000471061
CTSB	216.663	4.81724	-5.4911	0.000471061
CASP1	99.7602	2.23967	-5.4771	0.000471061
ALPK3	7.64467	0.174109	-5.45639	0.00915788
TIMP1	1195.08	27.2572	-5.45433	0.000471061
RAB13	106.163	2.44127	-5.4425	0.00375129
EMILIN2	78.132	1.79902	-5.44063	0.000471061
THBS1	521.132	12.4302	-5.38972	0.000471061
SRC	157.97	3.76951	-5.38912	0.000471061
MYO1E	34.4253	0.825741	-5.38164	0.00159307
FILIP1L	149.317	3.63869	-5.35882	0.000471061
OLFML2B	2.66894	0.0660979	-5.33552	0.0210952
NINJ1	347.488	8.7041	-5.31913	0.000471061
MGLL	51.0894	1.28403	-5.31428	0.00086657
LRP12	36.2558	0.916746	-5.30555	0.00613895
CD93	46.367	1.17878	-5.29774	0.000471061
DAB2	40.4063	1.02742	-5.29748	0.00318552
C3AR1	20.2082	0.516563	-5.28985	0.037079
CD74	8741.12	223.597	-5.28884	0.000471061
VEGFA	444.848	11.658	-5.25391	0.000471061
PLEK	113.88	3.02406	-5.23488	0.000471061
DMXL2	23.7938	0.636794	-5.22362	0.000471061
GM2A	141.371	3.8069	-5.21472	0.000471061
WARS	29.4255	0.808179	-5.18625	0.0228777
TYMP	24.7036	0.682585	-5.17757	0.000471061
GPRC5A	45.8968	1.27826	-5.16614	0.00159307
THBS2	6.87321	0.191436	-5.16605	0.0351561
ZNF366	23.7825	0.678146	-5.13216	0.000471061
MFSD12	60.9084	1.74589	-5.12461	0.00560562
LRRK1	9.00009	0.262002	-5.10229	0.0141699
PSD3	28.6608	0.835982	-5.09946	0.000471061
TNS3	12.023	0.35198	-5.09416	0.00192633
MGC16275	44.6129	1.3113	-5.08839	0.000471061
LGMN	58.99	1.76032	-5.06656	0.0388983
PLEKHM3	30.0725	0.898345	-5.06503	0.000471061
PPFIBP1	36.9969	1.10525	-5.06496	0.000471061
CXXC5	46.7332	1.46734	-4.99317	0.00457602
GNA12	165.203	5.2624	-4.97238	0.000471061
MOB3B	12.3635	0.399656	-4.95118	0.0451746
NOTCH3	12.848	0.421754	-4.929	0.0166466
NUAK2	11.8647	0.389591	-4.92857	0.0166466
TCF4	24.609	0.813125	-4.91956	0.000471061
GRINA	109.945	3.64059	-4.91647	0.000471061
SRGAP1	16.8851	0.565698	-4.89958	0.0012354
TNS1	31.2053	1.05729	-4.88335	0.00428981
IL1A	15.376	0.522205	-4.87992	0.0424451
ZNF385A	28.7426	0.983779	-4.86871	0.0025773
PKD2	5.35645	0.183922	-4.86411	0.0247864
DHX34	18.863	0.648958	-4.86129	0.00192633
PLSCR1	16.8996	0.593208	-4.8323	0.0302595
RGL1	51.1255	1.79792	-4.82964	0.000471061
NAV1	20.1723	0.713562	-4.82119	0.00224038
ICAM1	215.043	7.64769	-4.81346	0.000471061
GPX3	40.9712	1.46601	-4.80464	0.00288624
CHST2	10.1755	0.367133	-4.79265	0.0218813
TNFRSF21	11.157	0.418769	-4.73565	0.0282506
AMZ1	11.5299	0.440264	-4.71087	0.0414786
PTGER3	14.9913	0.585558	-4.67817	0.000471061
JHDM1D-AS1	17.6808	0.693839	-4.67144	0.0170551
PPIF	171.349	6.7265	-4.67094	0.000471061
CREG1	154.118	6.08855	-4.66179	0.000471061
C3	8.10602	0.320885	-4.65887	0.0124569
LHFPL2	26.1228	1.03483	-4.65784	0.000471061
PLAUR	636.228	25.3008	-4.65229	0.000471061
FLT1	58.545	2.33617	-4.64733	0.00086657
SLC30A4	22.2419	0.887765	-4.64696	0.00613895
CTTNBP2NL	123.829	4.9839	-4.63492	0.000471061
FMNL2	50.0196	2.0194	-4.6305	0.000471061
MPZL1	76.5711	3.10877	-4.62238	0.000471061
ENG	62.6328	2.72022	-4.52512	0.000471061
FXYD6	8.45495	0.368758	-4.51905	0.00588842
ETS2	430.747	18.9911	-4.50345	0.000471061
GK	56.7967	2.51844	-4.4952	0.000471061
ATF5	61.9253	2.74905	-4.49353	0.00891151
RHOU	33.7529	1.52842	-4.4649	0.0214558
GSN	64.6668	2.96051	-4.44911	0.000471061
CTTNBP2	10.4899	0.480933	-4.44702	0.0126589
HILPDA	254.615	11.6834	-4.44578	0.000471061
MFSD2A	27.1266	1.2557	-4.43314	0.00820157
DRAM1	14.9667	0.696326	-4.42585	0.00666615
MSANTD3	55.8059	2.60382	-4.42172	0.000471061
ALPK2	10.446	0.497584	-4.39186	0.000471061
SERPINB6	36.7577	1.78396	-4.36489	0.048143
CERS6	17.3643	0.846925	-4.35775	0.000471061
CCL3	527.849	25.7631	-4.35675	0.000471061
LAT2	58.3204	2.88464	-4.33754	0.00428981
ALCAM	170.808	8.45118	-4.33708	0.000471061
SERINC2	94.6203	4.71664	-4.32632	0.00508519
TLR1	20.6419	1.05434	-4.29116	0.00428981
FGL2	155.027	8.12962	-4.25319	0.000471061
GRASP	26.1696	1.37429	-4.25114	0.0311965
CLIC4	34.3482	1.8193	-4.23878	0.000471061
SYNGR2	227.005	12.034	-4.23754	0.000471061
BCAR3	13.6462	0.726434	-4.23152	0.00744934
ADGRE2	4.9404	0.264994	-4.22059	0.0184295
NRROS	10.7287	0.581033	-4.20671	0.0450782
MXD1	695.389	37.8765	-4.19845	0.000471061
ATP13A3	302.2	16.5262	-4.19268	0.000471061
HIP1	18.4471	1.015	-4.18384	0.000471061
CCDC88A	37.7064	2.08732	-4.17508	0.000471061
IL6	98.8688	5.47946	-4.17341	0.000471061
ACOT9	113.9	6.36393	-4.16171	0.000471061
RASD2	21.9598	1.24045	-4.14593	0.00086657
FABP5	67.4988	3.8357	-4.1373	0.0103381
TRPS1	53.9426	3.1104	-4.11625	0.000471061
MTHFR	10.516	0.610212	-4.10713	0.0124569
ABL2	60.3798	3.52275	-4.09929	0.000471061
C11orf24	41.0366	2.4011	-4.09514	0.00534243
CARD16	117.152	6.97838	-4.06934	0.000471061
SLC44A1	25.9605	1.56569	-4.05144	0.000471061
PXDC1	12.6776	0.767011	-4.04689	0.0300856
SLCO4A1	86.5186	5.25293	-4.04182	0.000471061
CDH23	10.2021	0.623191	-4.03305	0.00288624
SLC11A2	72.0875	4.42332	-4.02655	0.000471061
PMAIP1	134.906	8.33957	-4.01584	0.000471061
CEBPD	67.2344	4.15671	-4.01569	0.000471061
IRF5	12.9734	0.803636	-4.01287	0.0419112
TMEM106A	21.5679	1.34206	-4.00637	0.000471061
IL1RL1	24.1583	1.51346	-3.9966	0.00769617
CSTB	717.591	45.2376	-3.98757	0.000471061
SOCS3	264.666	16.7529	-3.98169	0.000471061
NRARP	24.7217	1.57978	-3.96798	0.00159307
NFKBID	59.9266	3.84751	-3.9612	0.000471061
SERPINB9P1	81.2427	5.23156	-3.95692	0.000471061
CSF2RB	15.4136	1.01333	-3.92703	0.00318552
CD1C	14.6107	0.966427	-3.91823	0.0268034
TGFB2	17.0352	1.13137	-3.91238	0.020797
MPHOSPH6	22.8177	1.53174	-3.89691	0.0366124
MICALCL	10.2996	0.697821	-3.88358	0.0230631
A2M	18.9864	1.28794	-3.88183	0.0158879
FGD4	13.4459	0.9134	-3.87978	0.00485335
NR1H3	15.794	1.08229	-3.86722	0.0366124
SPRED2	84.8943	5.87031	-3.85416	0.000471061
MICALL1	13.6773	0.949813	-3.848	0.00086657
MAFB	32.9443	2.31085	-3.83353	0.000471061
ACSL1	51.4171	3.6123	-3.83126	0.000471061
VDR	21.057	1.48892	-3.82196	0.000471061
ENTPD7	16.7612	1.19816	-3.80623	0.00666615
CYFIP1	23.6298	1.70212	-3.7952	0.000471061
FUT1	10.7442	0.776808	-3.78986	0.0141699
ARHGAP31	30.8387	2.23157	-3.78861	0.000471061
ADAM9	62.2496	4.50799	-3.78751	0.000471061
ANXA5	862.295	62.5829	-3.78434	0.000471061
NDRG2	17.9646	1.31281	-3.77443	0.000471061
EMP1	139.342	10.2075	-3.77093	0.000471061
NMB	44.3891	3.28905	-3.75446	0.00375129
PLIN3	21.2492	1.57834	-3.75093	0.00192633
SH3BP2	21.2989	1.58552	-3.74776	0.000471061
CHST1	9.57503	0.712911	-3.74748	0.00847234
INSIG1	520.54	38.9539	-3.74017	0.000471061
AKAP2	58.6272	4.3991	-3.73629	0.000471061
GNS	53.4035	4.00992	-3.73529	0.000471061
RCN1	10.9584	0.824527	-3.73233	0.0351561
AKT1S1	11.645	0.879438	-3.72698	0.0212536
AGPAT9	405.512	30.7009	-3.72339	0.000471061
ERGIC1	54.8703	4.1768	-3.71555	0.000471061
AXL	30.5979	2.34463	-3.706	0.000471061
TALDO1	171.511	13.2031	-3.69936	0.000471061
SLC11A1	10.7399	0.834916	-3.6852	0.00796589
ZNF516	39.0865	3.05341	-3.67818	0.000471061
ST8SIA4	154.031	12.055	-3.67552	0.000471061
GRAMD3	18.779	1.4769	-3.66847	0.0141699
TCHH	4.19454	0.330585	-3.66542	0.0251296
POGLUT1	24.9127	1.9775	-3.65513	0.000471061
IGFBP4	37.5406	2.98278	-3.65372	0.000471061
BCL2A1	197.817	15.7528	-3.65049	0.000471061
MREG	14.9257	1.20314	-3.63292	0.00375129
IL18BP	88.056	7.1106	-3.63038	0.0160616
ATP6V1A	84.6579	6.83835	-3.62992	0.000471061
SNX29	13.0784	1.07104	-3.6101	0.000471061
HTATSF1P2	11.1812	0.916516	-3.60877	0.000471061
AGRN	9.64812	0.792852	-3.60512	0.000471061
PLD2	14.091	1.15819	-3.60483	0.0313526
ZFHX3	35.0501	2.88213	-3.60421	0.000471061
SDC4	69.6113	5.76793	-3.5932	0.000471061
SQRDL	95.8638	7.97438	-3.58754	0.000471061
RCAN1	57.7632	4.8279	-3.58068	0.000471061
LINC00265	13.1249	1.10437	-3.57101	0.0012354
NBN	15.4687	1.31346	-3.55791	0.000471061
MAP3K13	14.2732	1.23275	-3.53335	0.00403403
MAP4K4	408.018	35.2413	-3.53329	0.000471061
SPHK1	52.1529	4.50492	-3.53317	0.00403403
ADRBK2	10.2952	0.889969	-3.53207	0.000471061
FTH1	17517.6	1515.37	-3.53106	0.000471061
SLC9A7	18.227	1.57785	-3.53005	0.000471061
NAMPT	359.804	31.1874	-3.52818	0.000471061
CLCN5	6.92835	0.604445	-3.51883	0.0472654
PELI1	139.596	12.191	-3.51737	0.000471061
GNA15	96.8219	8.47382	-3.51425	0.000471061
CD59	96.8494	8.50829	-3.5088	0.000471061
DENND5A	78.7926	6.99811	-3.49302	0.000471061
PTPN12	186.771	16.6944	-3.48384	0.000471061
SLC25A37	47.3683	4.2506	-3.47818	0.000471061
ZFYVE16	37.6127	3.37608	-3.4778	0.000471061
RAPGEF1	185.416	16.6722	-3.47525	0.000471061
ANKRD50	7.98223	0.718528	-3.47368	0.0012354
SH3BP5	68.4968	6.19915	-3.46589	0.000471061
CCND1	50.5498	4.59454	-3.45971	0.000471061
USP12	229.091	20.8576	-3.45727	0.000471061
ATP6V1B2	105.549	9.65267	-3.45084	0.000471061
NUBP1	25.5806	2.35637	-3.44041	0.0120169
RALA	83.3904	7.72934	-3.43146	0.000471061
CEBPB	51.8477	4.83762	-3.42191	0.000471061
TET2	175.52	16.3901	-3.42074	0.000471061
ARHGAP18	25.6481	2.3969	-3.41961	0.000471061
ARL8B	111.44	10.5138	-3.4059	0.000471061
TRAF1	453.617	42.9441	-3.40094	0.000471061
NID1	21.8834	2.07918	-3.39575	0.000471061
HSPB1	550.076	52.3677	-3.39288	0.000471061
MCTP1	12.2356	1.16555	-3.392	0.00086657
MANBA	40.0811	3.82175	-3.39062	0.000471061
ZSWIM4	14.3398	1.36801	-3.38988	0.00159307
C5orf15	38.4559	3.69345	-3.38016	0.000471061
CPM	10.7043	1.03032	-3.37702	0.0184295
MCOLN2	122.495	11.8658	-3.36784	0.000471061
TMCC3	8.78228	0.851451	-3.3666	0.0242218
UPP1	86.6092	8.45279	-3.35702	0.00159307
LRP1	5.21428	0.509764	-3.35457	0.000471061
DOT1L	55.5141	5.45351	-3.3476	0.000471061
IL15RA	51.2731	5.04037	-3.3466	0.000471061
PRKACA	28.4156	2.79433	-3.34611	0.00769617
SAV1	14.7228	1.45125	-3.34268	0.00403403
SERPINB9	810.752	80.1257	-3.33892	0.000471061
ACTN1	19.513	1.92992	-3.33783	0.000471061
PIK3R5	232.331	23.094	-3.33059	0.000471061
DNAJB5	38.4065	3.8305	-3.32574	0.00318552
SLC43A3	175.382	17.57	-3.31932	0.000471061
TUBB2B	11.4531	1.15295	-3.31233	0.0254698
CBWD2	25.1109	2.52862	-3.31189	0.00666615
OGFRL1	86.7356	8.73945	-3.31101	0.000471061
NR4A3	562.566	56.7547	-3.30921	0.000471061
ADA	19.6689	1.9965	-3.30037	0.0182537
EPS8	5.28816	0.541802	-3.28693	0.0351561
TTYH3	23.5463	2.43379	-3.27422	0.000471061
BID	43.3495	4.48831	-3.27177	0.000471061
FTL	7027.65	733.067	-3.26103	0.000471061
PLEKHA5	32.0113	3.34569	-3.2582	0.000471061
HEATR5A	4.95189	0.519005	-3.25416	0.00588842
TLR6	6.06969	0.641609	-3.24186	0.00937229
FSCN1	51.882	5.48501	-3.24167	0.000471061
SESTD1	18.4118	1.948	-3.24057	0.000471061
EGLN3	80.9339	8.60107	-3.23416	0.000471061
TIMMDC1	19.9133	2.12035	-3.23136	0.0157125
ZNF710	24.8137	2.65483	-3.22444	0.000471061
ZMIZ2	120.231	12.8668	-3.22408	0.000471061
AATBC	5.45569	0.586162	-3.21839	0.0271312
MTMR9	20.3626	2.18799	-3.21824	0.000471061
SEMA4B	9.13761	0.984388	-3.21452	0.00891151
SGK223	7.4652	0.807086	-3.20939	0.0130954
RNF13	41.5869	4.50871	-3.20534	0.000471061
HPS5	10.1747	1.10413	-3.204	0.0205799
RNF141	7.02875	0.769227	-3.19179	0.0176594
STK38L	9.37535	1.0319	-3.18358	0.00192633
SNAI1	37.9153	4.20886	-3.17128	0.00159307
JAG1	16.5633	1.84629	-3.16529	0.000471061
HLA-DQB1	391.444	43.6883	-3.16349	0.0350286
PGD	191.181	21.3672	-3.16147	0.000471061
PEAK1	51.4166	5.75248	-3.15998	0.000471061
TMCC2	12.465	1.40217	-3.15216	0.00192633
ATP6V1C1	23.242	2.62387	-3.14697	0.000471061
TXNRD1	225.795	25.5078	-3.146	0.000471061
ENPP4	23.1269	2.62832	-3.13736	0.000471061
GPNMB	9.27514	1.0563	-3.13436	0.0289965
TRIO	34.1341	3.9018	-3.129	0.000471061
FER	18.8238	2.15523	-3.12664	0.0012354
JARID2	227.226	26.0237	-3.12623	0.000471061
TRIP6	17.2105	1.97249	-3.1252	0.0160616
SLC29A1	10.8469	1.24507	-3.12298	0.0115552
NFKBIA	3810.02	437.405	-3.12276	0.000471061
ARID3A	16.6329	1.91516	-3.1185	0.0025773
SLC16A10	48.439	5.58915	-3.11547	0.000471061
PLD3	20.3907	2.37542	-3.10165	0.0300856
TRIM25	37.1663	4.33158	-3.10103	0.000471061
ENOSF1	8.25888	0.965091	-3.09721	0.00666615
CEP170	82.4398	9.63377	-3.09717	0.000471061
IL2RA	183.047	21.4383	-3.09396	0.000471061
LGALS3	100.047	11.7218	-3.09341	0.000471061
FOXO3	82.204	9.66669	-3.08812	0.000471061
TPRA1	11.2969	1.33325	-3.08291	0.0450782
CDYL	89.4435	10.5958	-3.07749	0.000471061
CTSS	81.3026	9.66011	-3.07319	0.000471061
TMEM63B	11.1582	1.33291	-3.06546	0.00796589
TMEM194A	36.3273	4.38144	-3.05158	0.000471061
RAB12	51.8029	6.24816	-3.05153	0.000471061
H6PD	6.6939	0.807615	-3.05111	0.000471061
VPS37C	9.2928	1.12343	-3.0482	0.0276381
SLC41A2	29.3463	3.54828	-3.04799	0.000471061
HSPA7	98.1636	11.9282	-3.04082	0.000471061
GPR35	4.70785	0.572318	-3.04018	0.0477358
TOMM34	51.2497	6.23073	-3.04007	0.000471061
CUX1	46.1589	5.62246	-3.03733	0.000471061
ASAP1	146.023	17.8258	-3.03415	0.000471061
ABTB2	48.4916	5.9518	-3.02634	0.000471061
THRB	10.9901	1.35323	-3.02173	0.00192633
SEMA4A	65.8942	8.13593	-3.01777	0.000471061
NR6A1	15.1306	1.86858	-3.01746	0.000471061
SMTN	6.3755	0.788095	-3.0161	0.00985295
SLC5A3	142.733	17.7388	-3.00834	0.000471061
ACSL4	61.4296	7.66762	-3.00208	0.000471061
H1F0	24.866	3.12919	-2.99032	0.00508519
LAMC1	5.19847	0.656928	-2.98428	0.00534243
GPX1	168.083	21.2611	-2.98288	0.000471061
DPYD	12.248	1.55012	-2.98209	0.00318552
SWAP70	51.866	6.56994	-2.98084	0.000471061
TNFRSF14	22.7334	2.8823	-2.97952	0.00086657
FRMD4A	3.17184	0.402257	-2.97913	0.0351561
PTPRE	39.7139	5.0442	-2.97695	0.000471061
ETV3	174.53	22.1704	-2.97676	0.000471061
CHML	11.1274	1.41494	-2.97531	0.0012354
ATF3	85.9221	10.9325	-2.97441	0.000471061
ALAS1	52.4973	6.7006	-2.96988	0.000471061
VAV2	6.46647	0.830842	-2.96033	0.0158879
ARRDC3	167.823	21.6099	-2.95718	0.000471061
DHTKD1	4.25248	0.547987	-2.95609	0.0264859
DUSP3	25.0754	3.23137	-2.95605	0.000471061
IL6R	54.0339	6.96672	-2.95531	0.000471061
MYO1G	111.85	14.4267	-2.95476	0.000471061
SNAPC1	15.4004	1.99091	-2.95147	0.00508519
ENTPD1	20.1075	2.60512	-2.94831	0.000471061
CLCN6	5.50409	0.713718	-2.94708	0.0374222
NCCRP1	13.6028	1.76762	-2.94403	0.0419112
GLA	178.516	23.2276	-2.94214	0.00086657
XYLT1	51.5354	6.73106	-2.93666	0.000471061
HK2	110.8	14.5415	-2.92971	0.000471061
APP	89.42	11.8281	-2.91838	0.000471061
ITGAV	36.4792	4.8314	-2.91656	0.000471061
ACSL5	54.1731	7.1962	-2.91227	0.000471061
AP3B1	76.6905	10.2308	-2.90613	0.000471061
PLXNC1	12.3227	1.64683	-2.90356	0.000471061
LAMTOR3	8.14844	1.09039	-2.90169	0.0355847
FMN1	10.4653	1.40249	-2.89955	0.00534243
CAPN2	217.498	29.195	-2.89721	0.000471061
NUB1	134.974	18.1197	-2.89705	0.000471061
TICAM1	106.337	14.305	-2.89405	0.000471061
CORO1C	100.974	13.6202	-2.89016	0.000471061
DEXI	19.3103	2.61271	-2.88575	0.0212536
GPR137B	131.177	17.7996	-2.8816	0.000471061
C17orf96	36.4577	4.96242	-2.87711	0.000471061
SPINT2	50.1932	6.83963	-2.8755	0.000471061
H2AFY	51.2231	7.05596	-2.85988	0.000471061
MAFF	78.0891	10.7793	-2.85685	0.000471061
RHOC	169.245	23.3664	-2.85661	0.000471061
ALG2	34.5482	4.77472	-2.85512	0.000471061
SLC36A4	10.4801	1.45865	-2.84495	0.000471061
FAM46A	17.7694	2.48833	-2.83614	0.000471061
EIF2AK4	5.27445	0.740306	-2.83283	0.0130954
PIP5K1C	19.335	2.73202	-2.82318	0.000471061
AGAP3	45.3066	6.40641	-2.82213	0.000471061
COX5B	82.6716	11.8011	-2.80847	0.0140058
SLC9B2	15.3242	2.19152	-2.80581	0.00375129
SEC61B	124.489	17.8308	-2.80358	0.00192633
CTNND1	27.7822	4.00423	-2.79457	0.000471061
PDE2A	12.4417	1.79902	-2.7899	0.0404753
GPR183	872.646	126.503	-2.78622	0.000471061
COX17	80.3094	11.6529	-2.78488	0.0380875
FNDC3B	67.1338	9.75299	-2.78312	0.000471061
NRIP1	11.6486	1.69356	-2.78202	0.000471061
RHOQ	14.5316	2.11433	-2.78092	0.00192633
ITGAM	22.8484	3.33326	-2.77709	0.0482103
RHOB	85.6682	12.5313	-2.77323	0.000471061
CECR1	51.9993	7.63452	-2.76788	0.000471061
RIPK2	62.6097	9.23975	-2.76046	0.000471061
TMEM39A	34.8616	5.20259	-2.74434	0.000471061
SLC31A2	21.82	3.26101	-2.74226	0.0100901
MRPS6	991.042	148.376	-2.73968	0.000471061
CDK2	79.6464	11.9252	-2.7396	0.000471061
DAGLB	15.2823	2.2983	-2.73322	0.00403403
JAK2	6.9546	1.04616	-2.73287	0.00534243
KLF4	26.1424	3.93823	-2.73078	0.000471061
ZNF532	13.5056	2.03632	-2.72952	0.000471061
ADAM8	108.795	16.4129	-2.72871	0.000471061
TMEM38B	4.78341	0.723266	-2.72544	0.0464377
GTPBP2	19.1905	2.91674	-2.71797	0.00534243
GBP1	20.7428	3.15564	-2.7166	0.00086657
PSAP	305.326	46.5094	-2.71476	0.000471061
RHBDF2	36.9553	5.67045	-2.70425	0.000471061
TNFAIP8	73.5701	11.3282	-2.6992	0.000471061
GLS	107.719	16.61	-2.69714	0.000471061
NFKB1	442.506	68.4755	-2.69204	0.000471061
VRK2	10.1139	1.56948	-2.68798	0.0100901
LGALS9	9.98341	1.55276	-2.6847	0.0340408
CBWD1	21.1752	3.3009	-2.68145	0.0390487
HBEGF	9.7372	1.52119	-2.67831	0.0291029
CCRN4L	23.1522	3.6422	-2.66827	0.00224038
C9orf72	27.7668	4.38369	-2.66314	0.000471061
GAB1	4.52493	0.71637	-2.65912	0.00666615
DST	13.7165	2.17695	-2.65553	0.000471061
ANO6	60.4056	9.63562	-2.64823	0.000471061
TNFRSF10D	13.3125	2.13107	-2.64313	0.00192633
COX15	7.4152	1.19039	-2.63905	0.0361084
G6PD	20.4663	3.28574	-2.63896	0.00318552
MAN1A1	12.1899	1.96091	-2.63609	0.000471061
MOB1B	36.1188	5.81127	-2.63582	0.000471061
PRKAG2	31.0656	5.01513	-2.63096	0.000471061
CLN8	11.9787	1.93537	-2.6298	0.000471061
NPC2	106.843	17.304	-2.62632	0.000471061
BRI3	47.5033	7.72041	-2.62128	0.0128896
RP2	42.9236	7.00176	-2.61598	0.000471061
RPS19BP1	55.4599	9.08449	-2.60997	0.00375129
KCNN4	23.5176	3.85602	-2.60856	0.00224038
PLCB3	10.5363	1.7319	-2.60494	0.000471061
FAM129B	34.7397	5.71528	-2.60369	0.000471061
RDX	60.0091	9.89273	-2.60074	0.000471061
ZEB2	112.311	18.5537	-2.59772	0.000471061
UBXN6	11.3528	1.88869	-2.58759	0.0362656
URGCP	12.2831	2.04991	-2.58304	0.0170551
PDK4	11.2937	1.88783	-2.58072	0.00985295
CDK2AP1	42.7941	7.16483	-2.57841	0.00288624
PLEKHO2	19.7796	3.3145	-2.57715	0.000471061
TMEM127	30.1218	5.05303	-2.57559	0.000471061
SPECC1	63.6341	10.7097	-2.57089	0.000471061
ADAM19	39.3724	6.63689	-2.56861	0.000471061
SERTAD2	115.831	19.5437	-2.56725	0.000471061
HMG20B	61.5613	10.4547	-2.55788	0.000471061
TMEM164	13.0539	2.22511	-2.55254	0.000471061
AVPI1	24.6616	4.209	-2.55072	0.00961368
ANKRD33B	7.98904	1.36572	-2.54836	0.000471061
RHOF	72.6715	12.4325	-2.54727	0.000471061
ADM	39.8587	6.8219	-2.54665	0.00159307
GADD45G	26.8041	4.59401	-2.54463	0.0271312
ARHGAP10	20.6067	3.53269	-2.54428	0.00086657
APBB3	10.4349	1.79508	-2.53929	0.0475658
NUP62	53.653	9.23466	-2.53853	0.000471061
RNF130	17.1871	2.97459	-2.53056	0.00613895
MTMR4	19.5261	3.39617	-2.52342	0.000471061
GLIPR2	32.8004	5.70551	-2.52329	0.000471061
NPTN	27.1485	4.73973	-2.518	0.00192633
TRAFD1	44.9372	7.86596	-2.51422	0.000471061
PLBD2	11.5261	2.01943	-2.51288	0.0162519
BACH1	139.248	24.4514	-2.50967	0.000471061
CPEB4	35.8682	6.30895	-2.50723	0.000471061
NBEAL1	13.1266	2.31316	-2.50456	0.000471061
MAD1L1	30.7978	5.43832	-2.50159	0.00457602
RAC1	228.433	40.5051	-2.49559	0.000471061
PSMA6	222.298	39.523	-2.49173	0.000471061
MAMLD1	88.8349	15.8109	-2.49021	0.000471061
SLC6A6	187.937	33.5577	-2.48554	0.000471061
UBTD2	16.3078	2.9252	-2.47896	0.00224038
REL	834.196	149.894	-2.47645	0.000471061
IL18R1	20.2948	3.65534	-2.47304	0.000471061
FRMD8	36.3036	6.55393	-2.46968	0.000471061
GSTO1	80.9747	14.641	-2.46746	0.000471061
BMP2K	56.0081	10.1305	-2.46693	0.000471061
TNIP1	308.507	55.8688	-2.46519	0.000471061
GPR107	43.5904	7.90057	-2.46398	0.000471061
NLRP3	31.0497	5.65394	-2.45725	0.000471061
CD63	1404.61	256.436	-2.4535	0.000471061
FGFR1	38.2992	7.00367	-2.45113	0.000471061
TNFRSF4	40.0758	7.33886	-2.4491	0.00720884
IMPDH1	6.95331	1.27669	-2.44529	0.024053
LMNB2	14.677	2.70131	-2.44182	0.000471061
TPP1	122.333	22.5655	-2.43862	0.000471061
C20orf194	9.17013	1.69214	-2.43809	0.000471061
KCNQ1OT1	5.26115	0.972549	-2.43554	0.000471061
PEA15	337.913	62.5045	-2.43462	0.000471061
TUBB6	42.2426	7.81703	-2.43401	0.00871341
PHC2	9.48652	1.76044	-2.42994	0.024053
IL10RB	22.0171	4.09468	-2.4268	0.00485335
SBF2	20.3723	3.80227	-2.42168	0.000471061
KCTD12	13.0845	2.44332	-2.42094	0.000471061
MMD	6.89519	1.29369	-2.4141	0.0472654
NOTCH2	34.4763	6.48684	-2.41002	0.000471061
SLC39A8	57.4248	10.8143	-2.40874	0.000471061
WNT2B	8.08879	1.52917	-2.40317	0.048143
GSTP1	44.0543	8.3852	-2.39337	0.00560562
EMP3	233.595	44.4631	-2.39333	0.000471061
ZAK	7.64875	1.45651	-2.39271	0.00937229
SLC30A9	6.77281	1.29692	-2.38466	0.0311965
GRAMD1A	61.8654	11.8792	-2.3807	0.000471061
FAM214B	14.4552	2.77866	-2.37913	0.00508519
SLAMF7	43.4244	8.35974	-2.37698	0.000471061
STXBP2	21.0875	4.07837	-2.37032	0.00796589
SOAT1	35.2421	6.84394	-2.3644	0.000471061
CKAP4	8.02112	1.55938	-2.36283	0.0374222
HSD17B4	23.1146	4.50172	-2.36025	0.00086657
VAC14	14.3093	2.78821	-2.35954	0.010816
INTS3	20.0441	3.92171	-2.35362	0.000471061
MYO9B	139.586	27.3631	-2.35084	0.000471061
EPB41L2	28.2383	5.54207	-2.34915	0.000471061
TNFRSF9	26.3281	5.17376	-2.34732	0.000471061
CMTM6	60.0162	11.8149	-2.34474	0.000471061
SOX4	8.1303	1.60085	-2.34447	0.00744934
FURIN	63.7065	12.5478	-2.34401	0.000471061
SPG20	9.05759	1.78568	-2.34265	0.0355847
NAV2	8.11424	1.60139	-2.34113	0.00086657
DENND3	24.912	4.93861	-2.33467	0.000471061
NFKBIE	36.1645	7.183	-2.33191	0.000471061
MB21D2	22.4214	4.4709	-2.32624	0.00086657
TJP2	9.49427	1.90041	-2.32075	0.037079
PPT1	28.0168	5.6167	-2.3185	0.00086657
BNIP3L	163.267	32.822	-2.3145	0.000471061
CLIP2	11.795	2.37666	-2.31117	0.0174688
DAP	11.7033	2.3599	-2.31012	0.0268034
ENTPD6	23.9612	4.83573	-2.30889	0.0166466
CD58	117.089	23.7479	-2.30174	0.000471061
ATF6	15.0671	3.05594	-2.30172	0.000471061
GMEB1	8.98916	1.82666	-2.29898	0.0242218
EDEM1	128.568	26.1546	-2.29739	0.000471061
NCOR2	60.705	12.3572	-2.29646	0.000471061
DYRK3	20.6572	4.22832	-2.28849	0.00744934
AP3S2	5.32667	1.09517	-2.28208	0.0244399
SQLE	19.432	3.99999	-2.28037	0.00159307
ACSL3	19.5398	4.02558	-2.27915	0.000471061
NEU3	7.50607	1.54718	-2.27842	0.0469641
AGO4	5.38595	1.11287	-2.27491	0.00720884
MR1	5.6829	1.18086	-2.26679	0.00375129
LIMS1	17.1863	3.57837	-2.26388	0.000471061
WWC2	2.81129	0.587448	-2.2587	0.0284307
CASP4	42.8582	8.99685	-2.25208	0.00318552
SIPA1L3	20.0646	4.21552	-2.25087	0.000471061
TOM1	46.6595	9.80659	-2.25035	0.000471061
PLXND1	23.8887	5.02267	-2.2498	0.000471061
SCYL2	45.9447	9.67849	-2.24705	0.000471061
PRCP	19.5704	4.12326	-2.24682	0.00915788
MYO1B	3.78896	0.799035	-2.24547	0.0474157
FAM126A	11.8735	2.50864	-2.24277	0.00086657
MAP4K3	10.4074	2.2102	-2.23537	0.00457602
TMEM189	50.5293	10.7692	-2.23021	0.0162519
EFNB1	8.53136	1.82289	-2.22655	0.0210952
PANX1	21.4004	4.59942	-2.21812	0.00375129
MTSS1	152.183	32.73	-2.21712	0.000471061
ACOT7	14.6796	3.17038	-2.21109	0.0321854
SGK3	7.7239	1.67339	-2.20656	0.0331157
ATP6V1D	22.056	4.7858	-2.20434	0.0100901
IGSF8	20.6771	4.49467	-2.20174	0.00485335
AHRR	26.7554	5.82022	-2.20068	0.000471061
SERPING1	18.3675	3.99805	-2.19978	0.0162519
SIPA1L1	75.7441	16.4902	-2.19952	0.000471061
HIVEP3	7.55282	1.64457	-2.19931	0.00508519
CTBP2	16.0125	3.49014	-2.19784	0.0012354
PHKB	6.03114	1.31685	-2.19534	0.014365
ARRB2	213.041	46.6657	-2.1907	0.000471061
EHBP1L1	35.4449	7.76733	-2.19009	0.000471061
HAVCR2	20.4159	4.48838	-2.18543	0.00985295
DBI	107.708	23.7179	-2.18308	0.0012354
DUSP5	339.265	74.8419	-2.18049	0.000471061
ST3GAL2	20.9936	4.63673	-2.17877	0.000471061
DMXL1	12.617	2.79711	-2.17336	0.000471061
NEDD4L	6.88199	1.52589	-2.17318	0.00318552
SNN	33.7452	7.51208	-2.1674	0.00457602
HSD17B12	22.6543	5.04433	-2.16705	0.00192633
TNFAIP1	10.632	2.37044	-2.16518	0.0236514
MAD2L2	37.6004	8.38691	-2.16454	0.0450782
CD109	16.9206	3.77587	-2.1639	0.000471061
SLC8B1	11.1128	2.48061	-2.16346	0.0141699
SIDT2	11.0767	2.47886	-2.15978	0.0218813
RAPH1	40.7052	9.12476	-2.15736	0.000471061
ATP2C1	25.2639	5.66812	-2.15614	0.000471061
SPG11	20.5535	4.61552	-2.15482	0.000471061
P4HA1	60.3142	13.6371	-2.14496	0.000471061
HDAC9	7.77213	1.75976	-2.14293	0.046873
POU2F2	6.64987	1.50634	-2.14228	0.0354424
SLC12A7	14.3258	3.24964	-2.14027	0.0012354
STX4	134.328	30.5687	-2.13563	0.000471061
PNPLA6	10.5295	2.39765	-2.13475	0.00560562
PRDX1	381.887	87.0114	-2.13387	0.000471061
ZMIZ1	114.941	26.2027	-2.13311	0.000471061
MEF2A	19.3488	4.41269	-2.13251	0.000471061
KDM7A	85.9255	19.6134	-2.13125	0.000471061
TM2D2	12.1463	2.78379	-2.12539	0.00508519
SMS	53.7241	12.3362	-2.12268	0.000471061
IRF4	104.313	23.9663	-2.12183	0.000471061
GRN	50.0206	11.5733	-2.11172	0.000471061
POMP	32.4954	7.52284	-2.11089	0.00613895
TNFAIP8L1	5.07477	1.17707	-2.10814	0.0482103
TBC1D4	9.2401	2.14368	-2.10782	0.00428981
PPP1R3B	30.9181	7.17464	-2.10747	0.000471061
MAP3K8	70.7206	16.4611	-2.10307	0.000471061
ABR	50.2682	11.7159	-2.10118	0.000471061
NGLY1	61.7409	14.5512	-2.08509	0.000471061
DENND1B	8.01584	1.88985	-2.08459	0.0182537
TBK1	18.5443	4.37705	-2.08294	0.00159307
USP32	16.5092	3.89731	-2.08272	0.000471061
S100A11	1602.41	378.503	-2.08187	0.000471061
ATP6V1H	20.2314	4.80265	-2.07469	0.00666615
GNAQ	23.3753	5.54939	-2.07458	0.000471061
CD151	37.7651	8.97618	-2.07288	0.0299258
RELB	14.7091	3.50356	-2.06981	0.0157125
DPP9	21.6633	5.16138	-2.06942	0.000471061
CAPG	33.6416	8.0426	-2.06451	0.0440617
FGD5	4.05387	0.969148	-2.06451	0.0427472
GBE1	10.1544	2.42816	-2.06417	0.018614
ARHGEF2	70.8058	17.0353	-2.05534	0.000471061
SAMD4B	31.5305	7.59038	-2.0545	0.000471061
PSME2	180.524	43.5086	-2.05282	0.000471061
LSP1	69.3148	16.7265	-2.05103	0.000471061
WTAP	126.291	30.6511	-2.04275	0.000471061
PTPN1	136.685	33.1898	-2.04204	0.000471061
DNAJC3	37.5045	9.14062	-2.0367	0.000471061
VHL	16.7608	4.09999	-2.0314	0.000471061
MDM2	42.7242	10.4984	-2.02488	0.000471061
TRIP10	104.883	25.851	-2.02049	0.000471061
KDM1A	46.7656	11.5649	-2.0157	0.000471061
VPS8	8.1264	2.01135	-2.01446	0.00915788
TMEM41B	23.583	5.83827	-2.01413	0.00288624
INSR	4.50222	1.1173	-2.01062	0.013774
CLCF1	55.1292	13.6851	-2.01021	0.00086657
SQSTM1	231.021	57.4136	-2.00856	0.000471061
NFKBIZ	140.823	35.0484	-2.00646	0.000471061
TRAK1	28.5228	7.10686	-2.00483	0.000471061
ARAP1	16.9703	4.23204	-2.00358	0.000471061
INSIG2	12.5246	3.12622	-2.00227	0.0152763
EVI5	3.3175	0.828398	-2.0017	0.044884
SMG9	16.6976	4.17815	-1.9987	0.0117941
CFLAR	400.961	100.421	-1.99739	0.000471061
ASPH	17.5359	4.4017	-1.99418	0.00086657
ARFGAP1	13.7785	3.46304	-1.99231	0.00613895
C10orf76	7.50918	1.90085	-1.98201	0.0166466
MLLT4	39.7562	10.0863	-1.97878	0.000471061
MAP3K14	26.5866	6.76445	-1.97465	0.000471061
PPP4C	100.194	25.5214	-1.97302	0.000471061
PI4K2A	22.7214	5.78996	-1.97243	0.000471061
AP1S2	12.0677	3.07658	-1.97175	0.0220819
PITPNA	20.169	5.15344	-1.96853	0.00086657
C4orf3	24.0186	6.14208	-1.96735	0.00086657
SAMD9L	3.37691	0.866238	-1.96287	0.0414786
RIT1	52.1513	13.3795	-1.96268	0.000471061
AFF1	105.353	27.0381	-1.96217	0.000471061
WDFY1	14.9162	3.83565	-1.95933	0.00086657
ATP6AP1	44.154	11.3754	-1.95663	0.00086657
CLMN	3.04178	0.783869	-1.95623	0.0180567
SNX13	6.76693	1.74434	-1.95582	0.00560562
MED12	23.6468	6.10525	-1.95352	0.000471061
NEK6	12.6488	3.27491	-1.94948	0.0172577
B4GALT5	140.054	36.359	-1.9456	0.000471061
PSMC1	41.2151	10.7218	-1.94263	0.00288624
SH2B3	51.2722	13.3462	-1.94174	0.000471061
RAB5B	45.1967	11.7724	-1.9408	0.000471061
PARP14	39.347	10.2642	-1.93863	0.000471061
RFTN1	102.582	26.768	-1.93819	0.000471061
HIF1A	157.376	41.0992	-1.93703	0.000471061
ISG15	145.288	38.0149	-1.93428	0.00224038
PURB	27.0129	7.09289	-1.9292	0.000471061
PAPD4	46.8343	12.3066	-1.92814	0.000471061
PRC1	13.4677	3.54736	-1.92469	0.0124569
GPR108	24.4643	6.45754	-1.92162	0.00613895
PPP1R15B	250.261	66.0778	-1.9212	0.000471061
NFIL3	179.398	47.4115	-1.91986	0.000471061
CLCN7	5.47549	1.44984	-1.9171	0.0391633
SPIDR	14.1843	3.75731	-1.91653	0.00769617
CHMP1B	79.6207	21.0922	-1.91643	0.000471061
FARP1	4.49804	1.19362	-1.91395	0.0340408
UNC119	55.7605	14.7993	-1.91371	0.00159307
INPP5F	23.0082	6.11306	-1.91218	0.00159307
CST7	936.754	249.18	-1.91048	0.000471061
WASL	12.4546	3.31473	-1.90972	0.00224038
ACTR1B	37.5271	9.99333	-1.9089	0.000471061
RUNX1	80.3442	21.4145	-1.90761	0.000471061
NPLOC4	17.2609	4.60976	-1.90474	0.00348175
CCNYL1	28.0353	7.49418	-1.9034	0.00086657
IBTK	9.99195	2.67118	-1.90329	0.00224038
AKR1B1	54.1133	14.4751	-1.90241	0.00086657
PDIA3	79.2982	21.2432	-1.90029	0.00086657
IER5	204.341	54.7564	-1.89988	0.000471061
IFIH1	15.3431	4.11815	-1.89752	0.00508519
ATP6V0E1	225.531	60.534	-1.89751	0.000471061
UBE2E1	22.7243	6.1272	-1.89093	0.0120169
IRF1	41.6151	11.2381	-1.88871	0.000471061
MYD88	25.7858	6.96778	-1.88781	0.0012354
ATP6V0D1	132.573	35.879	-1.88557	0.000471061
ZFYVE26	8.71337	2.35884	-1.88515	0.00086657
DCTN4	14.6478	3.98114	-1.87943	0.00224038
ZNF555	3.11772	0.847775	-1.87874	0.0294715
WBP2	76.6096	20.8632	-1.87657	0.000471061
SPPL2A	22.3834	6.1112	-1.8729	0.00457602
KBTBD8	11.3057	3.08944	-1.87163	0.00428981
MICAL2	37.3105	10.2332	-1.86633	0.000471061
IFITM3	225.101	61.7925	-1.86507	0.000471061
ELK1	16.4662	4.53491	-1.86036	0.0110524
MAP3K11	8.28569	2.28377	-1.85921	0.0205799
GPR132	27.7154	7.65431	-1.85634	0.000471061
SLCO3A1	46.5975	12.8779	-1.85536	0.000471061
ATP1B1	156.633	43.3126	-1.85453	0.000471061
FNDC3A	27.9178	7.72007	-1.8545	0.000471061
ANXA2	404.637	111.908	-1.85432	0.000471061
AGPS	8.59836	2.37858	-1.85396	0.00348175
LDLRAD4	7.41761	2.05593	-1.85116	0.00086657
DPYSL2	103.899	28.8154	-1.85027	0.000471061
DNAJB6	199.628	55.4209	-1.84882	0.000471061
MAN2B1	35.2755	9.81801	-1.84517	0.000471061
GPX4	131.599	36.7609	-1.8399	0.000471061
NDUFS2	22.5804	6.31768	-1.8376	0.0115552
ANXA6	54.8269	15.3424	-1.83736	0.000471061
BCL3	128.509	36.0674	-1.83311	0.000471061
LAMP2	40.8609	11.5043	-1.82855	0.000471061
PKM	401.2	113.044	-1.82743	0.000471061
ZBTB17	20.2501	5.70663	-1.82722	0.00485335
GNG5	130.341	36.8381	-1.82302	0.00428981
GLUL	48.9412	13.8649	-1.81961	0.000471061
TBC1D9B	4.8256	1.36832	-1.8183	0.0421603
VMP1	191.802	54.4748	-1.81596	0.000471061
SPAG9	101.587	28.8799	-1.81457	0.000471061
PIK3CB	22.0145	6.28053	-1.80949	0.000471061
ITGA5	46.8703	13.3831	-1.80826	0.000471061
WDR59	20.3313	5.81876	-1.80492	0.00159307
RUFY1	26.0158	7.45074	-1.80393	0.00192633
DNAJA4	29.9531	8.58893	-1.80216	0.00318552
ARL5B	23.2617	6.68153	-1.7997	0.00159307
CDKN1A	724.344	208.748	-1.79492	0.000471061
MAN2A2	24.7452	7.13336	-1.79449	0.000471061
AGO3	14.2795	4.12398	-1.79183	0.00318552
MICAL1	45.7213	13.2202	-1.79012	0.000471061
KIAA0226	46.1871	13.3734	-1.78812	0.000471061
TSPAN3	14.5166	4.21172	-1.78522	0.00640643
STAT2	26.6599	7.73787	-1.78466	0.000471061
NUMB	66.8966	19.4549	-1.7818	0.000471061
MARCKSL1	57.5447	16.7859	-1.77743	0.00192633
RNF2	13.9069	4.06911	-1.77301	0.00666615
CLTC	35.4036	10.3628	-1.77248	0.000471061
DCLRE1B	11.6563	3.42028	-1.76892	0.00847235
GLTP	15.6238	4.59823	-1.76459	0.0158879
SEC61G	153.4	45.1698	-1.76387	0.00534243
D2HGDH	13.6898	4.03119	-1.76383	0.0254698
IFNAR1	13.1552	3.88706	-1.75888	0.0012354
ETV6	51.7629	15.3321	-1.75536	0.000471061
RAB21	90.091	26.6977	-1.75467	0.000471061
RASGEF1B	82.3881	24.4851	-1.75053	0.000471061
TNIP2	103.19	30.6827	-1.74981	0.000471061
WBP1L	11.1515	3.32524	-1.74571	0.00937229
FCHSD2	27.7918	8.2872	-1.7457	0.000471061
EOGT	7.04654	2.10193	-1.7452	0.0249775
STAT6	42.7412	12.7733	-1.7425	0.00086657
ZNFX1	31.5526	9.44755	-1.73974	0.00937229
TRIM13	7.29059	2.18855	-1.73606	0.0164499
SLC9A8	5.54367	1.6648	-1.73549	0.0141699
UBE2F	42.8975	12.8952	-1.73406	0.0012354
PMEPA1	38.4588	11.5699	-1.73293	0.000471061
ARPC5	75.1826	22.6213	-1.73272	0.000471061
KIAA0195	8.92446	2.68725	-1.73164	0.00744934
SLC15A4	11.4912	3.46711	-1.72872	0.0272872
LOC401320	7.24571	2.18711	-1.7281	0.032369
TMEM131	37.5394	11.3682	-1.7234	0.000471061
CCDC130	17.284	5.23533	-1.72308	0.0340408
AHCYL1	41.6013	12.6068	-1.72243	0.000471061
SPSB1	12.6618	3.83747	-1.72226	0.0141699
SVIL	11.7239	3.56746	-1.71648	0.00871341
MESDC2	8.51582	2.59899	-1.71219	0.0274561
ATP6V1F	62.7431	19.1649	-1.71099	0.0200438
LOC146880	8.97824	2.75168	-1.70612	0.0423029
EGLN1	18.1042	5.566	-1.70161	0.000471061
PAXIP1	7.646	2.35862	-1.69676	0.0482103
RIC1	16.2019	5.00349	-1.69515	0.00192633
CHM	6.34701	1.96058	-1.6948	0.0340408
TBC1D22A	14.1627	4.37524	-1.69466	0.00508519
RAPGEF2	35.8772	11.0896	-1.69385	0.000471061
PLEKHB2	47.5414	14.7208	-1.69133	0.000471061
PPFIA1	33.9025	10.5103	-1.6896	0.000471061
RGS1	1223.03	380.122	-1.68593	0.000471061
PARVG	11.1995	3.48621	-1.6837	0.0176594
CANX	156.706	48.9294	-1.67929	0.000471061
FOSL2	339.125	106.088	-1.67655	0.000471061
HOOK3	29.7814	9.34021	-1.67288	0.000471061
FMNL3	17.5284	5.49749	-1.67285	0.000471061
SCD	11.059	3.47547	-1.66994	0.00457602
RNF41	5.62502	1.76832	-1.66948	0.0247864
VOPP1	32.0842	10.0872	-1.66933	0.00159307
AGPAT6	62.8766	19.7695	-1.66925	0.000471061
ATP6V1E1	52.3516	16.4688	-1.6685	0.00428981
TAOK3	28.9085	9.11461	-1.66524	0.000471061
KIF16B	9.60874	3.0322	-1.66398	0.00769617
SERPINH1	49.281	15.587	-1.66069	0.0012354
UVRAG	10.012	3.17627	-1.65633	0.00666615
LDHA	909.274	288.591	-1.65569	0.000471061
XAF1	8.33292	2.6465	-1.65474	0.0340408
NFIC	19.1283	6.08712	-1.65188	0.000471061
UHRF1BP1	5.19673	1.6547	-1.65103	0.00891151
PLXNA1	8.07878	2.57288	-1.65075	0.00348175
NFE2L2	330.524	105.343	-1.64966	0.000471061
BHLHE40	641.102	204.342	-1.64957	0.000471061
DCAF6	31.9588	10.1941	-1.64848	0.0012354
MAGT1	17.824	5.7022	-1.64423	0.00288624
AGPAT3	12.8134	4.10039	-1.64383	0.0012354
MAFG	44.4463	14.2459	-1.64151	0.000471061
CLIP1	43.0983	13.8504	-1.63771	0.000471061
SBNO2	24.3124	7.82489	-1.63555	0.00159307
LACTB	46.1902	14.9262	-1.62974	0.000471061
STX11	31.8487	10.3371	-1.6234	0.000471061
TNFRSF1B	443.278	144.125	-1.62089	0.000471061
PAK1	19.5256	6.3485	-1.62088	0.00318552
PDZD8	87.3648	28.4524	-1.6185	0.000471061
ARF3	38.5572	12.5663	-1.61744	0.000471061
RASGRP3	24.085	7.88533	-1.61089	0.0012354
RELT	14.818	4.86208	-1.6077	0.00820157
GLRX	134.098	44.0578	-1.60581	0.000471061
SLC16A3	23.1404	7.60749	-1.60492	0.0103381
PFKFB3	334.27	110.009	-1.60339	0.000471061
MPP5	12.4347	4.10665	-1.59834	0.00375129
F11R	31.9023	10.5384	-1.59801	0.000471061
NUP107	9.88408	3.28081	-1.59105	0.035316
NDST2	18.6222	6.18731	-1.58964	0.00428981
PICALM	92.6709	30.8891	-1.58502	0.000471061
FERMT3	22.9011	7.66181	-1.57966	0.0105583
NFKB2	49.7683	16.6625	-1.57862	0.000471061
USP53	13.9608	4.6863	-1.57486	0.000471061
LCORL	7.62419	2.56742	-1.57027	0.028582
LPCAT1	44.2906	14.9421	-1.56762	0.000471061
IWS1	49.6811	16.7988	-1.56434	0.000471061
MALT1	22.0285	7.46695	-1.56078	0.00086657
HUWE1	115.291	39.0854	-1.56058	0.000471061
SNX9	61.1862	20.7574	-1.55958	0.000471061
ZNF518B	4.22099	1.43514	-1.55639	0.0415676
CTNNA1	131.769	44.8433	-1.55505	0.000471061
TFDP1	40.3966	13.7777	-1.5519	0.000471061
PLAGL2	34.1764	11.6564	-1.55188	0.000471061
BRWD3	13.1138	4.4739	-1.55148	0.000471061
KCNQ3	4.16909	1.42879	-1.54494	0.0180567
IVNS1ABP	233.067	79.9673	-1.54326	0.000471061
TFG	74.1193	25.434	-1.54309	0.00086657
RTN4	120.089	41.3027	-1.5398	0.000471061
ATP6V0A1	7.1208	2.44937	-1.53963	0.0387298
SGTA	19.704	6.78637	-1.53778	0.0164499
MAPKAPK2	111.917	38.6343	-1.53447	0.000471061
PGS1	14.3741	4.97285	-1.53132	0.0436457
LYPD3	23.3492	8.09353	-1.52853	0.0313526
ARID3B	35.3219	12.257	-1.52696	0.000471061
SEC24A	103.83	36.0317	-1.52689	0.000471061
OTUD1	49.9033	17.323	-1.52644	0.00086657
ALDOA	306.586	106.515	-1.52523	0.000471061
PTPRJ	47.7299	16.629	-1.5212	0.000471061
UBR4	115.652	40.3022	-1.52086	0.000471061
CLK2	19.3299	6.74565	-1.51881	0.0202526
LAPTM4A	162.731	57.0183	-1.51299	0.000471061
SLC31A1	15.2731	5.35328	-1.5125	0.00224038
HGSNAT	36.0716	12.6614	-1.51043	0.000471061
VPS11	11.2071	3.93948	-1.50833	0.0296188
ST6GALNAC6	12.4944	4.39771	-1.50645	0.0423029
PLEKHM2	20.9441	7.37819	-1.50521	0.00192633
TFE3	23.8672	8.44721	-1.49848	0.00428981
LITAF	219.545	77.9073	-1.49469	0.000471061
FBRSL1	9.42517	3.34531	-1.49438	0.0184295
GLYR1	13.9567	4.95422	-1.49423	0.0126589
ATP11A	7.90228	2.82928	-1.48183	0.0150521
CTNNB1	72.8467	26.0874	-1.48151	0.000471061
SMNDC1	83.0509	29.743	-1.48144	0.000471061
FAM65A	44.3417	15.9143	-1.47835	0.000471061
PDIA6	33.8528	12.1547	-1.47776	0.0246073
CUL1	34.4438	12.3749	-1.47682	0.0012354
MAP2K3	52.0207	18.7136	-1.475	0.000471061
ZBTB34	11.0219	3.96513	-1.47493	0.00348175
RGS9	20.0768	7.23083	-1.47329	0.0308377
PLEKHG2	57.2523	20.6304	-1.47257	0.000471061
RUFY3	19.6767	7.09499	-1.47161	0.0160616
MAPKAP1	25.643	9.25728	-1.46991	0.0203841
RGS2	490.567	177.562	-1.46613	0.000471061
ANKLE2	78.6818	28.5154	-1.46429	0.000471061
APOL2	22.713	8.24774	-1.46145	0.0124569
PTEN	17.0511	6.21777	-1.45539	0.00086657
DYNC1I2	6.26907	2.28849	-1.45386	0.0449423
PNRC1	870.373	317.865	-1.45322	0.000471061
CDK16	71.7158	26.2075	-1.45231	0.000471061
TFRC	72.4774	26.5104	-1.45097	0.000471061
LRRC59	11.3101	4.14122	-1.44949	0.0427472
EEF2K	7.22641	2.65123	-1.44662	0.0130954
NECAP2	49.3294	18.1412	-1.44318	0.00318552
GAB2	80.2169	29.5501	-1.44074	0.000471061
PLIN2	181.381	66.9892	-1.43702	0.000471061
RNF145	53.24	19.7147	-1.43324	0.000471061
STT3A	25.6958	9.5201	-1.43248	0.000471061
NAB1	19.3438	7.16887	-1.43206	0.00224038
GOLGA5	11.1208	4.12365	-1.43127	0.035743
CCL4	209.311	77.6148	-1.43124	0.00428981
SNX3	32.0588	11.9249	-1.42675	0.0154994
COPG1	18.0726	6.72348	-1.42653	0.0128896
SNAP23	15.2834	5.71481	-1.41919	0.0260595
MED13L	35.7489	13.3681	-1.4191	0.000471061
CYB5R3	42.3524	15.8406	-1.41882	0.00403403
CALR	304.308	113.941	-1.41724	0.000471061
RASSF3	30.3652	11.3857	-1.4152	0.00318552
DUSP1	511.265	191.845	-1.41413	0.000471061
ISG20	65.6729	24.7018	-1.41068	0.00695037
P4HB	69.9601	26.3856	-1.40678	0.000471061
MYO5A	12.7606	4.81497	-1.4061	0.000471061
BRK1	46.2504	17.5251	-1.40004	0.0187871
FNBP1L	12.5516	4.76278	-1.398	0.0133229
SEMA7A	17.1755	6.5213	-1.39712	0.0170551
INPPL1	16.7928	6.37782	-1.39671	0.0103381
CHMP4B	96.4517	36.6446	-1.39621	0.00086657
PRKCB	20.4563	7.8135	-1.3885	0.00613895
OAZ2	17.2081	6.57694	-1.38759	0.0436457
MAP2K1	180.124	68.933	-1.38572	0.000471061
NRD1	43.2742	16.5812	-1.38396	0.0025773
ZBTB7B	19.8413	7.60865	-1.3828	0.0160616
FZD5	5.29693	2.03264	-1.3818	0.0410057
MAST2	5.76276	2.21431	-1.3799	0.0417488
LOC284454	71.4965	27.4845	-1.37925	0.0012354
CAPZB	132.79	51.1662	-1.37588	0.000471061
SEC13	26.878	10.3605	-1.37533	0.0424451
LINC01004	17.688	6.8228	-1.37433	0.00086657
PCGF3	18.2692	7.0677	-1.3701	0.00192633
LINC-PINT	54.2773	21.0017	-1.36984	0.0168609
UBA6	11.1212	4.31568	-1.36565	0.00588842
SESN2	11.6174	4.51273	-1.36421	0.0350286
PTPN6	19.7202	7.67128	-1.36213	0.0310399
CYTH4	13.2744	5.16843	-1.36085	0.0291029
NABP1	31.5556	12.3725	-1.35076	0.00159307
DGKH	18.3376	7.19656	-1.34943	0.00720884
ITM2C	66.0348	25.9731	-1.34621	0.00086657
CD47	13.7404	5.42469	-1.34081	0.00485335
CACUL1	17.4405	6.90541	-1.33665	0.0012354
RFWD2	23.3449	9.26285	-1.33358	0.0135652
TNFRSF1A	55.2829	21.9491	-1.33267	0.0012354
FAM91A1	12.8057	5.08936	-1.33123	0.00961368
OSER1	39.829	15.9075	-1.32411	0.00348175
KDM6B	151.444	60.4936	-1.32393	0.000471061
SYNJ2	21.0087	8.4045	-1.32175	0.00086657
APMAP	137.3	54.9469	-1.32122	0.000471061
PDIA4	19.9531	7.98809	-1.32069	0.0148183
WDR91	8.26219	3.31205	-1.3188	0.048527
PDE4A	80.8687	32.4647	-1.31671	0.000471061
ACTB	1454.64	584.899	-1.3144	0.000471061
AFF4	80.331	32.3249	-1.31331	0.000471061
TYK2	9.25339	3.72549	-1.31255	0.0342038
SSH1	38.501	15.5063	-1.31204	0.000471061
ERC1	26.029	10.4889	-1.31125	0.000471061
ARRDC2	46.3579	18.6864	-1.31082	0.00457602
DICER1	19.6828	7.94863	-1.30816	0.000471061
USO1	19.5168	7.88208	-1.30807	0.00961368
NPEPPS	34.6249	13.9837	-1.30806	0.000471061
SH3BGRL	25.2616	10.2347	-1.30349	0.0238463
ID2	550.688	223.657	-1.29995	0.000471061
DGKA	64.9769	26.4009	-1.29934	0.00086657
METRNL	94.4343	38.4354	-1.29687	0.00224038
RIN3	43.0548	17.5316	-1.29621	0.00348175
SGPL1	25.0095	10.2324	-1.28934	0.00224038
MYO1C	12.174	4.99751	-1.28452	0.0158879
ITSN1	12.5617	5.1898	-1.27528	0.0266854
YTHDF3	83.5625	34.6546	-1.26981	0.000471061
UFM1	23.854	9.91845	-1.26604	0.0189794
KIAA1033	5.94427	2.47164	-1.26603	0.0454053
ARNT	22.7473	9.45929	-1.26589	0.00224038
PTK2B	77.0616	32.0479	-1.26578	0.00318552
GLCE	7.64125	3.1799	-1.26483	0.0439234
HSPA6	569.037	236.974	-1.26379	0.000471061
TES	43.3491	18.0584	-1.26333	0.00666615
PFN1	492.596	205.407	-1.26192	0.000471061
PSD4	12.8333	5.36114	-1.25929	0.0133229
CDC37	270.576	113.292	-1.25599	0.00086657
CHD6	22.1835	9.31479	-1.25189	0.000471061
GNPTAB	27.5101	11.5596	-1.25087	0.00086657
GAK	14.4329	6.06912	-1.2498	0.0187871
ZBTB38	38.8835	16.3769	-1.2475	0.000471061
KLHL15	21.2205	8.94144	-1.24688	0.00224038
SEC11A	165.273	69.9082	-1.24132	0.0012354
DOCK8	43.7713	18.5193	-1.24095	0.000471061
VPS39	8.19457	3.47012	-1.23968	0.0451746
AGO1	13.7875	5.84847	-1.23723	0.00457602
PACS1	23.3817	9.9488	-1.23278	0.00560562
TNRC18	5.45063	2.31961	-1.23254	0.0148183
KDM4B	7.23034	3.07711	-1.23249	0.0488224
TUBA1C	260.722	111.069	-1.23106	0.000471061
MAST4	8.01237	3.41417	-1.23069	0.039925
HSPH1	349.453	149.566	-1.22431	0.00159307
MOV10	11.5131	4.93344	-1.22261	0.039925
SSR1	14.8157	6.35358	-1.22148	0.000471061
ZFAND2A	69.5119	29.8308	-1.22046	0.0349168
SSFA2	18.0887	7.77891	-1.21745	0.013774
AARS	13.4531	5.78894	-1.21657	0.0436457
ZFAND3	35.4772	15.2777	-1.21546	0.00348175
RNF19B	63.4719	27.4504	-1.20929	0.00192633
ARL4A	12.9272	5.5916	-1.20908	0.0463052
SAMD8	35.3749	15.3038	-1.20884	0.000471061
USP4	26.0235	11.2701	-1.20731	0.0117941
AFTPH	61.2154	26.5523	-1.20506	0.00086657
ARFGEF2	11.5348	5.00608	-1.20425	0.00375129
DCP1A	39.9258	17.333	-1.2038	0.00086657
DNAJB11	69.6794	30.2697	-1.20286	0.00508519
PPP3CA	14.8358	6.4507	-1.20156	0.0166466
NDE1	49.0845	21.375	-1.19934	0.00720884
BLOC1S6	18.4767	8.04998	-1.19865	0.014365
RAP2A	13.6543	5.9497	-1.19846	0.0216802
VPS35	21.9185	9.55627	-1.19763	0.0160616
EIF6	66.3424	28.9273	-1.1975	0.0410057
GRB2	102.879	44.9153	-1.19567	0.000471061
SDCBP	142.698	62.6167	-1.18834	0.00086657
SZRD1	25.6974	11.2782	-1.18808	0.00915788
SMG7	50.4992	22.2254	-1.18405	0.0012354
CNDP2	9.45496	4.16276	-1.18353	0.0340408
LTA4H	26.587	11.7278	-1.18079	0.0203841
CTSD	27.9163	12.3173	-1.18042	0.0459801
ADAM17	16.4998	7.28959	-1.17854	0.0224928
SAT2	123.698	54.7331	-1.17634	0.018614
NCS1	20.0019	8.8507	-1.17627	0.00847234
TPM2	40.5935	17.9904	-1.17402	0.0498901
MARK4	8.9012	3.95188	-1.17146	0.0440617
MAEA	28.9315	12.878	-1.16773	0.0238463
SPAG5	13.8158	6.1564	-1.16616	0.0292946
OS9	45.6971	20.3831	-1.16473	0.0117941
GABARAPL2	55.1494	24.6024	-1.16455	0.0415676
TRAF3	9.57757	4.28147	-1.16155	0.0162519
RAD23A	30.2273	13.5235	-1.16039	0.0354424
TM9SF4	16.2254	7.26234	-1.15975	0.014365
DUSP22	13.8783	6.23435	-1.15452	0.0442189
AP2A2	10.6224	4.77851	-1.15247	0.0367853
HIVEP1	82.2037	37.0031	-1.15156	0.000471061
CALU	32.9589	14.8834	-1.14696	0.00159307
ZC3H12A	94.2549	42.5827	-1.1463	0.00288624
FOXN3	76.2074	34.4546	-1.14524	0.000471061
RAB1A	87.6056	39.6544	-1.14354	0.0100901
VAMP3	39.9986	18.116	-1.14268	0.0110524
COPB2	39.646	17.9773	-1.141	0.00769617
PTPN2	45.5768	20.6921	-1.13922	0.0236514
ERP44	13.6886	6.21763	-1.13854	0.0184295
CBX5	8.93224	4.05807	-1.13823	0.00769617
TCIRG1	27.3697	12.437	-1.13794	0.0291029
WDR1	57.0028	25.9163	-1.13718	0.00348175
UBE2R2	88.6435	40.3911	-1.13398	0.00086657
MED13	71.0535	32.5322	-1.12704	0.000471061
ZMYM6	9.5345	4.3664	-1.12671	0.0415676
ZSWIM6	37.7032	17.2695	-1.12647	0.00192633
KDELR2	29.3985	13.4673	-1.12628	0.0150521
STK40	21.5022	9.85371	-1.12575	0.0174688
DYNC1H1	78.2808	35.9636	-1.12212	0.00086657
ACADVL	121.373	55.8923	-1.11873	0.00348175
CRK	17.1852	7.9884	-1.10519	0.036456
LYST	60.8123	28.2842	-1.10437	0.00375129
KLF10	51.7957	24.1012	-1.10372	0.00375129
RAB10	49.1568	22.9272	-1.10033	0.00375129
NSMF	21.0005	9.79822	-1.09983	0.0390487
COX6B1	173.783	81.1342	-1.09891	0.0203841
GTF2A1	14.5319	6.78518	-1.09876	0.0126589
FKBP1A	68.0924	31.8276	-1.09722	0.0339574
FLNA	248.913	116.346	-1.09722	0.0012354
MGRN1	24.6416	11.5323	-1.09542	0.0224928
UBA1	109.796	51.4386	-1.0939	0.00159307
CCDC47	33.5795	15.7845	-1.08907	0.0110524
SEC24D	30.351	14.274	-1.08836	0.0110524
GADD45B	361.61	170.218	-1.08705	0.0025773
ARF4	67.6514	31.9255	-1.08341	0.00985295
SNHG15	178.748	84.6135	-1.07897	0.0122527
GABARAP	182.576	86.5332	-1.07717	0.00666615
VDAC1	131.21	62.4176	-1.07185	0.00224038
S100A10	811.956	388.627	-1.06301	0.00192633
TBC1D5	7.3026	3.49578	-1.0628	0.0494738
SMCR8	26.0392	12.4746	-1.0617	0.00348175
EHD1	106.812	51.1895	-1.06115	0.00086657
TNFRSF10B	26.3017	12.6115	-1.06041	0.0202526
TOR1AIP2	28.9544	13.9209	-1.05652	0.00318552
ACTR3	64.5969	31.1369	-1.05284	0.0025773
LRRFIP2	100.183	48.3645	-1.05062	0.00192633
SEL1L	19.9577	9.65296	-1.0479	0.0482103
RAB7A	349.941	169.419	-1.04651	0.000471061
STX6	14.7297	7.14175	-1.04438	0.0318324
MKLN1	21.4214	10.4092	-1.04119	0.00403403
CDC42EP3	45.0639	21.9222	-1.03958	0.00224038
PRKCD	26.4739	12.908	-1.03631	0.0254698
DYM	26.0128	12.7293	-1.03107	0.0345448
FNBP1	282.443	138.224	-1.03095	0.0012354
KIF1B	18.9595	9.29092	-1.02903	0.00769617
CSNK1A1	81.1151	39.8618	-1.02496	0.00534243
FNIP1	14.4184	7.08567	-1.02494	0.0202526
RFFL	24.3055	11.9469	-1.02465	0.0442189
TANC2	17.8076	8.76385	-1.02286	0.00403403
MKL1	33.1171	16.3036	-1.02239	0.031508
PIM3	116.339	57.3559	-1.02031	0.00457602
CAMTA2	15.7298	7.76452	-1.01854	0.0362656
MTF1	12.6099	6.27245	-1.00745	0.018614
HTT	13.4169	6.67556	-1.00709	0.00891151
ENO1	106.576	53.0627	-1.00612	0.00640643
CAMSAP2	12.9492	6.45717	-1.00389	0.0154994
SND1	52.0619	25.9937	-1.00207	0.0333134
MTHFD2	27.0318	13.499	-1.00181	0.0469641
TMEM30A	19.4109	9.72063	-0.997744	0.0291029
QSER1	8.54259	4.28178	-0.996465	0.0260595
RAP1B	42.6899	21.4039	-0.996018	0.0234925
VAPA	27.4516	13.764	-0.99599	0.00613895
RPPH1	752.482	377.332	-0.995821	0.0268034
PPIB	124.731	62.5899	-0.994817	0.0251296
PLEKHO1	74.2283	37.2903	-0.993168	0.0103381
ARL4C	223.283	112.204	-0.992758	0.00288624
PPP1R12A	35.3222	17.7529	-0.992517	0.00744934
RAB11FIP1	36.0319	18.1125	-0.992292	0.00457602
GARS	21.6993	10.9699	-0.984094	0.0455593
APLP2	80.1298	40.5913	-0.981168	0.00348175
CLINT1	63.8802	32.3756	-0.980462	0.0025773
CLOCK	6.38026	3.24197	-0.976742	0.0380875
XIAP	7.97532	4.05404	-0.97618	0.0420546
SIK3	59.7114	30.3538	-0.97613	0.00375129
IGF2R	24.4087	12.4588	-0.970231	0.0158879
MLLT6	37.695	19.2882	-0.966654	0.00613895
ZCCHC6	41.7837	21.4449	-0.962305	0.00720884
ZBTB10	45.2478	23.3084	-0.956997	0.00695037
MT2A	493.953	255.978	-0.948354	0.0458467
HYOU1	27.1127	14.0843	-0.944883	0.0343826
CDC42BPB	12.4428	6.47032	-0.9434	0.0490757
RREB1	20.0891	10.4551	-0.942198	0.0227034
LATS2	36.7093	19.1245	-0.940721	0.0117941
YWHAE	180.797	94.1967	-0.940625	0.00457602
SNORA31	50.3332	26.2958	-0.936679	0.0260595
MOB3A	125.29	65.8185	-0.9287	0.0113078
ATP2B1	58.9376	31.0424	-0.924948	0.00613895
TRIB1	40.8447	21.6689	-0.914524	0.0387298
NUPL1	21.2057	11.2754	-0.911275	0.0375418
ATP1B3	329.273	175.257	-0.909811	0.0205799
VCP	64.7145	34.5135	-0.90693	0.00961368
RNF24	46.9541	25.051	-0.906382	0.0246073
COPA	29.0746	15.613	-0.897007	0.0382399
TAOK1	37.4538	20.1396	-0.89508	0.00560562
CMIP	59.2966	32.0452	-0.88784	0.0270015
FKBP4	54.5493	29.6772	-0.878204	0.0172577
ACTR2	115.066	62.699	-0.875954	0.00871341
VPS13D	11.8853	6.49131	-0.872594	0.0196136
DDIT4	271.613	148.515	-0.870946	0.00744934
PIP5K1A	45.883	25.1154	-0.869385	0.0220819
NPC1	41.6148	22.7932	-0.868494	0.0369409
STAT5A	113.062	62.005	-0.866657	0.014365
PAFAH1B2	50.7252	27.8257	-0.866285	0.032369
ZNF638	35.816	19.7952	-0.855453	0.0160616
PDXK	13.1249	7.29192	-0.847937	0.0433475
RASSF2	54.5235	30.3114	-0.847016	0.0210952
B4GALT1	222.035	123.655	-0.844472	0.0128896
TMED10	33.8678	18.8715	-0.843705	0.0336284
ARL6IP1	137.237	76.4827	-0.843467	0.0160616
TLN1	51.4875	28.7842	-0.838943	0.0168609
UBE2Z	47.1326	26.4591	-0.83296	0.0297508
SRGN	1538.45	867.976	-0.825748	0.0272872
KDM2B	28.3642	16.0031	-0.825718	0.043048
H2AFZ	564.753	323.661	-0.803138	0.0174688
CYTH1	220.931	127.171	-0.796825	0.0157125
HSPA5	197.185	113.614	-0.795406	0.0266854
RHOG	343.254	199.134	-0.785536	0.0264859
TIAM1	35.5166	20.6336	-0.783496	0.0336284
ASH1L	55.0663	32.0668	-0.780091	0.0176594
MARK3	44.9343	26.3445	-0.770317	0.0492018
ATN1	43.043	25.3091	-0.766121	0.0496197
B2M	2766.35	1627.3	-0.765504	0.0411883
ZNF267	86.0099	50.7821	-0.760183	0.0336284
QKI	15.687	9.28312	-0.756891	0.046873
JUN	111.383	66.028	-0.754373	0.0361084
ZFC3H1	52.6871	31.4878	-0.742655	0.0397949
GNA13	317.502	190.254	-0.738835	0.0415676
ITSN2	54.5367	32.724	-0.736877	0.0397949
CBL	75.1087	45.6819	-0.717356	0.0268034
HSP90B1	276.967	168.862	-0.713868	0.0355847
[truncated: 1,168 more rows]

## Sheet: KC vs CD8 DE Genes
Supplementary Table S2. Differentially Expressed Genes
[truncated: 3,890 more rows]

[truncated: 3 more sheets: DC vs CD4 DE Genes, KC vs CD4 DE Genes, KC vs DC DE Genes]
