# Supplementary material for: Transcriptional landscape of epithelial and immune cell populations revealed through FACS-seq of healthy human skin
Source: Sci Rep. 2017 May 2;7:1343. doi: 10.1038/s41598-017-01468-y (PMC5430950; doi:10.1038/s41598-017-01468-y)
Supplement: Supplementary file 4 — Supplementary Table 3 [file 41598_2017_1468_MOESM4_ESM.xls]

## Sheet: keratinocytes GO BP
Supplementary Table S3. Significantly Enriched GO Biological Process Terms
Term	Fold Enrichment	PValue
GO:0061180~mammary gland epithelium development	14.2003	0.00269503
GO:0030855~epithelial cell differentiation	3.10852	0.0131545
GO:0060429~epithelium development	2.32613	0.0169184
GO:0030879~mammary gland development	6.94235	0.0192363
GO:0033993~response to lipid	2.48379	0.0255609
GO:0023057~negative regulation of signaling	2.16584	0.0263637
GO:0010648~negative regulation of cell communication	2.14422	0.0280147
GO:0009725~response to hormone	2.223	0.0317747
GO:0060856~establishment of blood-brain barrier	58.5761	0.0331647
GO:0098609~cell-cell adhesion	2.35877	0.0333609
GO:0016055~Wnt signaling pathway	3.30006	0.0333925
GO:0009968~negative regulation of signal transduction	2.18567	0.0348805
GO:0023051~regulation of signaling	1.56725	0.0366386
GO:0048545~response to steroid hormone	3.19506	0.0375762
GO:0070887~cellular response to chemical stimulus	1.59106	0.0378986
GO:0048732~gland development	3.138	0.0401061
GO:0030101~natural killer cell activation	8.67794	0.0456544
GO:0043009~chordate embryonic development	2.64111	0.0460955
GO:0009792~embryo development ending in birth or egg hatching	2.61584	0.0479093
GO:0072359~circulatory system development	2.18296	0.049014
GO:0072358~cardiovascular system development	2.18296	0.049014
GO:0071310~cellular response to organic substance	1.62782	0.053047
GO:1901722~regulation of cell proliferation involved in kidney development	36.0468	0.0533397
GO:0009790~embryo development	2.11297	0.0573085
GO:0001656~metanephros development	7.5582	0.0583903
GO:0098742~cell-cell adhesion via plasma-membrane adhesion molecules	4.27953	0.0647477
GO:0033599~regulation of mammary gland epithelial cell proliferation	29.288	0.0652451
GO:0046916~cellular transition metal ion homeostasis	6.8913	0.0686513
GO:1901700~response to oxygen-containing compound	1.74745	0.0716451
GO:0014070~response to organic cyclic compound	2.157	0.0719324
GO:0045598~regulation of fat cell differentiation	6.63126	0.0733897
GO:0007155~cell adhesion	1.79481	0.0766099
GO:0043090~amino acid import	24.6636	0.0770028
GO:0022610~biological adhesion	1.78734	0.0783048
GO:0000041~transition metal ion transport	6.33255	0.0794567
GO:0046717~acid secretion	6.33255	0.0794567
GO:0072111~cell proliferation involved in kidney development	23.4304	0.0808896
GO:0043588~skin development	3.80983	0.0849854
GO:0032870~cellular response to hormone stimulus	2.25293	0.0851577
GO:0030216~keratinocyte differentiation	5.85761	0.0907532
GO:0006351~transcription, DNA-templated	1.38837	0.0915554
GO:0033598~mammary gland epithelial cell proliferation	20.3743	0.0924535
GO:0000122~negative regulation of transcription from RNA polymerase II promoter	2.18976	0.0944976
GO:0071345~cellular response to cytokine stimulus	2.17236	0.0972654
GO:0071396~cellular response to lipid	2.80268	0.0991043
GO:0007269~neurotransmitter secretion	5.53475	0.0998466

## Sheet: dendritic cell GO BP
Supplementary Table S3. Significantly Enriched GO Biological Process Terms
Term	Fold Enrichment	Pvalue
GO:0032496~response to lipopolysaccharide	15.9484	2.59881e-24
GO:0002237~response to molecule of bacterial origin	15.3754	6.69003e-24
GO:0006954~inflammatory response	9.83263	7.4861e-23
GO:0009617~response to bacterium	9.93838	1.21199e-20
GO:0050900~leukocyte migration	12.7866	2.83624e-19
GO:0006955~immune response	4.62527	4.69468e-18
GO:0002687~positive regulation of leukocyte migration	27.4162	1.3026e-17
GO:0006952~defense response	4.30409	1.8558e-17
GO:0033993~response to lipid	6.72085	8.15332e-17
GO:0051707~response to other organism	6.32639	1.02942e-16
GO:0043207~response to external biotic stimulus	6.32639	1.02942e-16
GO:0009607~response to biotic stimulus	6.0723	3.12457e-16
GO:0030335~positive regulation of cell migration	10.7292	4.78345e-16
GO:2000147~positive regulation of cell motility	10.409	9.87021e-16
GO:0051272~positive regulation of cellular component movement	10.181	1.47222e-15
GO:0002685~regulation of leukocyte migration	20.0211	1.71717e-15
GO:0040017~positive regulation of locomotion	9.98663	2.10719e-15
GO:0060326~cell chemotaxis	14.6936	2.97565e-15
GO:0002682~regulation of immune system process	4.38642	9.65637e-15
GO:0002684~positive regulation of immune system process	5.80611	1.50044e-14
GO:0030595~leukocyte chemotaxis	16.9067	2.10379e-14
GO:0040011~locomotion	3.9452	3.14996e-14
GO:0016477~cell migration	5.08293	4.0829e-14
GO:0030334~regulation of cell migration	6.88507	2.05181e-13
GO:0002690~positive regulation of leukocyte chemotaxis	28.1778	3.41994e-13
GO:0051270~regulation of cellular component movement	6.12758	6.56239e-13
GO:2000145~regulation of cell motility	6.50256	6.74484e-13
GO:0051674~localization of cell	4.51816	8.81059e-13
GO:0048870~cell motility	4.51816	8.81059e-13
GO:0071222~cellular response to lipopolysaccharide	17.5184	9.40974e-13
GO:0001817~regulation of cytokine production	7.21448	1.239e-12
GO:1902531~regulation of intracellular signal transduction	3.96007	1.47419e-12
GO:1902624~positive regulation of neutrophil migration	59.0276	1.48297e-12
GO:0071219~cellular response to molecule of bacterial origin	16.7472	1.6814e-12
GO:1990266~neutrophil migration	24.2809	1.84486e-12
GO:0002688~regulation of leukocyte chemotaxis	23.5299	2.6249e-12
GO:0040012~regulation of locomotion	5.99842	3.5556e-12
GO:0034097~response to cytokine	5.54196	5.57492e-12
GO:1901700~response to oxygen-containing compound	3.90093	5.75366e-12
GO:0042330~taxis	5.52265	6.00122e-12
GO:0006935~chemotaxis	5.52265	6.00122e-12
GO:0071216~cellular response to biotic stimulus	15.0441	6.6346e-12
GO:0001816~cytokine production	6.57925	7.15024e-12
GO:1902622~regulation of neutrophil migration	48.9086	7.93007e-12
GO:0006928~movement of cell or subcellular component	3.49347	8.16198e-12
GO:0097530~granulocyte migration	20.5622	1.17815e-11
GO:0030593~neutrophil chemotaxis	25.2072	1.47704e-11
GO:0001819~positive regulation of cytokine production	8.62368	1.73504e-11
GO:0048584~positive regulation of response to stimulus	3.2641	2.50158e-11
GO:0050921~positive regulation of chemotaxis	18.7082	3.33717e-11
GO:0010033~response to organic substance	2.77711	3.45056e-11
GO:0090023~positive regulation of neutrophil chemotaxis	60.864	3.53056e-11
GO:0009611~response to wounding	4.63468	8.34743e-11
GO:0071624~positive regulation of granulocyte chemotaxis	54.3429	8.58802e-11
GO:0001775~cell activation	4.83723	9.51089e-11
GO:0071621~granulocyte chemotaxis	20.7149	1.08213e-10
GO:1902533~positive regulation of intracellular signal transduction	4.80303	1.10055e-10
GO:0009605~response to external stimulus	2.858	1.28792e-10
GO:0070887~cellular response to chemical stimulus	2.78706	1.35032e-10
GO:0090022~regulation of neutrophil chemotaxis	50.72	1.46431e-10
GO:0050920~regulation of chemotaxis	13.5115	1.71268e-10
GO:0019221~cytokine-mediated signaling pathway	6.25658	2.16801e-10
GO:0070098~chemokine-mediated signaling pathway	24.0759	2.72409e-10
GO:0048520~positive regulation of behavior	15.4216	2.72638e-10
GO:0009967~positive regulation of signal transduction	3.83308	3.33333e-10
GO:0097529~myeloid leukocyte migration	14.7252	4.48058e-10
GO:0071345~cellular response to cytokine stimulus	5.29033	1.20869e-09
GO:0009966~regulation of signal transduction	2.77238	1.31777e-09
GO:0071622~regulation of granulocyte chemotaxis	37.1122	1.54447e-09
GO:0051249~regulation of lymphocyte activation	7.55136	2.12479e-09
GO:0032103~positive regulation of response to external stimulus	7.36852	2.96542e-09
GO:0023056~positive regulation of signaling	3.46688	3.26459e-09
GO:0071396~cellular response to lipid	7.28038	3.49119e-09
GO:0035556~intracellular signal transduction	2.66112	4.20822e-09
GO:0050795~regulation of behavior	9.97016	5.53578e-09
GO:0007166~cell surface receptor signaling pathway	2.63301	5.66968e-09
GO:0042127~regulation of cell proliferation	3.48991	6.17526e-09
GO:0002694~regulation of leukocyte activation	6.58701	1.3414e-08
GO:0071310~cellular response to organic substance	2.80799	1.3576e-08
GO:0010562~positive regulation of phosphorus metabolic process	3.9284	1.46352e-08
GO:0045937~positive regulation of phosphate metabolic process	3.9284	1.46352e-08
GO:0010647~positive regulation of cell communication	3.19757	1.95394e-08
GO:0001934~positive regulation of protein phosphorylation	4.16358	2.8701e-08
GO:0031401~positive regulation of protein modification process	3.76323	3.2585e-08
GO:0050865~regulation of cell activation	6.13548	3.44092e-08
GO:0050863~regulation of T cell activation	8.43891	3.54188e-08
GO:0045321~leukocyte activation	4.84424	3.96869e-08
GO:1903037~regulation of leukocyte cell-cell adhesion	8.1604	5.12138e-08
GO:0032101~regulation of response to external stimulus	4.23563	5.17561e-08
GO:0042327~positive regulation of phosphorylation	4.00421	5.61249e-08
GO:0023051~regulation of signaling	2.41726	5.95735e-08
GO:1903555~regulation of tumor necrosis factor superfamily cytokine production	16.6194	6.02498e-08
GO:0034110~regulation of homotypic cell-cell adhesion	7.925	7.05457e-08
GO:0071706~tumor necrosis factor superfamily cytokine production	16.1491	7.54669e-08
GO:0022407~regulation of cell-cell adhesion	6.84524	9.8952e-08
GO:0002521~leukocyte differentiation	6.14871	1.07029e-07
GO:0050729~positive regulation of inflammatory response	15.1487	1.24351e-07
GO:0016337~single organismal cell-cell adhesion	4.74183	1.43083e-07
GO:0007159~leukocyte cell-cell adhesion	5.82245	2.08466e-07
GO:0051251~positive regulation of lymphocyte activation	8.12242	2.17141e-07
GO:0050776~regulation of immune response	3.87786	2.17803e-07
GO:0050727~regulation of inflammatory response	7.8433	3.08062e-07
GO:0032655~regulation of interleukin-12 production	25.1208	3.10007e-07
GO:0032615~interleukin-12 production	25.1208	3.10007e-07
GO:0098602~single organism cell adhesion	4.44047	3.62535e-07
GO:0016265~death	2.77734	3.93155e-07
GO:0008219~cell death	2.77734	3.93155e-07
GO:0034109~homotypic cell-cell adhesion	5.46552	4.48066e-07
GO:1902105~regulation of leukocyte differentiation	8.7175	4.54832e-07
GO:0042110~T cell activation	5.98382	4.6249e-07
GO:0070489~T cell aggregation	5.98382	4.6249e-07
GO:0071593~lymphocyte aggregation	5.9704	4.74402e-07
GO:0002696~positive regulation of leukocyte activation	7.43453	5.24409e-07
GO:0070486~leukocyte aggregation	5.87815	5.65781e-07
GO:0006915~apoptotic process	2.89481	5.72015e-07
GO:0045619~regulation of lymphocyte differentiation	12.2271	6.47948e-07
GO:0050867~positive regulation of cell activation	7.24571	6.76172e-07
GO:0050670~regulation of lymphocyte proliferation	9.70408	7.91261e-07
GO:0051247~positive regulation of protein metabolic process	3.02673	8.60463e-07
GO:0032944~regulation of mononuclear cell proliferation	9.60606	8.61367e-07
GO:0046649~lymphocyte activation	4.76244	8.97592e-07
GO:0030155~regulation of cell adhesion	4.74758	9.33446e-07
GO:0050707~regulation of cytokine secretion	11.412	1.09408e-06
GO:0032270~positive regulation of cellular protein metabolic process	3.09268	1.10963e-06
GO:0070663~regulation of leukocyte proliferation	9.27805	1.15082e-06
GO:0050870~positive regulation of T cell activation	9.23301	1.19836e-06
GO:1903034~regulation of response to wounding	6.07518	1.21284e-06
GO:0007610~behavior	4.3112	1.30484e-06
GO:0034112~positive regulation of homotypic cell-cell adhesion	9.05714	1.4059e-06
GO:1903039~positive regulation of leukocyte cell-cell adhesion	8.9717	1.52084e-06
GO:0034612~response to tumor necrosis factor	7.58043	1.62251e-06
GO:0012501~programmed cell death	2.72435	1.83108e-06
GO:0045580~regulation of T cell differentiation	13.5857	1.85049e-06
GO:1903036~positive regulation of response to wounding	10.6323	1.86482e-06
GO:0045582~positive regulation of T cell differentiation	18.4917	1.95028e-06
GO:0072676~lymphocyte migration	18.2384	2.11616e-06
GO:0001818~negative regulation of cytokine production	8.52915	2.3094e-06
GO:0050663~cytokine secretion	10.312	2.34502e-06
GO:0051240~positive regulation of multicellular organismal process	3.05489	2.5718e-06
GO:0031349~positive regulation of defense response	5.64521	2.60172e-06
GO:0043410~positive regulation of MAPK cascade	4.70792	2.62029e-06
GO:0010941~regulation of cell death	2.93179	2.784e-06
GO:0098609~cell-cell adhesion	3.82953	2.7888e-06
GO:0031347~regulation of defense response	4.05696	2.87338e-06
GO:0042098~T cell proliferation	9.95233	3.05652e-06
GO:0042981~regulation of apoptotic process	3.0066	3.34225e-06
GO:0050671~positive regulation of lymphocyte proliferation	12.271	3.65727e-06
GO:0043067~regulation of programmed cell death	2.98404	3.78085e-06
GO:0032946~positive regulation of mononuclear cell proliferation	12.0762	4.06805e-06
GO:0030098~lymphocyte differentiation	6.79286	4.32359e-06
GO:0032613~interleukin-10 production	24.2809	4.33835e-06
GO:0051897~positive regulation of protein kinase B signaling	16.041	4.50204e-06
GO:0070665~positive regulation of leukocyte proliferation	11.7046	5.00561e-06
GO:0045621~positive regulation of lymphocyte differentiation	15.6635	5.17363e-06
GO:0022409~positive regulation of cell-cell adhesion	7.7004	5.3245e-06
GO:1901701~cellular response to oxygen-containing compound	3.41246	6.52865e-06
GO:0001932~regulation of protein phosphorylation	2.99313	6.57369e-06
GO:1903706~regulation of hemopoiesis	6.45741	6.75827e-06
GO:0051246~regulation of protein metabolic process	2.27477	8.50224e-06
GO:0043491~protein kinase B signaling	10.7915	8.55308e-06
GO:0046651~lymphocyte proliferation	7.25954	8.57216e-06
GO:0032943~mononuclear cell proliferation	7.17736	9.39323e-06
GO:0002437~inflammatory response to antigenic stimulus	20.7491	9.52365e-06
GO:0044093~positive regulation of molecular function	2.63873	9.60246e-06
GO:0032640~tumor necrosis factor production	13.8688	1.0479e-05
GO:0042035~regulation of cytokine biosynthetic process	13.5857	1.18005e-05
GO:0030217~T cell differentiation	8.26957	1.19502e-05
GO:0042129~regulation of T cell proliferation	10.2121	1.22741e-05
GO:0043408~regulation of MAPK cascade	3.84242	1.23397e-05
GO:1903557~positive regulation of tumor necrosis factor superfamily cytokine production	19.6759	1.23921e-05
GO:0007267~cell-cell signaling	3.10784	1.26509e-05
GO:0032680~regulation of tumor necrosis factor production	13.314	1.32537e-05
GO:0070661~leukocyte proliferation	6.86643	1.33863e-05
GO:0071887~leukocyte apoptotic process	13.0529	1.48482e-05
GO:0019220~regulation of phosphate metabolic process	2.64933	1.50905e-05
GO:0042089~cytokine biosynthetic process	12.9262	1.57017e-05
GO:0065009~regulation of molecular function	2.156	1.65609e-05
GO:0051174~regulation of phosphorus metabolic process	2.62949	1.70555e-05
GO:0042107~cytokine metabolic process	12.68	1.75275e-05
GO:0042325~regulation of phosphorylation	2.80644	1.76778e-05
GO:0002520~immune system development	3.69769	1.94044e-05
GO:0032268~regulation of cellular protein metabolic process	2.27643	2.02598e-05
GO:0030097~hemopoiesis	3.90287	2.21096e-05
GO:0042060~wound healing	3.86062	2.49404e-05
GO:1903708~positive regulation of hemopoiesis	9.05714	2.67042e-05
GO:0031399~regulation of protein modification process	2.55302	2.74651e-05
GO:0045785~positive regulation of cell adhesion	5.47696	2.80953e-05
GO:0032612~interleukin-1 production	16.5391	2.90647e-05
GO:0070374~positive regulation of ERK1 and ERK2 cascade	8.89825	2.99182e-05
GO:0070227~lymphocyte apoptotic process	16.3029	3.11735e-05
GO:0072678~T cell migration	27.1714	3.14034e-05
GO:0070555~response to interleukin-1	11.3795	3.24161e-05
GO:0008285~negative regulation of cell proliferation	4.04681	3.26066e-05
GO:0007155~cell adhesion	2.78148	3.4644e-05
GO:0006468~protein phosphorylation	2.51504	3.48916e-05
GO:0022610~biological adhesion	2.7699	3.67729e-05
GO:0002764~immune response-regulating signaling pathway	3.98623	3.81161e-05
GO:0009306~protein secretion	4.7157	3.99454e-05
GO:0048534~hematopoietic or lymphoid organ development	3.6671	4.38348e-05
GO:0051250~negative regulation of lymphocyte activation	10.6512	4.7037e-05
GO:0051896~regulation of protein kinase B signaling	10.6512	4.7037e-05
GO:0043065~positive regulation of apoptotic process	4.21945	4.79024e-05
GO:0007249~I-kappaB kinase/NF-kappaB signaling	6.79286	4.8945e-05
GO:0043068~positive regulation of programmed cell death	4.18376	5.19947e-05
GO:0051241~negative regulation of multicellular organismal process	3.21092	5.26831e-05
GO:0071356~cellular response to tumor necrosis factor	6.71294	5.32047e-05
GO:0031325~positive regulation of cellular metabolic process	2.01004	6.76934e-05
GO:2000106~regulation of leukocyte apoptotic process	13.7494	7.09368e-05
GO:0032693~negative regulation of interleukin-10 production	47.55	7.21637e-05
GO:1902107~positive regulation of leukocyte differentiation	9.78971	7.53078e-05
GO:0032653~regulation of interleukin-10 production	21.6136	7.85736e-05
GO:0000165~MAPK cascade	3.46659	8.03665e-05
GO:0042348~NF-kappaB import into nucleus	21.1333	8.58994e-05
GO:0032695~negative regulation of interleukin-12 production	44.7529	8.72988e-05
GO:0010942~positive regulation of cell death	3.9625	8.74311e-05
GO:0050790~regulation of catalytic activity	2.19274	9.03862e-05
GO:0022408~negative regulation of cell-cell adhesion	9.44255	9.19835e-05
GO:0097190~apoptotic signaling pathway	3.91234	9.8646e-05
GO:0051222~positive regulation of protein transport	4.69103	0.000102821
GO:0071347~cellular response to interleukin-1	12.68	0.000104369
GO:0009893~positive regulation of metabolic process	1.84114	0.000105129
GO:0050714~positive regulation of protein secretion	7.28038	0.000106459
GO:0002695~negative regulation of leukocyte activation	9.18207	0.000107337
GO:0050868~negative regulation of T cell activation	12.5407	0.00010999
GO:0042345~regulation of NF-kappaB import into nucleus	19.8125	0.00011086
GO:0031663~lipopolysaccharide-mediated signaling pathway	19.8125	0.00011086
GO:0042102~positive regulation of T cell proliferation	12.4043	0.00011584
GO:0032940~secretion by cell	3.15685	0.000118057
GO:0051090~regulation of sequence-specific DNA binding transcription factor activity	5.16848	0.00012171
GO:0023014~signal transduction by protein phosphorylation	3.3213	0.000126529
GO:0048247~lymphocyte chemotaxis	19.02	0.000130179
GO:0007596~blood coagulation	4.11243	0.00013563
GO:0046903~secretion	2.95558	0.000139691
GO:0002683~negative regulation of immune system process	5.072	0.00014029
GO:0032649~regulation of interferon-gamma production	11.7649	0.000148759
GO:1903038~negative regulation of leukocyte cell-cell adhesion	11.7649	0.000148759
GO:0050715~positive regulation of cytokine secretion	11.7649	0.000148759
GO:0070230~positive regulation of lymphocyte apoptotic process	36.2286	0.000168202
GO:0051043~regulation of membrane protein ectodomain proteolysis	36.2286	0.000168202
GO:0007599~hemostasis	4.00421	0.000171215
GO:0050817~coagulation	4.00421	0.000171215
GO:0042130~negative regulation of T cell proliferation	17.6111	0.000175965
GO:0007162~negative regulation of cell adhesion	6.70308	0.000177557
GO:0032675~regulation of interleukin-6 production	11.1882	0.000188401
GO:0050778~positive regulation of immune response	3.6469	0.000190349
GO:0070371~ERK1 and ERK2 cascade	6.61565	0.000192471
GO:0045428~regulation of nitric oxide biosynthetic process	16.9821	0.000202758
GO:0070228~regulation of lymphocyte apoptotic process	16.9821	0.000202758
GO:0032760~positive regulation of tumor necrosis factor production	16.9821	0.000202758
GO:0010604~positive regulation of macromolecule metabolic process	1.96488	0.000206272
GO:0034111~negative regulation of homotypic cell-cell adhesion	10.9731	0.000206335
GO:0043122~regulation of I-kappaB kinase/NF-kappaB signaling	6.53047	0.000208383
GO:0050866~negative regulation of cell activation	8.11829	0.000210342
GO:0032635~interleukin-6 production	10.8686	0.000215775
GO:0045087~innate immune response	2.83135	0.000228583
GO:0070372~regulation of ERK1 and ERK2 cascade	6.42025	0.000231236
GO:0002252~immune effector process	3.32434	0.000236113
GO:0032652~regulation of interleukin-1 production	16.1186	0.000248292
GO:0030728~ovulation	31.7	0.000253106
GO:0050708~regulation of protein secretion	4.66176	0.000263003
GO:0051050~positive regulation of transport	3.08766	0.000269793
GO:0043085~positive regulation of catalytic activity	2.47173	0.000279087
GO:0042108~positive regulation of cytokine biosynthetic process	15.5902	0.000282461
GO:0006968~cellular defense response	15.5902	0.000282461
GO:0030162~regulation of proteolysis	3.45818	0.000309902
GO:2000403~positive regulation of lymphocyte migration	29.2615	0.000322708
GO:0070201~regulation of establishment of protein localization	3.19281	0.000348877
GO:1903532~positive regulation of secretion by cell	5.09464	0.000353862
GO:0008283~cell proliferation	2.27661	0.00036069
GO:0042346~positive regulation of NF-kappaB import into nucleus	28.1778	0.000361688
GO:0006809~nitric oxide biosynthetic process	14.4091	0.00038249
GO:0002675~positive regulation of acute inflammatory response	27.1714	0.000403576
GO:0050672~negative regulation of lymphocyte proliferation	14.194	0.000405176
GO:0032945~negative regulation of mononuclear cell proliferation	14.194	0.000405176
GO:0042493~response to drug	4.36239	0.000427427
GO:0097285~cell-type specific apoptotic process	4.3524	0.000434587
GO:2000108~positive regulation of leukocyte apoptotic process	26.2345	0.000448459
GO:1903426~regulation of reactive oxygen species biosynthetic process	13.7826	0.000453408
GO:0002573~myeloid leukocyte differentiation	7.00737	0.000462858
GO:0016310~phosphorylation	2.11824	0.000472232
GO:0070664~negative regulation of leukocyte proliferation	13.3944	0.000505601
GO:0031503~protein complex localization	13.2083	0.000533239
GO:0051092~positive regulation of NF-kappaB transcription factor activity	8.77846	0.000578061
GO:0051223~regulation of protein transport	3.19457	0.000630785
GO:0051049~regulation of transport	2.24646	0.000631114
GO:0051047~positive regulation of secretion	4.65163	0.00064563
GO:0007186~G-protein coupled receptor signaling pathway	2.57436	0.000658183
GO:0051336~regulation of hydrolase activity	2.55605	0.000711147
GO:0002526~acute inflammatory response	8.21007	0.000782958
GO:0032735~positive regulation of interleukin-12 production	21.7371	0.000785434
GO:0046209~nitric oxide metabolic process	11.7407	0.000832354
GO:0070232~regulation of T cell apoptotic process	21.1333	0.000853638
GO:0051051~negative regulation of transport	3.94606	0.000876094
GO:0051046~regulation of secretion	3.27461	0.00093397
GO:2001057~reactive nitrogen species metabolic process	11.1882	0.000997183
GO:2000401~regulation of lymphocyte migration	20.0211	0.00100107
GO:0002757~immune response-activating signal transduction	3.8502	0.00104137
GO:0046006~regulation of activated T cell proliferation	19.5077	0.00108045
GO:0006796~phosphate-containing compound metabolic process	1.81083	0.00110466
GO:0051091~positive regulation of sequence-specific DNA binding transcription factor activity	5.91733	0.00111935
GO:1903409~reactive oxygen species biosynthetic process	10.8068	0.00113498
GO:0043154~negative regulation of cysteine-type endopeptidase activity involved in apoptotic process	10.6854	0.00118373
GO:0008284~positive regulation of cell proliferation	2.96831	0.00119571
GO:0050878~regulation of body fluid levels	3.17	0.00121482
GO:0097191~extrinsic apoptotic signaling pathway	5.81397	0.00122536
GO:0002703~regulation of leukocyte mediated immunity	7.41039	0.00123897
GO:2000117~negative regulation of cysteine-type endopeptidase activity	10.337	0.00133878
GO:0006509~membrane protein ectodomain proteolysis	18.1143	0.00134208
GO:0002443~leukocyte mediated immunity	4.76991	0.00134726
GO:0032880~regulation of protein localization	2.75652	0.00137122
GO:2000026~regulation of multicellular organismal development	2.22936	0.00144685
GO:0010951~negative regulation of endopeptidase activity	5.61772	0.00146034
GO:0050731~positive regulation of peptidyl-tyrosine phosphorylation	7.1325	0.00146763
GO:0042990~regulation of transcription factor import into nucleus	10.0105	0.0015075
GO:1904407~positive regulation of nitric oxide metabolic process	17.2909	0.00153678
GO:0045429~positive regulation of nitric oxide biosynthetic process	17.2909	0.00153678
GO:0002697~regulation of immune effector process	4.0564	0.00155594
GO:0042991~transcription factor import into nucleus	9.90625	0.00156688
GO:0034113~heterotypic cell-cell adhesion	16.9067	0.00164041
GO:0002768~immune response-regulating cell surface receptor signaling pathway	3.59546	0.00167312
GO:1903530~regulation of secretion by cell	3.26906	0.0017373
GO:0080134~regulation of response to stress	2.26279	0.00176678
GO:0010466~negative regulation of peptidase activity	5.36855	0.00183786
GO:0002253~activation of immune response	3.50923	0.00197451
GO:0070231~T cell apoptotic process	15.85	0.00197722
GO:0001660~fever generation	43.8923	0.00200478
GO:0002664~regulation of T cell tolerance induction	43.8923	0.00200478
GO:0032725~positive regulation of granulocyte macrophage colony-stimulating factor production	43.8923	0.00200478
GO:0030168~platelet activation	5.22118	0.00211401
GO:0032844~regulation of homeostatic process	3.85541	0.00213849
GO:0032609~interferon-gamma production	9.05714	0.00217654
GO:0042993~positive regulation of transcription factor import into nucleus	15.216	0.00222395
GO:0007292~female gamete generation	8.88785	0.00233139
GO:0043123~positive regulation of I-kappaB kinase/NF-kappaB signaling	6.41124	0.00234095
GO:1903428~positive regulation of reactive oxygen species biosynthetic process	14.9176	0.00235415
GO:0045861~negative regulation of proteolysis	4.25028	0.00258838
GO:0006953~acute-phase response	14.3547	0.00262852
GO:0051044~positive regulation of membrane protein ectodomain proteolysis	38.04	0.00268061
GO:0032604~granulocyte macrophage colony-stimulating factor production	38.04	0.00268061
GO:0032645~regulation of granulocyte macrophage colony-stimulating factor production	38.04	0.00268061
GO:0002706~regulation of lymphocyte mediated immunity	8.49107	0.00275144
GO:0060548~negative regulation of cell death	2.66731	0.00292763
GO:0033619~membrane protein proteolysis	13.5857	0.00307576
GO:0006508~proteolysis	2.13975	0.00319269
GO:0052548~regulation of endopeptidase activity	4.09032	0.00320208
GO:0032611~interleukin-1 beta production	13.3474	0.00323457
GO:0070234~positive regulation of T cell apoptotic process	33.5647	0.0034487
GO:0050777~negative regulation of immune response	7.8595	0.00363332
GO:2001233~regulation of apoptotic signaling pathway	3.9937	0.00365182
GO:0002758~innate immune response-activating signal transduction	4.65524	0.00373009
GO:0002643~regulation of tolerance induction	31.7	0.00386674
GO:0051048~negative regulation of secretion	5.67761	0.00394374
GO:0031341~regulation of cell killing	12.271	0.00410377
GO:0002218~activation of innate immune response	4.55959	0.00412698
GO:0031328~positive regulation of cellular biosynthetic process	2.02567	0.00414952
GO:0043281~regulation of cysteine-type endopeptidase activity involved in apoptotic process	5.59412	0.00419917
GO:0052547~regulation of peptidase activity	3.87176	0.00432467
GO:0043271~negative regulation of ion transport	7.42969	0.00443938
GO:0032642~regulation of chemokine production	11.8875	0.00448738
GO:0043066~negative regulation of apoptotic process	2.67887	0.00449337
GO:0045860~positive regulation of protein kinase activity	3.09268	0.00457002
GO:0060341~regulation of cellular localization	2.2971	0.00457809
GO:0043406~positive regulation of MAP kinase activity	5.40853	0.00484091
GO:0043069~negative regulation of programmed cell death	2.65087	0.0048597
GO:0006811~ion transport	2.11333	0.00499923
GO:0009891~positive regulation of biosynthetic process	1.98998	0.00500606
GO:0045088~regulation of innate immune response	3.76634	0.00502056
GO:0032755~positive regulation of interleukin-6 production	11.3552	0.00510235
GO:0006897~endocytosis	3.03349	0.00517738
GO:0014070~response to organic cyclic compound	2.62647	0.00520501
GO:0031649~heat generation	27.1714	0.00525397
GO:0032602~chemokine production	11.1882	0.00531806
GO:0050730~regulation of peptidyl-tyrosine phosphorylation	5.28333	0.00534006
GO:2000116~regulation of cysteine-type endopeptidase activity	5.25899	0.00544411
GO:0033077~T cell differentiation in thymus	11.0261	0.00553918
GO:0001525~angiogenesis	3.68426	0.00565026
GO:0033674~positive regulation of kinase activity	2.97187	0.00590455
GO:0002673~regulation of acute inflammatory response	10.7155	0.00599782
GO:0051094~positive regulation of developmental process	2.30147	0.00649044
GO:0006812~cation transport	2.40759	0.00661361
GO:0046427~positive regulation of JAK-STAT cascade	10.2811	0.0067273
GO:0043372~positive regulation of CD4-positive, alpha-beta T cell differentiation	23.775	0.00683593
GO:0043949~regulation of cAMP-mediated signaling	23.775	0.00683593
GO:0002544~chronic inflammatory response	23.775	0.00683593
GO:0031348~negative regulation of defense response	6.55862	0.00687987
GO:0071594~thymocyte aggregation	10.144	0.00698166
GO:0030316~osteoclast differentiation	10.144	0.00698166
GO:0010575~positive regulation of vascular endothelial growth factor production	21.9462	0.00799568
GO:0002507~tolerance induction	21.9462	0.00799568
GO:0070542~response to fatty acid	9.63038	0.00805594
GO:0002274~myeloid leukocyte activation	6.25658	0.00809998
GO:0045089~positive regulation of innate immune response	3.95074	0.00817126
GO:0030099~myeloid cell differentiation	3.93905	0.00828507
GO:0031295~T cell costimulation	9.51	0.00833885
GO:0043901~negative regulation of multi-organism process	6.17532	0.00847302
GO:2000516~positive regulation of CD4-positive, alpha-beta T cell activation	21.1333	0.00860639
GO:0033081~regulation of T cell differentiation in thymus	21.1333	0.00860639
GO:0001963~synaptic transmission, dopaminergic	21.1333	0.00860639
GO:2000398~regulation of thymocyte aggregation	21.1333	0.00860639
GO:0032733~positive regulation of interleukin-10 production	21.1333	0.00860639
GO:0031294~lymphocyte costimulation	9.39259	0.00862756
GO:0048608~reproductive structure development	3.39643	0.00867594
GO:0043087~regulation of GTPase activity	3.0405	0.00882144
GO:2000377~regulation of reactive oxygen species metabolic process	6.05732	0.00905343
GO:0061458~reproductive system development	3.36637	0.00908556
GO:0002449~lymphocyte mediated immunity	4.63902	0.00912438
GO:0002699~positive regulation of immune effector process	5.98113	0.00945446
GO:2001267~regulation of cysteine-type endopeptidase activity involved in apoptotic signaling pathway	19.6759	0.00988841
GO:0010573~vascular endothelial growth factor production	19.6759	0.00988841
GO:0042742~defense response to bacterium	4.54661	0.00989832
GO:0048585~negative regulation of response to stimulus	2.09011	0.0102924
GO:0033209~tumor necrosis factor-mediated signaling pathway	5.76364	0.0107266
GO:0032147~activation of protein kinase activity	3.25128	0.0108676
GO:2000379~positive regulation of reactive oxygen species metabolic process	8.54831	0.0111487
GO:0036230~granulocyte activation	18.4065	0.0112497
GO:0010574~regulation of vascular endothelial growth factor production	18.4065	0.0112497
GO:0006816~calcium ion transport	3.66777	0.0115167
GO:0044403~symbiosis, encompassing mutualism through parasitism	2.48775	0.0116567
GO:0044419~interspecies interaction between organisms	2.48775	0.0116567
GO:0043393~regulation of protein binding	5.59412	0.0118675
GO:0051347~positive regulation of transferase activity	2.65272	0.0119657
GO:0043269~regulation of ion transport	2.87697	0.0120497
GO:0032743~positive regulation of interleukin-2 production	17.2909	0.0126886
GO:0031960~response to corticosteroid	5.46552	0.0128344
GO:0009636~response to toxic substance	5.40341	0.0133362
GO:0043370~regulation of CD4-positive, alpha-beta T cell differentiation	16.7824	0.0134366
GO:0043900~regulation of multi-organism process	3.11803	0.0134387
GO:1903531~negative regulation of secretion by cell	5.37288	0.0135917
GO:0042306~regulation of protein import into nucleus	5.37288	0.0135917
GO:0009719~response to endogenous stimulus	1.89309	0.0138577
GO:0048514~blood vessel morphogenesis	3.09268	0.0140014
GO:0042307~positive regulation of protein import into nucleus	7.76327	0.0144433
GO:1904589~regulation of protein import	5.25414	0.014645
GO:0032689~negative regulation of interferon-gamma production	15.85	0.0149886
GO:0051098~regulation of binding	4.09032	0.0150793
GO:0045859~regulation of protein kinase activity	2.38836	0.0151628
GO:0002698~negative regulation of immune effector process	7.53267	0.0156513
GO:1904591~positive regulation of protein import	7.53267	0.0156513
GO:0006898~receptor-mediated endocytosis	4.04681	0.0157245
GO:0006979~response to oxidative stress	3.38779	0.0164676
GO:0051701~interaction with host	5.05851	0.0166101
GO:0043405~regulation of MAP kinase activity	3.99021	0.0166131
GO:0046638~positive regulation of alpha-beta T cell differentiation	15.0158	0.0166139
GO:0043547~positive regulation of GTPase activity	2.96608	0.0172369
GO:2000514~regulation of CD4-positive, alpha-beta T cell activation	14.6308	0.0174536
GO:0071902~positive regulation of protein serine/threonine kinase activity	3.92165	0.0177703
GO:0051346~negative regulation of hydrolase activity	3.31194	0.0182024
GO:0001659~temperature homeostasis	14.265	0.018311
GO:0043551~regulation of phosphatidylinositol 3-kinase activity	14.265	0.018311
GO:0050709~negative regulation of protein secretion	6.97982	0.019144
GO:0003006~developmental process involved in reproduction	2.63354	0.0195294
GO:0002761~regulation of myeloid leukocyte differentiation	6.91636	0.0196084
GO:0070838~divalent metal ion transport	3.25526	0.019636
GO:2001234~negative regulation of apoptotic signaling pathway	4.80303	0.0196929
GO:0002822~regulation of adaptive immune response based on somatic recombination of immune receptors built from immunoglobulin superfamily domains	6.85405	0.0200791
GO:0072511~divalent inorganic cation transport	3.23155	0.0202734
GO:0071407~cellular response to organic cyclic compound	3.20819	0.0209248
GO:1900180~regulation of protein localization to nucleus	4.70792	0.0210186
GO:1903533~regulation of protein targeting	3.75395	0.0210262
GO:1900182~positive regulation of protein localization to nucleus	6.73274	0.0210392
GO:0043549~regulation of kinase activity	2.26184	0.0213335
GO:1901698~response to nitrogen compound	2.14713	0.0213512
GO:0046824~positive regulation of nucleocytoplasmic transport	6.67368	0.0215285
GO:0050798~activated T cell proliferation	12.9682	0.0219135
GO:0090199~regulation of release of cytochrome c from mitochondria	12.9682	0.0219135
GO:0001906~cell killing	6.61565	0.0220241
GO:0002366~leukocyte activation involved in immune response	4.6165	0.0223981
GO:0051173~positive regulation of nitrogen compound metabolic process	1.79037	0.0224535
GO:0051817~modification of morphology or physiology of other organism involved in symbiotic interaction	6.50256	0.0230339
GO:0010557~positive regulation of macromolecule biosynthetic process	1.83325	0.0230931
GO:0002263~cell activation involved in immune response	4.57212	0.0231082
GO:0030001~metal ion transport	2.3598	0.0237813
GO:0050710~negative regulation of cytokine secretion	12.4043	0.0238159
GO:1903556~negative regulation of tumor necrosis factor superfamily cytokine production	12.4043	0.0238159
GO:0051924~regulation of calcium ion transport	4.50711	0.0241988
GO:0045766~positive regulation of angiogenesis	6.2876	0.0251283
GO:0002819~regulation of adaptive immune response	6.2876	0.0251283
GO:0046822~regulation of nucleocytoplasmic transport	4.42326	0.0257011
GO:0038110~interleukin-2-mediated signaling pathway	76.08	0.0257134
GO:2001268~negative regulation of cysteine-type endopeptidase activity involved in apoptotic signaling pathway	76.08	0.0257134
GO:0002439~chronic inflammatory response to antigenic stimulus	76.08	0.0257134
GO:0032722~positive regulation of chemokine production	11.8875	0.0257837
GO:0046637~regulation of alpha-beta T cell differentiation	11.8875	0.0257837
GO:0043550~regulation of lipid kinase activity	11.8875	0.0257837
GO:0018108~peptidyl-tyrosine phosphorylation	3.5441	0.0261458
GO:0018212~peptidyl-tyrosine modification	3.52222	0.0267597
GO:0032651~regulation of interleukin-1 beta production	11.6449	0.0267916
GO:0000302~response to reactive oxygen species	4.34247	0.0272585
GO:0050864~regulation of B cell activation	6.0864	0.0273222
GO:0044092~negative regulation of molecular function	2.06365	0.027617
GO:0007566~embryo implantation	11.1882	0.0288544
GO:0046635~positive regulation of alpha-beta T cell activation	11.1882	0.0288544
GO:0098542~defense response to other organism	2.6648	0.0288696
GO:0010959~regulation of metal ion transport	3.44773	0.0289812
GO:0045834~positive regulation of lipid metabolic process	5.94375	0.0290329
GO:1903649~regulation of cytoplasmic transport	2.97187	0.0290501
GO:1903829~positive regulation of cellular protein localization	3.43735	0.0293079
GO:0045935~positive regulation of nucleobase-containing compound metabolic process	1.7755	0.0297645
GO:0032663~regulation of interleukin-2 production	10.9731	0.0299091
GO:0001910~regulation of leukocyte mediated cytotoxicity	10.9731	0.0299091
GO:0043903~regulation of symbiosis, encompassing mutualism through parasitism	4.20796	0.0301179
GO:0051345~positive regulation of hydrolase activity	2.26159	0.0301857
GO:0070245~positive regulation of thymocyte apoptotic process	63.4	0.0307772
GO:2000503~positive regulation of natural killer cell chemotaxis	63.4	0.0307772
GO:0032661~regulation of interleukin-18 production	63.4	0.0307772
GO:0071352~cellular response to interleukin-2	63.4	0.0307772
GO:0008406~gonad development	4.17105	0.0309664
GO:0015833~peptide transport	3.37633	0.0313169
GO:1904018~positive regulation of vasculature development	5.76364	0.0314004
GO:0072593~reactive oxygen species metabolic process	4.13478	0.0318289
GO:0001568~blood vessel development	2.59659	0.0325821
GO:0002429~immune response-activating cell surface receptor signaling pathway	3.32711	0.0330559
GO:0045137~development of primary sexual characteristics	4.08155	0.0331491
GO:0035821~modification of morphology or physiology of other organism	5.63556	0.0332407
GO:0043270~positive regulation of ion transport	4.04681	0.0340469
GO:0042531~positive regulation of tyrosine phosphorylation of STAT protein	10.1893	0.0342778
GO:0030888~regulation of B cell proliferation	10.1893	0.0342778
GO:0043367~CD4-positive, alpha-beta T cell differentiation	10.0105	0.0354066
GO:0000187~activation of MAPK activity	5.47338	0.0357805
GO:0072610~interleukin-12 secretion	54.3429	0.0358149
GO:0001836~release of cytochrome c from mitochondria	9.83793	0.0365498
GO:0002548~monocyte chemotaxis	9.83793	0.0365498
GO:1901565~organonitrogen compound catabolic process	3.22373	0.0370917
GO:0032623~interleukin-2 production	9.67119	0.0377071
GO:0046425~regulation of JAK-STAT cascade	5.35775	0.0377494
GO:0043433~negative regulation of sequence-specific DNA binding transcription factor activity	5.32028	0.0384178
GO:0002460~adaptive immune response based on somatic recombination of immune receptors built from immunoglobulin superfamily domains	3.8502	0.039731
GO:0007173~epidermal growth factor receptor signaling pathway	3.16122	0.0398118
GO:0032677~regulation of interleukin-8 production	9.3541	0.0400633
GO:1903725~regulation of phospholipid metabolic process	9.3541	0.0400633
GO:0042886~amide transport	3.1438	0.0406109
GO:0002666~positive regulation of T cell tolerance induction	47.55	0.0408267
GO:0032621~interleukin-18 production	47.55	0.0408267
GO:0090316~positive regulation of intracellular protein transport	3.804	0.041232
GO:0045184~establishment of protein localization	1.6573	0.0420314
GO:0001944~vasculature development	2.45024	0.0424629
GO:0045670~regulation of osteoclast differentiation	9.05714	0.0424741
GO:0001541~ovarian follicle development	9.05714	0.0424741
GO:0023057~negative regulation of signaling	1.91798	0.0435568
GO:0035710~CD4-positive, alpha-beta T cell activation	8.91562	0.0436995
GO:0034103~regulation of tissue remodeling	8.91562	0.0436995
GO:0051235~maintenance of location	3.72941	0.0438047
GO:0038127~ERBB signaling pathway	3.05952	0.0447528
GO:0042509~regulation of tyrosine phosphorylation of STAT protein	8.77846	0.044938
GO:0051338~regulation of transferase activity	1.99257	0.0451502
GO:0070391~response to lipoteichoic acid	42.2667	0.0458129
GO:2000501~regulation of natural killer cell chemotaxis	42.2667	0.0458129
GO:0071223~cellular response to lipoteichoic acid	42.2667	0.0458129
GO:0070669~response to interleukin-2	42.2667	0.0458129
GO:0045080~positive regulation of chemokine biosynthetic process	42.2667	0.0458129
GO:0072608~interleukin-10 secretion	42.2667	0.0458129
GO:0002250~adaptive immune response	3.03511	0.0460433
GO:0009725~response to hormone	1.98501	0.0461293
GO:0015031~protein transport	1.67577	0.0461585
GO:0010648~negative regulation of cell communication	1.89884	0.0462696
GO:0033157~regulation of intracellular protein transport	3.01905	0.046916
GO:1903651~positive regulation of cytoplasmic transport	3.64368	0.0470093
GO:0008015~blood circulation	2.64167	0.047155
GO:0035690~cellular response to drug	8.51642	0.0474536
GO:0032637~interleukin-8 production	8.51642	0.0474536
GO:2001236~regulation of extrinsic apoptotic signaling pathway	4.87692	0.0476537
GO:0007169~transmembrane receptor protein tyrosine kinase signaling pathway	2.07642	0.0478207
GO:0003013~circulatory system process	2.62604	0.0482863
GO:0002275~myeloid cell activation involved in immune response	8.39118	0.0487305
GO:0071363~cellular response to growth factor stimulus	2.06739	0.0489215
GO:0002224~toll-like receptor signaling pathway	4.81519	0.0491635
GO:1903035~negative regulation of response to wounding	4.78491	0.0499271
GO:0034341~response to interferon-gamma	4.78491	0.0499271
GO:0032088~negative regulation of NF-kappaB transcription factor activity	8.26957	0.0500197
GO:0031622~positive regulation of fever generation	38.04	0.0507734
GO:0002645~positive regulation of tolerance induction	38.04	0.0507734
GO:0032494~response to peptidoglycan	38.04	0.0507734
GO:0002281~macrophage activation involved in immune response	38.04	0.0507734
GO:0044057~regulation of system process	2.59027	0.0509915
GO:0002824~positive regulation of adaptive immune response based on somatic recombination of immune receptors built from immunoglobulin superfamily domains	8.15143	0.0513213
GO:0007260~tyrosine phosphorylation of STAT protein	8.15143	0.0513213
GO:0044744~protein targeting to nucleus	3.50923	0.0526341
GO:1902593~single-organism nuclear import	3.50923	0.0526341
GO:0006606~protein import into nucleus	3.50923	0.0526341
GO:0046634~regulation of alpha-beta T cell activation	8.03662	0.0526351
GO:0051384~response to glucocorticoid	4.66748	0.0530396
GO:0051248~negative regulation of protein metabolic process	1.93186	0.0536654
GO:0032845~negative regulation of homeostatic process	4.63902	0.0538322
GO:0032102~negative regulation of response to external stimulus	3.4708	0.0543905
GO:0007167~enzyme linked receptor protein signaling pathway	1.8466	0.0545872
GO:0051170~nuclear import	3.45818	0.0549831
GO:0016192~vesicle-mediated transport	1.77757	0.0552538
GO:0071705~nitrogen compound transport	2.14243	0.0554173
GO:0045953~negative regulation of natural killer cell mediated cytotoxicity	34.5818	0.0557084
GO:0002676~regulation of chronic inflammatory response	34.5818	0.0557084
GO:0035747~natural killer cell chemotaxis	34.5818	0.0557084
GO:0031620~regulation of fever generation	34.5818	0.0557084
GO:0002716~negative regulation of natural killer cell mediated immunity	34.5818	0.0557084
GO:0090087~regulation of peptide transport	3.43321	0.0561787
GO:0070848~response to growth factor	2.01057	0.0564908
GO:0002821~positive regulation of adaptive immune response	7.71081	0.0566475
GO:1903827~regulation of cellular protein localization	2.51682	0.0570988
GO:0048011~neurotrophin TRK receptor signaling pathway	2.853	0.0571679
GO:0022603~regulation of anatomical structure morphogenesis	1.9979	0.0583409
GO:0038179~neurotrophin signaling pathway	2.83176	0.0586588
GO:0007259~JAK-STAT cascade	4.42326	0.0603768
GO:0033089~positive regulation of T cell differentiation in thymus	31.7	0.060618
GO:2001179~regulation of interleukin-10 secretion	31.7	0.060618
GO:0045073~regulation of chemokine biosynthetic process	31.7	0.060618
GO:2000400~positive regulation of thymocyte aggregation	31.7	0.060618
GO:0043922~negative regulation by host of viral transcription	31.7	0.060618
GO:0007369~gastrulation	4.39769	0.0612201
GO:0007548~sex differentiation	3.31359	0.0623668
GO:0072359~circulatory system development	1.96894	0.0628108
GO:0072358~cardiovascular system development	1.96894	0.0628108
GO:0019216~regulation of lipid metabolic process	3.30208	0.0630048
GO:0002456~T cell mediated immunity	7.1325	0.0649791
GO:0010243~response to organonitrogen compound	1.95277	0.0654619
GO:0051770~positive regulation of nitric-oxide synthase biosynthetic process	29.2615	0.0655025
GO:0045086~positive regulation of interleukin-2 biosynthetic process	29.2615	0.0655025
GO:0045351~type I interferon biosynthetic process	29.2615	0.0655025
GO:0031652~positive regulation of heat generation	29.2615	0.0655025
GO:0042033~chemokine biosynthetic process	29.2615	0.0655025
GO:0002517~T cell tolerance induction	29.2615	0.0655025
GO:1903508~positive regulation of nucleic acid-templated transcription	1.72547	0.0662498
GO:0045893~positive regulation of transcription, DNA-templated	1.72547	0.0662498
GO:0045597~positive regulation of cell differentiation	2.05993	0.0665955
GO:0071495~cellular response to endogenous stimulus	1.77205	0.0691814
GO:0050886~endocrine process	6.8747	0.0692903
GO:1902106~negative regulation of leukocyte differentiation	6.8747	0.0692903
GO:0010628~positive regulation of gene expression	1.61735	0.0700878
GO:0050755~chemokine metabolic process	27.1714	0.0703618
GO:0001911~negative regulation of leukocyte mediated cytotoxicity	27.1714	0.0703618
GO:0002374~cytokine secretion involved in immune response	27.1714	0.0703618
GO:0010640~regulation of platelet-derived growth factor receptor signaling pathway	27.1714	0.0703618
GO:0070243~regulation of thymocyte apoptotic process	27.1714	0.0703618
GO:0046632~alpha-beta T cell differentiation	6.79286	0.0707479
GO:0045637~regulation of myeloid cell differentiation	4.11243	0.0717662
GO:0042100~B cell proliferation	6.71294	0.0722155
GO:2001235~positive regulation of apoptotic signaling pathway	4.09032	0.0726799
GO:0051649~establishment of localization in cell	1.46251	0.0732349
GO:0001909~leukocyte mediated cytotoxicity	6.63488	0.073693
GO:1902532~negative regulation of intracellular signal transduction	2.64167	0.0742182
GO:1902680~positive regulation of RNA biosynthetic process	1.6924	0.0743419
GO:0048646~anatomical structure formation involved in morphogenesis	1.81615	0.0748
GO:0072677~eosinophil migration	25.36	0.0751962
GO:0031650~regulation of heat generation	25.36	0.0751962
GO:0070498~interleukin-1-mediated signaling pathway	25.36	0.0751962
GO:0002827~positive regulation of T-helper 1 type immune response	25.36	0.0751962
GO:0002221~pattern recognition receptor signaling pathway	3.9625	0.0782713
GO:0071900~regulation of protein serine/threonine kinase activity	2.59954	0.0782832
GO:0048545~response to steroid hormone	2.59364	0.0788736
GO:0007229~integrin-mediated signaling pathway	6.34	0.0796994
GO:0032269~negative regulation of cellular protein metabolic process	1.87574	0.0797863
GO:0042510~regulation of tyrosine phosphorylation of Stat1 protein	23.775	0.0800057
GO:0031342~negative regulation of cell killing	23.775	0.0800057
GO:0044130~negative regulation of growth of symbiont in host	23.775	0.0800057
GO:0042402~cellular biogenic amine catabolic process	23.775	0.0800057
GO:2000021~regulation of ion homeostasis	3.92165	0.0801761
GO:0007411~axon guidance	2.29948	0.0805401
GO:0097485~neuron projection guidance	2.29948	0.0805401
GO:2001243~negative regulation of intrinsic apoptotic signaling pathway	6.27033	0.0812244
GO:0032386~regulation of intracellular transport	2.2759	0.0836716
GO:0019058~viral life cycle	2.54165	0.0842964
GO:0009310~amine catabolic process	22.3765	0.0847905
GO:0010818~T cell chemotaxis	22.3765	0.0847905
GO:1900120~regulation of receptor binding	22.3765	0.0847905
GO:0042533~tumor necrosis factor biosynthetic process	22.3765	0.0847905
GO:0044126~regulation of growth of symbiont in host	22.3765	0.0847905
GO:0044146~negative regulation of growth of symbiont involved in interaction with host	22.3765	0.0847905
GO:0032846~positive regulation of homeostatic process	3.82312	0.0850264
GO:0017038~protein import	2.97187	0.0852202
GO:0007565~female pregnancy	3.804	0.0860113
GO:0051254~positive regulation of RNA metabolic process	1.6473	0.086985
GO:0022602~ovulation cycle process	6.00632	0.0874137
GO:0048871~multicellular organismal homeostasis	2.94427	0.0874777
GO:0045624~positive regulation of T-helper cell differentiation	21.1333	0.0895507
GO:0034114~regulation of heterotypic cell-cell adhesion	21.1333	0.0895507
GO:0046641~positive regulation of alpha-beta T cell proliferation	21.1333	0.0895507
GO:0070242~thymocyte apoptotic process	21.1333	0.0895507
GO:0044144~modulation of growth of symbiont involved in interaction with host	21.1333	0.0895507
GO:0051767~nitric-oxide synthase biosynthetic process	21.1333	0.0895507
GO:0051769~regulation of nitric-oxide synthase biosynthetic process	21.1333	0.0895507
GO:0032225~regulation of synaptic transmission, dopaminergic	21.1333	0.0895507
GO:0042534~regulation of tumor necrosis factor biosynthetic process	20.0211	0.0942865
GO:0045076~regulation of interleukin-2 biosynthetic process	20.0211	0.0942865
GO:0034504~protein localization to nucleus	2.84731	0.0960023
GO:0044344~cellular response to fibroblast growth factor stimulus	2.84731	0.0960023
GO:0007265~Ras protein signal transduction	2.43846	0.0963792
GO:0051238~sequestering of metal ion	5.6495	0.0969518
GO:0050728~negative regulation of inflammatory response	5.59412	0.0985695
GO:1901623~regulation of lymphocyte chemotaxis	19.02	0.0989979
GO:0002861~regulation of inflammatory response to antigenic stimulus	19.02	0.0989979
GO:0042094~interleukin-2 biosynthetic process	19.02	0.0989979
GO:0071498~cellular response to fluid shear stress	19.02	0.0989979
GO:0032816~positive regulation of natural killer cell activation	19.02	0.0989979
GO:0032692~negative regulation of interleukin-1 production	19.02	0.0989979
GO:0045765~regulation of angiogenesis	3.57183	0.099252

## Sheet: CD4+ GO BP
Supplementary Table S3. Significantly Enriched GO Biological Process Terms
Term	Fold Enrichment	Pvalue
GO:0045321~leukocyte activation	9.39972	1.72462e-25
GO:0046649~lymphocyte activation	10.364	3.04896e-25
GO:0001775~cell activation	7.33161	1.29413e-22
GO:0007159~leukocyte cell-cell adhesion	11.1305	3.42626e-21
GO:0042110~T cell activation	11.3806	8.46996e-20
GO:0070489~T cell aggregation	11.3806	8.46996e-20
GO:0071593~lymphocyte aggregation	11.3551	8.9404e-20
GO:0070486~leukocyte aggregation	11.1796	1.30041e-19
GO:0034109~homotypic cell-cell adhesion	10.075	2.67944e-19
GO:0016337~single organismal cell-cell adhesion	7.8237	5.94709e-18
GO:0006955~immune response	4.62119	1.28936e-17
GO:0098602~single organism cell adhesion	7.32647	3.25801e-17
GO:0051249~regulation of lymphocyte activation	11.1167	3.64938e-17
GO:0002694~regulation of leukocyte activation	10.1186	4.65695e-17
GO:0050865~regulation of cell activation	9.42499	2.18078e-16
GO:0002682~regulation of immune system process	4.6169	5.80039e-16
GO:0098609~cell-cell adhesion	6.31847	1.64898e-15
GO:0030217~T cell differentiation	15.9967	5.73309e-15
GO:0030098~lymphocyte differentiation	12.0158	1.2949e-14
GO:0007155~cell adhesion	4.61186	1.71174e-14
GO:0022610~biological adhesion	4.59267	1.93215e-14
GO:0050863~regulation of T cell activation	11.9662	8.67753e-14
GO:1903037~regulation of leukocyte cell-cell adhesion	11.5713	1.50096e-13
GO:0034110~regulation of homotypic cell-cell adhesion	11.2375	2.41645e-13
GO:0002684~positive regulation of immune system process	5.53594	4.97506e-13
GO:0051251~positive regulation of lymphocyte activation	11.784	6.75938e-13
GO:0022407~regulation of cell-cell adhesion	9.51383	7.08234e-13
GO:0002521~leukocyte differentiation	8.39582	1.29242e-12
GO:0002696~positive regulation of leukocyte activation	10.786	2.61246e-12
GO:0050867~positive regulation of cell activation	10.5121	3.86101e-12
GO:0002250~adaptive immune response	9.32472	4.85959e-12
GO:0030155~regulation of cell adhesion	6.68522	5.00346e-12
GO:0050776~regulation of immune response	4.91686	2.17843e-11
GO:0046651~lymphocyte proliferation	11.1517	5.01652e-11
GO:0032943~mononuclear cell proliferation	11.0255	5.83734e-11
GO:0002520~immune system development	5.44351	7.46501e-11
GO:0070661~leukocyte proliferation	10.5478	1.05063e-10
GO:0002274~myeloid leukocyte activation	15.3776	2.78278e-10
GO:0050670~regulation of lymphocyte proliferation	12.9193	2.83902e-10
GO:0032944~regulation of mononuclear cell proliferation	12.7888	3.19237e-10
GO:0030097~hemopoiesis	5.59569	4.34695e-10
GO:0070663~regulation of leukocyte proliferation	12.3521	4.76496e-10
GO:0050870~positive regulation of T cell activation	12.2921	5.03933e-10
GO:0002366~leukocyte activation involved in immune response	12.2921	5.03933e-10
GO:0002263~cell activation involved in immune response	12.1739	5.63136e-10
GO:0007166~cell surface receptor signaling pathway	2.76741	5.92463e-10
GO:0034112~positive regulation of homotypic cell-cell adhesion	12.058	6.28556e-10
GO:1903039~positive regulation of leukocyte cell-cell adhesion	11.9442	7.00771e-10
GO:0002377~immunoglobulin production	20.9444	9.64689e-10
GO:0048534~hematopoietic or lymphoid organ development	5.25764	1.28463e-09
GO:0042113~B cell activation	10.6394	2.6194e-09
GO:0022409~positive regulation of cell-cell adhesion	10.2517	3.98468e-09
GO:0002637~regulation of immunoglobulin production	32.4639	4.14172e-09
GO:0048584~positive regulation of response to stimulus	2.98137	5.36159e-09
GO:0045785~positive regulation of cell adhesion	7.64855	6.82696e-09
GO:0002440~production of molecular mediator of immune response	13.226	8.88907e-09
GO:0002639~positive regulation of immunoglobulin production	42.6088	1.15308e-08
GO:0006952~defense response	3.14843	1.23847e-08
GO:0002252~immune effector process	4.8635	1.33451e-08
GO:0050864~regulation of B cell activation	15.5827	1.34587e-08
GO:0050871~positive regulation of B cell activation	19.921	1.43058e-08
GO:0045619~regulation of lymphocyte differentiation	13.9131	3.62564e-08
GO:0009966~regulation of signal transduction	2.61504	3.8985e-08
GO:1902531~regulation of intracellular signal transduction	3.22054	6.47431e-08
GO:0006954~inflammatory response	5.34946	7.00167e-08
GO:1902533~positive regulation of intracellular signal transduction	4.13176	7.45984e-08
GO:0045580~regulation of T cell differentiation	15.6522	9.59561e-08
GO:0001816~cytokine production	5.20647	1.01517e-07
GO:0050852~T cell receptor signaling pathway	11.805	1.49573e-07
GO:0050671~positive regulation of lymphocyte proliferation	14.1375	2.11551e-07
GO:0032946~positive regulation of mononuclear cell proliferation	13.9131	2.39378e-07
GO:0050778~positive regulation of immune response	4.88394	2.41991e-07
GO:0070665~positive regulation of leukocyte proliferation	13.485	3.04558e-07
GO:0023051~regulation of signaling	2.34521	3.44375e-07
GO:1902105~regulation of leukocyte differentiation	8.92756	3.6167e-07
GO:0009967~positive regulation of signal transduction	3.24864	4.44894e-07
GO:0002443~leukocyte mediated immunity	7.32727	5.97818e-07
GO:0023056~positive regulation of signaling	3.0607	6.66232e-07
GO:0008283~cell proliferation	2.86134	6.73619e-07
GO:0010647~positive regulation of cell communication	2.93586	7.62868e-07
GO:0002208~somatic diversification of immunoglobulins involved in immune response	33.3914	8.54751e-07
GO:0045190~isotype switching	33.3914	8.54751e-07
GO:0002204~somatic recombination of immunoglobulin genes involved in immune response	33.3914	8.54751e-07
GO:0042129~regulation of T cell proliferation	11.7654	8.63621e-07
GO:0002700~regulation of production of molecular mediator of immune response	14.9833	9.51633e-07
GO:0002764~immune response-regulating signaling pathway	4.66546	1.13448e-06
GO:0002702~positive regulation of production of molecular mediator of immune response	20.0512	1.2045e-06
GO:0042127~regulation of cell proliferation	3.06343	1.24666e-06
GO:0002697~regulation of immune effector process	6.00043	1.35978e-06
GO:0002699~positive regulation of immune effector process	11.0255	1.41123e-06
GO:0031325~positive regulation of cellular metabolic process	2.25146	1.5357e-06
GO:0046631~alpha-beta T cell activation	13.79	1.66793e-06
GO:0045582~positive regulation of T cell differentiation	18.9372	1.69186e-06
GO:0016447~somatic recombination of immunoglobulin gene segments	29.2175	1.69847e-06
GO:0010604~positive regulation of macromolecule metabolic process	2.28052	1.84317e-06
GO:0050851~antigen receptor-mediated signaling pathway	8.65703	2.02667e-06
GO:0045058~T cell selection	27.8262	2.17841e-06
GO:0042098~T cell proliferation	10.1921	2.54435e-06
GO:0009893~positive regulation of metabolic process	2.04263	2.71068e-06
GO:0002381~immunoglobulin production involved in immunoglobulin mediated immune response	25.9711	3.09168e-06
GO:0043207~response to external biotic stimulus	3.76191	3.44839e-06
GO:0051707~response to other organism	3.76191	3.44839e-06
GO:0016445~somatic diversification of immunoglobulins	24.3479	4.28174e-06
GO:0045621~positive regulation of lymphocyte differentiation	16.041	4.49428e-06
GO:1903706~regulation of hemopoiesis	6.61301	5.42491e-06
GO:0009607~response to biotic stimulus	3.61081	5.96494e-06
GO:0016444~somatic cell DNA recombination	22.475	6.39658e-06
GO:0002562~somatic diversification of immune receptors via germline recombination within a single locus	22.475	6.39658e-06
GO:0001817~regulation of cytokine production	4.70166	6.55681e-06
GO:0002757~immune response-activating signal transduction	5.12587	6.8787e-06
GO:0009605~response to external stimulus	2.26832	8.40406e-06
GO:0002507~tolerance induction	37.4583	8.44084e-06
GO:0002312~B cell activation involved in immune response	21.2491	8.46069e-06
GO:0035556~intracellular signal transduction	2.22322	1.26424e-05
GO:0045087~innate immune response	3.2407	1.28822e-05
GO:0002703~regulation of leukocyte mediated immunity	10.1186	1.29769e-05
GO:0002768~immune response-regulating cell surface receptor signaling pathway	4.78673	1.36876e-05
GO:0002200~somatic diversification of immune receptors	19.159	1.41288e-05
GO:0008284~positive regulation of cell proliferation	3.74133	1.65574e-05
GO:0002253~activation of immune response	4.67192	1.74258e-05
GO:0001773~myeloid dendritic cell activation	30.4349	1.98387e-05
GO:0010033~response to organic substance	2.11649	2.25538e-05
GO:0002275~myeloid cell activation involved in immune response	17.1867	2.40792e-05
GO:0043383~negative T cell selection	64.9277	2.67708e-05
GO:0071594~thymocyte aggregation	15.5827	3.8778e-05
GO:0002237~response to molecule of bacterial origin	5.83183	4.79309e-05
GO:0007169~transmembrane receptor protein tyrosine kinase signaling pathway	3.40233	4.98303e-05
GO:0019221~cytokine-mediated signaling pathway	4.16477	5.35932e-05
GO:0002429~immune response-activating cell surface receptor signaling pathway	5.67881	5.88599e-05
GO:1902107~positive regulation of leukocyte differentiation	10.0256	6.57706e-05
GO:0046632~alpha-beta T cell differentiation	13.9131	6.69348e-05
GO:0045830~positive regulation of isotype switching	48.6958	6.71523e-05
GO:0002705~positive regulation of leukocyte mediated immunity	13.5895	7.49129e-05
GO:0051240~positive regulation of multicellular organismal process	2.72043	7.7264e-05
GO:0045911~positive regulation of DNA recombination	43.2851	9.71363e-05
GO:0002285~lymphocyte activation involved in immune response	9.33892	9.74604e-05
GO:0071345~cellular response to cytokine stimulus	3.61187	0.000102454
GO:0042102~positive regulation of T cell proliferation	12.7032	0.000103301
GO:0071310~cellular response to organic substance	2.19903	0.000122123
GO:0046635~positive regulation of alpha-beta T cell activation	19.0964	0.000128137
GO:0048872~homeostasis of number of cells	6.89498	0.000148501
GO:0045576~mast cell activation	18.0355	0.000160298
GO:0070887~cellular response to chemical stimulus	2.01884	0.000170573
GO:0001819~positive regulation of cytokine production	4.90638	0.000178541
GO:0065009~regulation of molecular function	2.00096	0.000199235
GO:0045937~positive regulation of phosphate metabolic process	2.84967	0.000208233
GO:0010562~positive regulation of phosphorus metabolic process	2.84967	0.000208233
GO:1903708~positive regulation of hemopoiesis	8.11596	0.000209978
GO:0006468~protein phosphorylation	2.36101	0.000212015
GO:0032496~response to lipopolysaccharide	5.44425	0.000225028
GO:0000018~regulation of DNA recombination	16.507	0.000226297
GO:0045191~regulation of isotype switching	32.4639	0.000235703
GO:0038110~interleukin-2-mediated signaling pathway	116.87	0.00025163
GO:0002460~adaptive immune response based on somatic recombination of immune receptors built from immunoglobulin superfamily domains	6.30877	0.000256081
GO:0042108~positive regulation of cytokine biosynthetic process	15.9658	0.000257489
GO:0097190~apoptotic signaling pathway	3.69841	0.000335505
GO:0002714~positive regulation of B cell mediated immunity	28.8568	0.000336913
GO:0002891~positive regulation of immunoglobulin mediated immune response	28.8568	0.000336913
GO:0031401~positive regulation of protein modification process	2.72985	0.000338385
GO:0032270~positive regulation of cellular protein metabolic process	2.50737	0.000355021
GO:0034097~response to cytokine	3.17828	0.000359496
GO:0043368~positive T cell selection	27.8262	0.000375966
GO:0048304~positive regulation of isotype switching to IgG isotypes	97.3916	0.000376201
GO:0071352~cellular response to interleukin-2	97.3916	0.000376201
GO:0010628~positive regulation of gene expression	2.31885	0.000407952
GO:0033077~T cell differentiation in thymus	14.1147	0.000413646
GO:0007167~enzyme linked receptor protein signaling pathway	2.67906	0.000417177
GO:0050790~regulation of catalytic activity	2.07924	0.000423384
GO:0051254~positive regulation of RNA metabolic process	2.46561	0.000435201
GO:0046634~regulation of alpha-beta T cell activation	13.7171	0.000461351
GO:0007173~epidermal growth factor receptor signaling pathway	4.85609	0.000483703
GO:0001934~positive regulation of protein phosphorylation	2.90721	0.000488581
GO:0048291~isotype switching to IgG isotypes	83.4785	0.000524947
GO:0016064~immunoglobulin mediated immune response	8.92136	0.000535895
GO:0044093~positive regulation of molecular function	2.26995	0.000538163
GO:0019724~B cell mediated immunity	8.72163	0.000594112
GO:0038127~ERBB signaling pathway	4.69986	0.000599879
GO:0002683~negative regulation of immune system process	4.6748	0.000621273
GO:0002444~myeloid leukocyte mediated immunity	12.328	0.000691854
GO:0042327~positive regulation of phosphorylation	2.79593	0.000719364
GO:0031295~T cell costimulation	12.1739	0.00072548
GO:0045893~positive regulation of transcription, DNA-templated	2.44668	0.000731873
GO:1903508~positive regulation of nucleic acid-templated transcription	2.44668	0.000731873
GO:0051247~positive regulation of protein metabolic process	2.35575	0.000749279
GO:0031294~lymphocyte costimulation	12.0237	0.000760247
GO:0045921~positive regulation of exocytosis	12.0237	0.000760247
GO:0045935~positive regulation of nucleobase-containing compound metabolic process	2.27285	0.000777793
GO:0019220~regulation of phosphate metabolic process	2.26098	0.000829102
GO:0016310~phosphorylation	2.07889	0.000838524
GO:0070669~response to interleukin-2	64.9277	0.000893992
GO:0048302~regulation of isotype switching to IgG isotypes	64.9277	0.000893992
GO:0051174~regulation of phosphorus metabolic process	2.24405	0.000908388
GO:1902680~positive regulation of RNA biosynthetic process	2.39979	0.000909714
GO:0042100~B cell proliferation	11.4578	0.000911151
GO:0043410~positive regulation of MAPK cascade	3.53567	0.000957919
GO:2000026~regulation of multicellular organismal development	2.28308	0.00107967
GO:0042325~regulation of phosphorylation	2.35151	0.00114032
GO:0002889~regulation of immunoglobulin mediated immune response	19.0032	0.00116669
GO:0017157~regulation of exocytosis	7.44394	0.00121155
GO:0002712~regulation of B cell mediated immunity	18.5508	0.00125187
GO:0031328~positive regulation of cellular biosynthetic process	2.18367	0.00126073
GO:0045060~negative thymic T cell selection	53.1227	0.00135685
GO:0010557~positive regulation of macromolecule biosynthetic process	2.22945	0.00141801
GO:1903530~regulation of secretion by cell	3.34784	0.00144439
GO:0051173~positive regulation of nitrogen compound metabolic process	2.15707	0.00145807
GO:0044344~cellular response to fibroblast growth factor stimulus	4.66546	0.00152253
GO:0002279~mast cell activation involved in immune response	17.3141	0.00153057
GO:0042035~regulation of cytokine biosynthetic process	9.93791	0.0015466
GO:0009891~positive regulation of biosynthetic process	2.14519	0.0015562
GO:0002449~lymphocyte mediated immunity	5.54261	0.00155849
GO:0001932~regulation of protein phosphorylation	2.36861	0.00156861
GO:0043085~positive regulation of catalytic activity	2.27817	0.00161317
GO:0032680~regulation of tumor necrosis factor production	9.73916	0.00166608
GO:0071774~response to fibroblast growth factor	4.58313	0.0016852
GO:0042089~cytokine biosynthetic process	9.45549	0.00185712
GO:1903555~regulation of tumor necrosis factor superfamily cytokine production	9.45549	0.00185712
GO:0051094~positive regulation of developmental process	2.52528	0.00191002
GO:0009617~response to bacterium	3.50961	0.00195985
GO:0042107~cytokine metabolic process	9.27539	0.0019926
GO:0045595~regulation of cell differentiation	2.23176	0.00201362
GO:0071706~tumor necrosis factor superfamily cytokine production	9.18788	0.00206285
GO:0045589~regulation of regulatory T cell differentiation	41.7392	0.0022229
GO:0098542~defense response to other organism	3.41126	0.00237536
GO:0012501~programmed cell death	2.06666	0.00240056
GO:0002822~regulation of adaptive immune response based on somatic recombination of immune receptors built from immunoglobulin superfamily domains	8.77401	0.0024399
GO:0032615~interleukin-12 production	14.7006	0.0024543
GO:0032655~regulation of interleukin-12 production	14.7006	0.0024543
GO:0002706~regulation of lymphocyte mediated immunity	8.69568	0.00252062
GO:0051046~regulation of secretion	3.07405	0.00270015
GO:0002437~inflammatory response to antigenic stimulus	14.166	0.00272869
GO:0002573~myeloid leukocyte differentiation	6.15105	0.00279365
GO:0030888~regulation of B cell proliferation	13.9131	0.00287268
GO:0045066~regulatory T cell differentiation	36.5218	0.00291208
GO:0006887~exocytosis	4.13333	0.00300923
GO:0038093~Fc receptor signaling pathway	4.12239	0.00305366
GO:0031399~regulation of protein modification process	2.06984	0.0032357
GO:0002819~regulation of adaptive immune response	8.04889	0.0033314
GO:0044403~symbiosis, encompassing mutualism through parasitism	2.77931	0.00337478
GO:0044419~interspecies interaction between organisms	2.77931	0.00337478
GO:0006968~cellular defense response	12.7727	0.00366262
GO:0048535~lymph node development	32.4639	0.00368857
GO:0042832~defense response to protozoan	32.4639	0.00368857
GO:0046641~positive regulation of alpha-beta T cell proliferation	32.4639	0.00368857
GO:0032268~regulation of cellular protein metabolic process	1.84895	0.00383692
GO:0023014~signal transduction by protein phosphorylation	2.72107	0.00396246
GO:0042330~taxis	2.71475	0.00403253
GO:0006935~chemotaxis	2.71475	0.00403253
GO:0048011~neurotrophin TRK receptor signaling pathway	3.89566	0.0041648
GO:0019722~calcium-mediated signaling	7.54973	0.00418756
GO:0043299~leukocyte degranulation	12.1739	0.00419414
GO:0040011~locomotion	2.02013	0.00419997
GO:0016265~death	1.96156	0.00431902
GO:0008219~cell death	1.96156	0.00431902
GO:0038179~neurotrophin signaling pathway	3.86666	0.00433738
GO:0060627~regulation of vesicle-mediated transport	3.86666	0.00433738
GO:0045061~thymic T cell selection	29.2175	0.00455059
GO:0009615~response to virus	3.82866	0.00457587
GO:0050708~regulation of protein secretion	3.81928	0.00463702
GO:0008543~fibroblast growth factor receptor signaling pathway	4.38419	0.00497241
GO:0043011~myeloid dendritic cell differentiation	27.8262	0.00501311
GO:0001562~response to protozoan	27.8262	0.00501311
GO:0038095~Fc-epsilon receptor signaling pathway	4.31482	0.00536798
GO:0002708~positive regulation of lymphocyte mediated immunity	11.1305	0.0053919
GO:0002824~positive regulation of adaptive immune response based on somatic recombination of immune receptors built from immunoglobulin superfamily domains	11.1305	0.0053919
GO:0001818~negative regulation of cytokine production	5.2408	0.00551049
GO:0042592~homeostatic process	2.0839	0.0056422
GO:0018108~peptidyl-tyrosine phosphorylation	4.23442	0.00587264
GO:0032660~regulation of interleukin-17 production	25.4065	0.00600011
GO:0018212~peptidyl-tyrosine modification	4.20828	0.00604833
GO:0097191~extrinsic apoptotic signaling pathway	5.10349	0.00615411
GO:0046427~positive regulation of JAK-STAT cascade	10.5288	0.00629337
GO:0002821~positive regulation of adaptive immune response	10.5288	0.00629337
GO:1901700~response to oxygen-containing compound	2.05799	0.0063567
GO:0043067~regulation of programmed cell death	2.12587	0.00642487
GO:0046640~regulation of alpha-beta T cell proliferation	24.3479	0.00652414
GO:0043408~regulation of MAPK cascade	2.70532	0.00661933
GO:0006915~apoptotic process	1.97638	0.00701839
GO:0045577~regulation of B cell differentiation	23.374	0.00706825
GO:0016032~viral process	2.67492	0.00714777
GO:0051049~regulation of transport	1.97193	0.0071753
GO:1903532~positive regulation of secretion by cell	4.05798	0.0071843
GO:0071222~cellular response to lipopolysaccharide	6.40734	0.00744886
GO:0001776~leukocyte homeostasis	9.86244	0.0075397
GO:0032620~interleukin-17 production	22.475	0.00763223
GO:0044764~multi-organism cellular process	2.62897	0.00803456
GO:0070848~response to growth factor	2.47082	0.00806276
GO:0030101~natural killer cell activation	9.61892	0.00807615
GO:0033081~regulation of T cell differentiation in thymus	21.6426	0.00821585
GO:2000398~regulation of thymocyte aggregation	21.6426	0.00821585
GO:0045055~regulated secretory pathway	9.50162	0.0083526
GO:0000165~MAPK cascade	2.60342	0.00857832
GO:0051246~regulation of protein metabolic process	1.7284	0.00861248
GO:0071219~cellular response to molecule of bacterial origin	6.12526	0.00870022
GO:0046633~alpha-beta T cell proliferation	20.8696	0.00881892
GO:0050856~regulation of T cell receptor signaling pathway	20.8696	0.00881892
GO:0050731~positive regulation of peptidyl-tyrosine phosphorylation	6.08697	0.00888951
GO:0045597~positive regulation of cell differentiation	2.57836	0.00915015
GO:0032940~secretion by cell	2.42469	0.00922455
GO:0070201~regulation of establishment of protein localization	2.56908	0.00937201
GO:0006366~transcription from RNA polymerase II promoter	1.91485	0.00953901
GO:0030168~platelet activation	4.58313	0.00956165
GO:0050850~positive regulation of calcium-mediated signaling	19.4783	0.0100826
GO:0043304~regulation of mast cell degranulation	19.4783	0.0100826
GO:0033006~regulation of mast cell activation involved in immune response	19.4783	0.0100826
GO:0038111~interleukin-7-mediated signaling pathway	194.783	0.0101187
GO:0098761~cellular response to interleukin-7	194.783	0.0101187
GO:0098760~response to interleukin-7	194.783	0.0101187
GO:0033993~response to lipid	2.52369	0.0105442
GO:0010941~regulation of cell death	2.00162	0.0109613
GO:0051047~positive regulation of secretion	3.70511	0.0109623
GO:0009306~protein secretion	3.21956	0.0113823
GO:0071216~cellular response to biotic stimulus	5.50235	0.0125286
GO:0032640~tumor necrosis factor production	8.11596	0.0128122
GO:0045859~regulation of protein kinase activity	2.44591	0.0129338
GO:0032735~positive regulation of interleukin-12 production	16.6957	0.0135676
GO:0042981~regulation of apoptotic process	2.00807	0.0141483
GO:0006796~phosphate-containing compound metabolic process	1.59868	0.0145201
GO:0032675~regulation of interleukin-6 production	7.63855	0.0150676
GO:0030890~positive regulation of B cell proliferation	15.7932	0.0150878
GO:0051701~interaction with host	5.1804	0.0153267
GO:0046638~positive regulation of alpha-beta T cell differentiation	15.3776	0.0158741
GO:0043303~mast cell degranulation	15.3776	0.0158741
GO:0048699~generation of neurons	1.91433	0.0160296
GO:0032609~interferon-gamma production	7.42031	0.0162741
GO:0032635~interleukin-6 production	7.42031	0.0162741
GO:0051223~regulation of protein transport	2.51658	0.0163063
GO:0006310~DNA recombination	3.98873	0.0166007
GO:0002886~regulation of myeloid leukocyte mediated immunity	14.9833	0.0166777
GO:0043300~regulation of leukocyte degranulation	14.9833	0.0166777
GO:0033003~regulation of mast cell activation	14.9833	0.0166777
GO:0002448~mast cell mediated immunity	14.6087	0.0174984
GO:0006357~regulation of transcription from RNA polymerase II promoter	1.83656	0.0178705
GO:0006928~movement of cell or subcellular component	1.78882	0.0179699
GO:0051050~positive regulation of transport	2.31885	0.0181692
GO:0043549~regulation of kinase activity	2.31634	0.0182929
GO:0050854~regulation of antigen receptor-mediated signaling pathway	14.2524	0.0183359
GO:0002761~regulation of myeloid leukocyte differentiation	7.08302	0.0184026
GO:0097028~dendritic cell differentiation	13.9131	0.0191901
GO:0046718~viral entry into host cell	6.95654	0.0192954
GO:0080134~regulation of response to stress	1.9311	0.0193111
GO:0031347~regulation of defense response	2.44395	0.0193527
GO:0051828~entry into other organism involved in symbiotic interaction	6.89498	0.0197506
GO:0052192~movement in environment of other organism involved in symbiotic interaction	6.89498	0.0197506
GO:0044409~entry into host	6.89498	0.0197506
GO:0051806~entry into cell of other organism involved in symbiotic interaction	6.89498	0.0197506
GO:0030260~entry into host cell	6.89498	0.0197506
GO:0052126~movement in host environment	6.89498	0.0197506
GO:2000351~regulation of endothelial cell apoptotic process	13.5895	0.0200608
GO:0032101~regulation of response to external stimulus	2.27213	0.020627
GO:1903305~regulation of regulated secretory pathway	13.2807	0.0209478
GO:0032418~lysosome localization	12.9855	0.0218509
GO:0046903~secretion	2.13656	0.0219158
GO:0060341~regulation of cellular localization	2.03879	0.022283
GO:0002294~CD4-positive, alpha-beta T cell differentiation involved in immune response	12.7032	0.02277
GO:0035307~positive regulation of protein dephosphorylation	12.7032	0.02277
GO:0072577~endothelial cell apoptotic process	12.433	0.0237048
GO:0002287~alpha-beta T cell activation involved in immune response	12.433	0.0237048
GO:0035306~positive regulation of dephosphorylation	12.433	0.0237048
GO:0002293~alpha-beta T cell differentiation involved in immune response	12.433	0.0237048
GO:0032880~regulation of protein localization	2.21803	0.0239208
GO:0022008~neurogenesis	1.82253	0.023981
GO:0019932~second-messenger-mediated signaling	4.50887	0.0241325
GO:0050730~regulation of peptidyl-tyrosine phosphorylation	4.50887	0.0241325
GO:0010629~negative regulation of gene expression	1.87412	0.024348
GO:0031663~lipopolysaccharide-mediated signaling pathway	12.1739	0.0246553
GO:0046637~regulation of alpha-beta T cell differentiation	12.1739	0.0246553
GO:0032722~positive regulation of chemokine production	12.1739	0.0246553
GO:0042116~macrophage activation	12.1739	0.0246553
GO:0051607~defense response to virus	3.58497	0.0249905
GO:0051222~positive regulation of protein transport	3.05713	0.025693
GO:0019058~viral life cycle	3.03671	0.0264386
GO:0050848~regulation of calcium-mediated signaling	11.687	0.0266021
GO:1903829~positive regulation of cellular protein localization	3.52018	0.0267626
GO:0097485~neuron projection guidance	2.6913	0.027465
GO:0007411~axon guidance	2.6913	0.027465
GO:0051091~positive regulation of sequence-specific DNA binding transcription factor activity	4.32851	0.0274985
GO:0051092~positive regulation of NF-kappaB transcription factor activity	5.99333	0.0283967
GO:0007399~nervous system development	1.6293	0.0284971
GO:0030099~myeloid cell differentiation	3.45769	0.0286135
GO:0042130~negative regulation of T cell proliferation	10.8213	0.0306751
GO:0002292~T cell differentiation involved in immune response	10.8213	0.0306751
GO:0032388~positive regulation of intracellular transport	3.37774	0.0312055
GO:0042531~positive regulation of tyrosine phosphorylation of STAT protein	10.4348	0.0327984
GO:0032760~positive regulation of tumor necrosis factor production	10.4348	0.0327984
GO:0043367~CD4-positive, alpha-beta T cell differentiation	10.2517	0.0338812
GO:0022408~negative regulation of cell-cell adhesion	5.52576	0.0349009
GO:0045359~positive regulation of interferon-beta biosynthetic process	55.6523	0.0349751
GO:0050862~positive regulation of T cell receptor signaling pathway	55.6523	0.0349751
GO:1903557~positive regulation of tumor necrosis factor superfamily cytokine production	10.075	0.0349779
GO:0050900~leukocyte migration	3.27367	0.0350047
GO:0046425~regulation of JAK-STAT cascade	5.48685	0.0355274
GO:0000122~negative regulation of transcription from RNA polymerase II promoter	2.34052	0.0358601
GO:0007409~axonogenesis	2.33429	0.0363429
GO:0045860~positive regulation of protein kinase activity	2.53376	0.0363602
GO:0007202~activation of phospholipase C activity	9.73916	0.0372122
GO:0002695~negative regulation of leukocyte activation	5.37333	0.0374415
GO:1904035~regulation of epithelial cell apoptotic process	9.5795	0.0383495
GO:0045892~negative regulation of transcription, DNA-templated	1.95435	0.0386351
GO:0051090~regulation of sequence-specific DNA binding transcription factor activity	3.17581	0.0390803
GO:0051338~regulation of transferase activity	2.04059	0.0392287
GO:0006355~regulation of transcription, DNA-templated	1.44448	0.0393564
GO:0031341~regulation of cell killing	9.42499	0.0394999
GO:2000113~negative regulation of cellular macromolecule biosynthetic process	1.87153	0.039627
GO:0045350~interferon-beta biosynthetic process	48.6958	0.0398719
GO:0045357~regulation of interferon-beta biosynthetic process	48.6958	0.0398719
GO:0032667~regulation of interleukin-23 production	48.6958	0.0398719
GO:0001865~NK T cell differentiation	48.6958	0.0398719
GO:0030182~neuron differentiation	1.80474	0.0402266
GO:0045670~regulation of osteoclast differentiation	9.27539	0.0406635
GO:0018209~peptidyl-serine modification	3.80436	0.0411619
GO:1901701~cellular response to oxygen-containing compound	2.02324	0.0411992
GO:1903506~regulation of nucleic acid-templated transcription	1.43629	0.0418347
GO:0032642~regulation of chemokine production	9.13046	0.0418399
GO:0035710~CD4-positive, alpha-beta T cell activation	9.13046	0.0418399
GO:0002260~lymphocyte homeostasis	9.13046	0.0418399
GO:0071363~cellular response to growth factor stimulus	2.11721	0.0429869
GO:0009611~response to wounding	2.00807	0.0430076
GO:0042509~regulation of tyrosine phosphorylation of STAT protein	8.98999	0.0430291
GO:0033674~positive regulation of kinase activity	2.43479	0.0435561
GO:0061564~axon development	2.25038	0.0435723
GO:1903651~positive regulation of cytoplasmic transport	3.73148	0.0436696
GO:1904375~regulation of protein localization to cell periphery	8.85378	0.0442308
GO:1903076~regulation of protein localization to plasma membrane	8.85378	0.0442308
GO:2001141~regulation of RNA biosynthetic process	1.42859	0.0442977
GO:0045080~positive regulation of chemokine biosynthetic process	43.2851	0.0447441
GO:0045591~positive regulation of regulatory T cell differentiation	43.2851	0.0447441
GO:0032945~negative regulation of mononuclear cell proliferation	8.72163	0.045445
GO:0032755~positive regulation of interleukin-6 production	8.72163	0.045445
GO:0050672~negative regulation of lymphocyte proliferation	8.72163	0.045445
GO:2000377~regulation of reactive oxygen species metabolic process	4.96263	0.0456154
GO:0032602~chemokine production	8.59337	0.0466714
GO:0016192~vesicle-mediated transport	1.8204	0.047333
GO:0010863~positive regulation of phospholipase C activity	8.46883	0.04791
GO:1903507~negative regulation of nucleic acid-templated transcription	1.885	0.0480908
GO:0007260~tyrosine phosphorylation of STAT protein	8.34785	0.0491605
GO:0002281~macrophage activation involved in immune response	38.9566	0.049592
GO:0072540~T-helper 17 cell lineage commitment	38.9566	0.049592
GO:0046849~bone remodeling	8.23027	0.0504229
GO:0070664~negative regulation of leukocyte proliferation	8.23027	0.0504229
GO:0050866~negative regulation of cell activation	4.75081	0.0507596
GO:0033209~tumor necrosis factor-mediated signaling pathway	4.72202	0.0515166
GO:1902679~negative regulation of RNA biosynthetic process	1.86247	0.0516511
GO:1900274~regulation of phospholipase C activity	8.11596	0.0516969
GO:0019219~regulation of nucleobase-containing compound metabolic process	1.37517	0.0534586
GO:0051336~regulation of hydrolase activity	1.84775	0.0541224
GO:0010556~regulation of macromolecule biosynthetic process	1.37344	0.0541975
GO:1903729~regulation of plasma membrane organization	7.89661	0.0542794
GO:0042511~positive regulation of tyrosine phosphorylation of Stat1 protein	35.4151	0.0544155
GO:0051056~regulation of small GTPase mediated signal transduction	3.46589	0.0545463
GO:0007259~JAK-STAT cascade	4.52984	0.0569695
GO:0032774~RNA biosynthetic process	1.3771	0.0583862
GO:0048667~cell morphogenesis involved in neuron differentiation	2.11721	0.0584159
GO:0032103~positive regulation of response to external stimulus	2.82978	0.0586952
GO:0045073~regulation of chemokine biosynthetic process	32.4639	0.0592148
GO:0032700~negative regulation of interleukin-17 production	32.4639	0.0592148
GO:0033089~positive regulation of T cell differentiation in thymus	32.4639	0.0592148
GO:2000400~positive regulation of thymocyte aggregation	32.4639	0.0592148
GO:0051252~regulation of RNA metabolic process	1.38902	0.0592707
GO:0010558~negative regulation of macromolecule biosynthetic process	1.75359	0.0597492
GO:0050678~regulation of epithelial cell proliferation	3.34679	0.0604891
GO:0051054~positive regulation of DNA metabolic process	4.37715	0.0618535
GO:0051253~negative regulation of RNA metabolic process	1.80355	0.0622916
GO:0048010~vascular endothelial growth factor receptor signaling pathway	3.31264	0.0623369
GO:0007596~blood coagulation	2.45672	0.0625712
GO:0051345~positive regulation of hydrolase activity	2.08448	0.062838
GO:0002664~regulation of T cell tolerance induction	29.9666	0.0639901
GO:0033008~positive regulation of mast cell activation involved in immune response	29.9666	0.0639901
GO:0002517~T cell tolerance induction	29.9666	0.0639901
GO:0042033~chemokine biosynthetic process	29.9666	0.0639901
GO:0045086~positive regulation of interleukin-2 biosynthetic process	29.9666	0.0639901
GO:0045351~type I interferon biosynthetic process	29.9666	0.0639901
GO:0032740~positive regulation of interleukin-17 production	29.9666	0.0639901
GO:0002295~T-helper cell lineage commitment	29.9666	0.0639901
GO:0043306~positive regulation of mast cell degranulation	29.9666	0.0639901
GO:0034654~nucleobase-containing compound biosynthetic process	1.33856	0.0650047
GO:2000112~regulation of cellular macromolecule biosynthetic process	1.36177	0.0655603
GO:0097659~nucleic acid-templated transcription	1.37357	0.0663071
GO:1904019~epithelial cell apoptotic process	7.04035	0.06644
GO:0045637~regulation of myeloid cell differentiation	4.21153	0.0677908
GO:0010893~positive regulation of steroid biosynthetic process	27.8262	0.0687414
GO:0043373~CD4-positive, alpha-beta T cell lineage commitment	27.8262	0.0687414
GO:0050755~chemokine metabolic process	27.8262	0.0687414
GO:0010468~regulation of gene expression	1.33162	0.0687599
GO:0050817~coagulation	2.39207	0.069296
GO:0007599~hemostasis	2.39207	0.069296
GO:0010518~positive regulation of phospholipase activity	6.79476	0.070678
GO:0048812~neuron projection morphogenesis	2.02899	0.0711694
GO:0051347~positive regulation of transferase activity	2.17331	0.071294
GO:0031349~positive regulation of defense response	2.66826	0.0716551
GO:0050688~regulation of defense response to virus	4.1007	0.0721859
GO:0006351~transcription, DNA-templated	1.37403	0.0729607
GO:0042508~tyrosine phosphorylation of Stat1 protein	25.9711	0.0734689
GO:0050857~positive regulation of antigen receptor-mediated signaling pathway	25.9711	0.0734689
GO:2000353~positive regulation of endothelial cell apoptotic process	25.9711	0.0734689
GO:0072539~T-helper 17 cell differentiation	25.9711	0.0734689
GO:0002363~alpha-beta T cell lineage commitment	25.9711	0.0734689
GO:0002286~T cell activation involved in immune response	6.64033	0.0735514
GO:0045944~positive regulation of transcription from RNA polymerase II promoter	1.89847	0.0749914
GO:2000379~positive regulation of reactive oxygen species metabolic process	6.56572	0.0750022
GO:0031327~negative regulation of cellular biosynthetic process	1.68475	0.0759824
GO:0018130~heterocycle biosynthetic process	1.31794	0.0767399
GO:0019438~aromatic compound biosynthetic process	1.31672	0.077497
GO:0050868~negative regulation of T cell activation	6.42142	0.0779311
GO:0023057~negative regulation of signaling	1.80052	0.0779486
GO:0043369~CD4-positive or CD8-positive, alpha-beta T cell lineage commitment	24.3479	0.0781727
GO:0031342~negative regulation of cell killing	24.3479	0.0781727
GO:0045579~positive regulation of B cell differentiation	24.3479	0.0781727
GO:0042510~regulation of tyrosine phosphorylation of Stat1 protein	24.3479	0.0781727
GO:0043269~regulation of ion transport	2.29157	0.0814096
GO:0048871~multicellular organismal homeostasis	3.01522	0.081714
GO:0002062~chondrocyte differentiation	6.21648	0.0823912
GO:0048305~immunoglobulin secretion	22.9157	0.0828529
GO:0072538~T-helper 17 type immune response	22.9157	0.0828529
GO:0051023~regulation of immunoglobulin secretion	22.9157	0.0828529
GO:0033005~positive regulation of mast cell activation	22.9157	0.0828529
GO:0009890~negative regulation of biosynthetic process	1.65936	0.083023
GO:0048585~negative regulation of response to stimulus	1.71238	0.0833174
GO:0009892~negative regulation of metabolic process	1.43487	0.0844703
GO:0051172~negative regulation of nitrogen compound metabolic process	1.65178	0.0852464
GO:0042552~myelination	6.08697	0.0854075
GO:1903038~negative regulation of leukocyte cell-cell adhesion	6.02422	0.0869283
GO:0010517~regulation of phospholipase activity	6.02422	0.0869283
GO:0043302~positive regulation of leukocyte degranulation	21.6426	0.0875096
GO:0006925~inflammatory cell apoptotic process	21.6426	0.0875096
GO:0002888~positive regulation of myeloid leukocyte mediated immunity	21.6426	0.0875096
GO:0002643~regulation of tolerance induction	21.6426	0.0875096
GO:0010959~regulation of metal ion transport	2.94234	0.0875311
GO:0009719~response to endogenous stimulus	1.59658	0.0885315
GO:0001894~tissue homeostasis	3.74583	0.0890259
GO:0007265~Ras protein signal transduction	2.49722	0.08913
GO:0032147~activation of protein kinase activity	2.49722	0.08913
GO:0060193~positive regulation of lipase activity	5.90252	0.0899941
GO:0007272~ensheathment of neurons	5.90252	0.0899941
GO:0008366~axon ensheathment	5.90252	0.0899941
GO:0050714~positive regulation of protein secretion	3.72791	0.0900064
GO:0000904~cell morphogenesis involved in differentiation	1.82723	0.0901502
GO:0008286~insulin receptor signaling pathway	2.90721	0.0905138
GO:0007264~small GTPase mediated signal transduction	1.9201	0.091104
GO:0043406~positive regulation of MAP kinase activity	3.69257	0.0919811
GO:0051924~regulation of calcium ion transport	3.69257	0.0919811
GO:0051052~regulation of DNA metabolic process	2.88996	0.0920235
GO:0045076~regulation of interleukin-2 biosynthetic process	20.5035	0.0921429
GO:0009968~negative regulation of signal transduction	1.81701	0.0925725
GO:0002698~negative regulation of immune effector process	5.78564	0.0930918
GO:0071887~leukocyte apoptotic process	5.72892	0.0946523
GO:0050673~epithelial cell proliferation	2.85606	0.0950792
GO:0097296~activation of cysteine-type endopeptidase activity involved in apoptotic signaling pathway	19.4783	0.0967531
GO:0042094~interleukin-2 biosynthetic process	19.4783	0.0967531
GO:0034111~negative regulation of homotypic cell-cell adhesion	5.61874	0.097796
GO:0048666~neuron development	1.72098	0.0981244

## Sheet: CD8+ GO BP
Supplementary Table S3. Significantly Enriched GO Biological Process Terms
Term	Fold enrichment	Pvalue
GO:0045321~leukocyte activation	9.96395	1.68617e-29
GO:0046649~lymphocyte activation	10.76	3.71614e-28
GO:0007159~leukocyte cell-cell adhesion	12.5149	7.91547e-27
GO:0070489~T cell aggregation	13.3629	8.38096e-27
GO:0042110~T cell activation	13.3629	8.38096e-27
GO:0071593~lymphocyte aggregation	13.3329	8.9755e-27
GO:0070486~leukocyte aggregation	13.1269	1.44343e-26
GO:0001775~cell activation	7.75069	3.59143e-26
GO:0034109~homotypic cell-cell adhesion	11.7477	5.72509e-26
GO:0006955~immune response	5.07003	2.86891e-22
GO:0016337~single organismal cell-cell adhesion	8.4935	1.20699e-21
GO:0098602~single organism cell adhesion	7.95371	8.69194e-21
GO:0050863~regulation of T cell activation	14.5871	1.24462e-19
GO:1903037~regulation of leukocyte cell-cell adhesion	14.1057	2.57048e-19
GO:0034110~regulation of homotypic cell-cell adhesion	13.6988	4.8294e-19
GO:0098609~cell-cell adhesion	6.85941	7.03369e-19
GO:0007155~cell adhesion	5.04685	3.36773e-18
GO:0022610~biological adhesion	5.02585	3.87742e-18
GO:0002682~regulation of immune system process	4.76176	7.14346e-18
GO:0051249~regulation of lymphocyte activation	11.0667	7.48263e-18
GO:0002694~regulation of leukocyte activation	10.0556	1.09487e-17
GO:0030217~T cell differentiation	17.0566	2.75999e-17
GO:0022407~regulation of cell-cell adhesion	10.9872	5.27485e-17
GO:0050865~regulation of cell activation	9.36631	5.48825e-17
GO:0002684~positive regulation of immune system process	5.86824	3.60557e-15
GO:0002250~adaptive immune response	10.3787	5.87527e-15
GO:0030155~regulation of cell adhesion	7.24757	1.8293e-14
GO:0002521~leukocyte differentiation	8.81079	2.70221e-14
GO:0030098~lymphocyte differentiation	11.4634	3.16203e-14
GO:0050776~regulation of immune response	5.23204	2.18825e-13
GO:0050870~positive regulation of T cell activation	13.5311	3.86877e-12
GO:0034112~positive regulation of homotypic cell-cell adhesion	13.2734	5.02371e-12
GO:1903039~positive regulation of leukocyte cell-cell adhesion	13.1482	5.71309e-12
GO:0001816~cytokine production	6.428	1.1669e-11
GO:0051251~positive regulation of lymphocyte activation	10.5809	1.98283e-11
GO:0030097~hemopoiesis	5.84683	2.1012e-11
GO:0002520~immune system development	5.41903	2.9691e-11
GO:0022409~positive regulation of cell-cell adhesion	11.2851	4.46206e-11
GO:0048584~positive regulation of response to stimulus	3.18906	5.68275e-11
GO:0002696~positive regulation of leukocyte activation	9.68483	6.93133e-11
GO:0048534~hematopoietic or lymphoid organ development	5.49362	7.01034e-11
GO:1902531~regulation of intracellular signal transduction	3.64145	9.4883e-11
GO:0050867~positive regulation of cell activation	9.43886	9.94882e-11
GO:0006952~defense response	3.40417	1.03194e-10
GO:0002252~immune effector process	5.33587	1.22571e-10
GO:0007166~cell surface receptor signaling pathway	2.77557	1.82893e-10
GO:1902533~positive regulation of intracellular signal transduction	4.69262	1.89056e-10
GO:0002274~myeloid leukocyte activation	14.6706	4.70819e-10
GO:0009607~response to biotic stimulus	4.59306	7.81549e-10
GO:0046651~lymphocyte proliferation	9.92972	1.20064e-09
GO:0032943~mononuclear cell proliferation	9.81731	1.37936e-09
GO:0045785~positive regulation of cell adhesion	7.78335	1.44008e-09
GO:0050778~positive regulation of immune response	5.48164	2.05182e-09
GO:0051707~response to other organism	4.58587	2.12677e-09
GO:0043207~response to external biotic stimulus	4.58587	2.12677e-09
GO:0070661~leukocyte proliferation	9.39201	2.36223e-09
GO:0001819~positive regulation of cytokine production	7.48927	2.43561e-09
GO:0009967~positive regulation of signal transduction	3.61583	3.08741e-09
GO:0045087~innate immune response	4.06803	3.34045e-09
GO:0032609~interferon-gamma production	17.6979	4.408e-09
GO:1902105~regulation of leukocyte differentiation	10.0657	5.04355e-09
GO:0023056~positive regulation of signaling	3.38718	5.93787e-09
GO:0042129~regulation of T cell proliferation	13.7188	6.35038e-09
GO:0050670~regulation of lymphocyte proliferation	11.3772	6.9559e-09
GO:0032944~regulation of mononuclear cell proliferation	11.2623	7.73408e-09
GO:0045580~regulation of T cell differentiation	16.5917	7.82065e-09
GO:0010647~positive regulation of cell communication	3.23178	8.1184e-09
GO:0001817~regulation of cytokine production	5.76706	8.53209e-09
GO:0070663~regulation of leukocyte proliferation	10.8777	1.11077e-08
GO:0002443~leukocyte mediated immunity	8.15544	1.2867e-08
GO:0042098~T cell proliferation	11.8843	2.52094e-08
GO:0035556~intracellular signal transduction	2.53152	3.46391e-08
GO:0045619~regulation of lymphocyte differentiation	13.2734	5.52536e-08
GO:0002708~positive regulation of lymphocyte mediated immunity	21.2374	8.59658e-08
GO:2000501~regulation of natural killer cell chemotaxis	103.238	9.21424e-08
GO:0023051~regulation of signaling	2.36169	1.25386e-07
GO:0002703~regulation of leukocyte mediated immunity	12.0667	1.25686e-07
GO:0002366~leukocyte activation involved in immune response	9.92283	1.38317e-07
GO:1903706~regulation of hemopoiesis	7.45605	1.3892e-07
GO:0002706~regulation of lymphocyte mediated immunity	14.9326	1.39616e-07
GO:0002263~cell activation involved in immune response	9.82742	1.51371e-07
GO:0009966~regulation of signal transduction	2.49481	1.56725e-07
GO:0002699~positive regulation of immune effector process	11.6873	1.6525e-07
GO:0050852~T cell receptor signaling pathway	11.2623	2.26679e-07
GO:0035747~natural killer cell chemotaxis	84.4671	2.39372e-07
GO:0002697~regulation of immune effector process	6.1649	3.35281e-07
GO:0002705~positive regulation of leukocyte mediated immunity	17.2863	3.59804e-07
GO:0042102~positive regulation of T cell proliferation	16.1589	5.71754e-07
GO:0001773~myeloid dendritic cell activation	34.8427	6.8106e-07
GO:0002639~positive regulation of immunoglobulin production	34.8427	6.8106e-07
GO:0051240~positive regulation of multicellular organismal process	3.11443	1.02881e-06
GO:0009615~response to virus	5.93552	1.56848e-06
GO:0045937~positive regulation of phosphate metabolic process	3.35833	2.17524e-06
GO:0010562~positive regulation of phosphorus metabolic process	3.35833	2.17524e-06
GO:0009605~response to external stimulus	2.30365	2.79456e-06
GO:2000503~positive regulation of natural killer cell chemotaxis	123.885	2.87338e-06
GO:0050851~antigen receptor-mediated signaling pathway	8.259	3.03078e-06
GO:0042127~regulation of cell proliferation	2.92258	3.06967e-06
GO:0031349~positive regulation of defense response	5.51543	3.35269e-06
GO:1901623~regulation of lymphocyte chemotaxis	46.4569	3.38827e-06
GO:0031347~regulation of defense response	3.9637	3.96552e-06
GO:0031295~T cell costimulation	16.2599	4.16464e-06
GO:0050671~positive regulation of lymphocyte proliferation	11.9889	4.28405e-06
GO:0031294~lymphocyte costimulation	16.0592	4.47878e-06
GO:0001934~positive regulation of protein phosphorylation	3.51316	4.48376e-06
GO:0002683~negative regulation of immune system process	5.94648	4.6556e-06
GO:0032946~positive regulation of mononuclear cell proliferation	11.7986	4.7642e-06
GO:0006468~protein phosphorylation	2.66199	5.1027e-06
GO:0002637~regulation of immunoglobulin production	23.2284	5.41684e-06
GO:0050790~regulation of catalytic activity	2.38037	5.74128e-06
GO:0070665~positive regulation of leukocyte proliferation	11.4355	5.85968e-06
GO:0002449~lymphocyte mediated immunity	7.55397	6.26803e-06
GO:0042327~positive regulation of phosphorylation	3.37868	7.70244e-06
GO:0002377~immunoglobulin production	13.987	9.99759e-06
GO:0002891~positive regulation of immunoglobulin mediated immune response	34.4125	1.19296e-05
GO:0002714~positive regulation of B cell mediated immunity	34.4125	1.19296e-05
GO:0032649~regulation of interferon-gamma production	13.4102	1.2743e-05
GO:0002429~immune response-activating cell surface receptor signaling pathway	5.95949	1.37364e-05
GO:0031401~positive regulation of protein modification process	3.06393	1.59316e-05
GO:0051247~positive regulation of protein metabolic process	2.72058	1.72871e-05
GO:0043410~positive regulation of MAPK cascade	4.29305	1.78542e-05
GO:0050850~positive regulation of calcium-mediated signaling	30.9713	1.84033e-05
GO:0031341~regulation of cell killing	17.9833	1.93098e-05
GO:0032729~positive regulation of interferon-gamma production	17.9833	1.93098e-05
GO:0050900~leukocyte migration	5.72578	1.93952e-05
GO:0008283~cell proliferation	2.52758	2.07328e-05
GO:0032270~positive regulation of cellular protein metabolic process	2.76979	2.23076e-05
GO:0006954~inflammatory response	4.20289	2.23135e-05
GO:0002768~immune response-regulating cell surface receptor signaling pathway	4.56665	2.24359e-05
GO:0007169~transmembrane receptor protein tyrosine kinase signaling pathway	3.44877	2.26588e-05
GO:0019220~regulation of phosphate metabolic process	2.58843	2.28924e-05
GO:0002440~production of molecular mediator of immune response	9.17667	2.46455e-05
GO:0051174~regulation of phosphorus metabolic process	2.56904	2.58307e-05
GO:0042325~regulation of phosphorylation	2.74192	2.59614e-05
GO:0065009~regulation of molecular function	2.10644	2.83754e-05
GO:0002702~positive regulation of production of molecular mediator of immune response	16.3966	3.0338e-05
GO:0046631~alpha-beta T cell activation	11.5114	3.04465e-05
GO:0050729~positive regulation of inflammatory response	11.5114	3.04465e-05
GO:0080134~regulation of response to stress	2.70205	3.23017e-05
GO:0060326~cell chemotaxis	7.17789	3.33038e-05
GO:0001906~cell killing	11.3112	3.36211e-05
GO:0016310~phosphorylation	2.32823	3.37403e-05
GO:0001932~regulation of protein phosphorylation	2.7914	3.3942e-05
GO:0045582~positive regulation of T cell differentiation	15.4856	4.00476e-05
GO:0043085~positive regulation of catalytic activity	2.6564	4.15728e-05
GO:0072676~lymphocyte migration	15.2735	4.28135e-05
GO:0098542~defense response to other organism	4.23075	4.72853e-05
GO:2000401~regulation of lymphocyte migration	24.451	4.79877e-05
GO:0030595~leukocyte chemotaxis	8.259	4.83515e-05
GO:0071594~thymocyte aggregation	14.8662	4.87876e-05
GO:0002764~immune response-regulating signaling pathway	3.89459	4.91448e-05
GO:0002460~adaptive immune response based on somatic recombination of immune receptors built from immunoglobulin superfamily domains	6.77105	5.03644e-05
GO:0045589~regulation of regulatory T cell differentiation	53.0936	5.0708e-05
GO:0050920~regulation of chemotaxis	8.12361	5.36964e-05
GO:0031343~positive regulation of cell killing	23.2284	5.89341e-05
GO:0002757~immune response-activating signal transduction	4.51403	5.99451e-05
GO:0019722~calcium-mediated signaling	10.0837	6.40574e-05
GO:0002889~regulation of immunoglobulin mediated immune response	22.6619	6.50415e-05
GO:0002237~response to molecule of bacterial origin	5.5637	6.99715e-05
GO:0002712~regulation of B cell mediated immunity	22.1223	7.15975e-05
GO:0045058~T cell selection	22.1223	7.15975e-05
GO:0009893~positive regulation of metabolic process	1.84878	7.5086e-05
GO:0045830~positive regulation of isotype switching	46.4569	7.7414e-05
GO:0030593~neutrophil chemotaxis	13.4333	7.93839e-05
GO:1902107~positive regulation of leukocyte differentiation	9.56466	8.59168e-05
GO:0045621~positive regulation of lymphocyte differentiation	13.1172	8.89404e-05
GO:0002381~immunoglobulin production involved in immunoglobulin mediated immune response	20.6475	9.41563e-05
GO:0051336~regulation of hydrolase activity	2.79109	9.76061e-05
GO:0045911~positive regulation of DNA recombination	41.295	0.000111939
GO:0031325~positive regulation of cellular metabolic process	1.96383	0.000112724
GO:0031663~lipopolysaccharide-mediated signaling pathway	19.357	0.00012148
GO:0032101~regulation of response to external stimulus	3.15296	0.000121817
GO:0002695~negative regulation of leukocyte activation	8.97099	0.000122342
GO:0050868~negative regulation of T cell activation	12.2524	0.000122987
GO:0002285~lymphocyte activation involved in immune response	8.90954	0.000127047
GO:0045076~regulation of interleukin-2 biosynthetic process	39.1216	0.000132417
GO:0002253~activation of immune response	4.11426	0.000136533
GO:0044093~positive regulation of molecular function	2.37183	0.000138684
GO:0050848~regulation of calcium-mediated signaling	18.5828	0.000142622
GO:0048247~lymphocyte chemotaxis	18.5828	0.000142622
GO:1990266~neutrophil migration	11.8613	0.000143366
GO:0042094~interleukin-2 biosynthetic process	37.1655	0.000155186
GO:0032640~tumor necrosis factor production	11.6142	0.000158324
GO:0071222~cellular response to lipopolysaccharide	8.55785	0.000158381
GO:0002685~regulation of leukocyte migration	8.55785	0.000158381
GO:0023014~signal transduction by protein phosphorylation	3.24495	0.000163966
GO:0002688~regulation of leukocyte chemotaxis	11.4945	0.000166236
GO:1903038~negative regulation of leukocyte cell-cell adhesion	11.4945	0.000166236
GO:0001910~regulation of leukocyte mediated cytotoxicity	17.868	0.000166306
GO:0032663~regulation of interleukin-2 production	17.868	0.000166306
GO:0042035~regulation of cytokine biosynthetic process	11.3772	0.000174447
GO:0001818~negative regulation of cytokine production	6.66646	0.000184451
GO:0032680~regulation of tumor necrosis factor production	11.1497	0.000191795
GO:0071621~granulocyte chemotaxis	11.0393	0.000200947
GO:0071219~cellular response to molecule of bacterial origin	8.18109	0.000202353
GO:0050731~positive regulation of peptidyl-tyrosine phosphorylation	8.12996	0.000209351
GO:1903036~positive regulation of response to wounding	8.07946	0.000216538
GO:0042089~cytokine biosynthetic process	10.8249	0.000220248
GO:1903555~regulation of tumor necrosis factor superfamily cytokine production	10.8249	0.000220248
GO:0042531~positive regulation of tyrosine phosphorylation of STAT protein	16.5917	0.000222008
GO:0002700~regulation of production of molecular mediator of immune response	10.7208	0.000230412
GO:0034111~negative regulation of homotypic cell-cell adhesion	10.7208	0.000230412
GO:0050866~negative regulation of cell activation	7.93167	0.000239274
GO:0042107~cytokine metabolic process	10.6187	0.00024093
GO:0071706~tumor necrosis factor superfamily cytokine production	10.5185	0.000251809
GO:0043408~regulation of MAPK cascade	3.28483	0.000268771
GO:0045191~regulation of isotype switching	30.9713	0.00027132
GO:0000018~regulation of DNA recombination	15.7481	0.000271786
GO:0032623~interleukin-2 production	15.7481	0.000271786
GO:1903708~positive regulation of hemopoiesis	7.74282	0.00027247
GO:0051246~regulation of protein metabolic process	2.0074	0.000288827
GO:0070374~positive regulation of ERK1 and ERK2 cascade	7.60698	0.000299663
GO:0006968~cellular defense response	15.2318	0.000309127
GO:0042108~positive regulation of cytokine biosynthetic process	15.2318	0.000309127
GO:0097530~granulocyte migration	10.0447	0.000311914
GO:0002687~positive regulation of leukocyte migration	10.0447	0.000311914
GO:0002822~regulation of adaptive immune response based on somatic recombination of immune receptors built from immunoglobulin superfamily domains	10.0447	0.000311914
GO:0032496~response to lipopolysaccharide	5.19394	0.000312769
GO:0010604~positive regulation of macromolecule metabolic process	1.91971	0.000325843
GO:0032103~positive regulation of response to external stimulus	4.49946	0.00034363
GO:2000403~positive regulation of lymphocyte migration	28.5889	0.000345867
GO:0031399~regulation of protein modification process	2.28647	0.000349535
GO:0045670~regulation of osteoclast differentiation	14.7482	0.000350011
GO:0050795~regulation of behavior	5.99444	0.000352203
GO:0071216~cellular response to biotic stimulus	7.34911	0.000360425
GO:0019221~cytokine-mediated signaling pathway	3.66765	0.000367614
GO:0000165~MAPK cascade	3.1611	0.000388879
GO:0042509~regulation of tyrosine phosphorylation of STAT protein	14.2944	0.000394627
GO:0048304~positive regulation of isotype switching to IgG isotypes	92.9138	0.000413763
GO:0010033~response to organic substance	1.89298	0.000415411
GO:0050856~regulation of T cell receptor signaling pathway	26.5468	0.000432459
GO:0008284~positive regulation of cell proliferation	3.12315	0.000436309
GO:0002819~regulation of adaptive immune response	9.21459	0.00046413
GO:0044403~symbiosis, encompassing mutualism through parasitism	3.09344	0.000477727
GO:0051345~positive regulation of hydrolase activity	3.09344	0.000477727
GO:0044419~interspecies interaction between organisms	3.09344	0.000477727
GO:0050921~positive regulation of chemotaxis	9.13906	0.000481961
GO:0033077~T cell differentiation in thymus	13.4658	0.000495825
GO:0007260~tyrosine phosphorylation of STAT protein	13.2734	0.000523758
GO:0002824~positive regulation of adaptive immune response based on somatic recombination of immune receptors built from immunoglobulin superfamily domains	13.2734	0.000523758
GO:0002573~myeloid leukocyte differentiation	6.84628	0.000525102
GO:0051250~negative regulation of lymphocyte activation	8.91972	0.00053856
GO:0050862~positive regulation of T cell receptor signaling pathway	79.6404	0.000577265
GO:0048291~isotype switching to IgG isotypes	79.6404	0.000577265
GO:0006935~chemotaxis	3.02159	0.000596193
GO:0042330~taxis	3.02159	0.000596193
GO:0032268~regulation of cellular protein metabolic process	1.99402	0.000611743
GO:0002821~positive regulation of adaptive immune response	12.5559	0.000646755
GO:0046427~positive regulation of JAK-STAT cascade	12.5559	0.000646755
GO:0007173~epidermal growth factor receptor signaling pathway	4.63282	0.000666679
GO:0071310~cellular response to organic substance	2.01723	0.000707217
GO:0009617~response to bacterium	3.68307	0.000712816
GO:0007167~enzyme linked receptor protein signaling pathway	2.55588	0.000723768
GO:2000026~regulation of multicellular organismal development	2.29275	0.000731234
GO:0006796~phosphate-containing compound metabolic process	1.83021	0.000736571
GO:0035821~modification of morphology or physiology of other organism	8.259	0.000763803
GO:0038127~ERBB signaling pathway	4.48378	0.000824675
GO:0070098~chemokine-mediated signaling pathway	11.7612	0.000827692
GO:0001912~positive regulation of leukocyte mediated cytotoxicity	21.2374	0.000841105
GO:0002208~somatic diversification of immunoglobulins involved in immune response	21.2374	0.000841105
GO:0002204~somatic recombination of immunoglobulin genes involved in immune response	21.2374	0.000841105
GO:0045190~isotype switching	21.2374	0.000841105
GO:0051924~regulation of calcium ion transport	6.1649	0.00090875
GO:0002690~positive regulation of leukocyte chemotaxis	11.4708	0.000909161
GO:0022408~negative regulation of cell-cell adhesion	7.90756	0.000928991
GO:0048302~regulation of isotype switching to IgG isotypes	61.9425	0.000982766
GO:0019932~second-messenger-mediated signaling	6.02219	0.00102577
GO:0050730~regulation of peptidyl-tyrosine phosphorylation	6.02219	0.00102577
GO:0016032~viral process	3.01593	0.0010537
GO:0001909~leukocyte mediated cytotoxicity	10.8039	0.0011373
GO:0048520~positive regulation of behavior	7.53355	0.00115378
GO:0044764~multi-organism cellular process	2.96412	0.00122288
GO:0050871~positive regulation of B cell activation	10.5584	0.00123887
GO:0016447~somatic recombination of immunoglobulin gene segments	18.5828	0.0012456
GO:0050854~regulation of antigen receptor-mediated signaling pathway	18.1295	0.0013388
GO:0070371~ERK1 and ERK2 cascade	5.65562	0.00141567
GO:0097529~myeloid leukocyte migration	7.19333	0.00141659
GO:0038095~Fc-epsilon receptor signaling pathway	4.7045	0.00146449
GO:0034341~response to interferon-gamma	7.01236	0.00158528
GO:0018108~peptidyl-tyrosine phosphorylation	4.61683	0.00163052
GO:0070372~regulation of ERK1 and ERK2 cascade	5.48858	0.00164871
GO:0018212~peptidyl-tyrosine modification	4.58834	0.00168902
GO:0051607~defense response to virus	4.56019	0.00174913
GO:0043383~negative T cell selection	46.4569	0.00178314
GO:0043922~negative regulation by host of viral transcription	46.4569	0.00178314
GO:0010959~regulation of metal ion transport	4.4913	0.00190673
GO:0044344~cellular response to fibroblast growth factor stimulus	4.45096	0.00200646
GO:0045086~positive regulation of interleukin-2 biosynthetic process	42.8833	0.00210007
GO:0016445~somatic diversification of immunoglobulins	15.4856	0.00211484
GO:0032675~regulation of interleukin-6 production	9.1092	0.00213412
GO:0071345~cellular response to cytokine stimulus	2.95355	0.0021476
GO:0071774~response to fibroblast growth factor	4.37241	0.00221803
GO:0070887~cellular response to chemical stimulus	1.79319	0.00222079
GO:0040012~regulation of locomotion	2.93026	0.00228435
GO:0032635~interleukin-6 production	8.84893	0.00237187
GO:0002418~immune response to tumor cell	39.8202	0.00244163
GO:0046635~positive regulation of alpha-beta T cell activation	14.5747	0.00251733
GO:0019058~viral life cycle	3.72483	0.00265934
GO:0002562~somatic diversification of immune receptors via germline recombination within a single locus	14.2944	0.00266127
GO:0016444~somatic cell DNA recombination	14.2944	0.00266127
GO:0036037~CD8-positive, alpha-beta T cell activation	37.1655	0.00280755
GO:0050857~positive regulation of antigen receptor-mediated signaling pathway	37.1655	0.00280755
GO:0002761~regulation of myeloid leukocyte differentiation	8.44671	0.00280765
GO:0032615~interleukin-12 production	14.0247	0.0028102
GO:0032655~regulation of interleukin-12 production	14.0247	0.0028102
GO:0002292~T cell differentiation involved in immune response	13.765	0.00296417
GO:0043087~regulation of GTPase activity	3.30067	0.002999
GO:0040011~locomotion	2.02869	0.00307943
GO:0002312~B cell activation involved in immune response	13.5147	0.00312323
GO:0045066~regulatory T cell differentiation	34.8427	0.00319757
GO:0032760~positive regulation of tumor necrosis factor production	13.2734	0.00328745
GO:0002347~response to tumor cell	32.7931	0.00361143
GO:0010818~T cell chemotaxis	32.7931	0.00361143
GO:0002548~monocyte chemotaxis	12.8157	0.00363156
GO:1903557~positive regulation of tumor necrosis factor superfamily cytokine production	12.8157	0.00363156
GO:0038093~Fc receptor signaling pathway	3.93286	0.00398743
GO:0046641~positive regulation of alpha-beta T cell proliferation	30.9713	0.00404887
GO:0006925~inflammatory cell apoptotic process	30.9713	0.00404887
GO:0002200~somatic diversification of immune receptors	12.1854	0.00418764
GO:0070848~response to growth factor	2.55366	0.00419965
GO:0012501~programmed cell death	1.97165	0.00423034
GO:0043900~regulation of multi-organism process	3.42715	0.00440444
GO:0050864~regulation of B cell activation	7.4331	0.0044382
GO:0050727~regulation of inflammatory response	4.47008	0.00455705
GO:0030335~positive regulation of cell migration	3.81185	0.00472435
GO:0045954~positive regulation of natural killer cell mediated cytotoxicity	27.8741	0.00499345
GO:0045061~thymic T cell selection	27.8741	0.00499345
GO:0016064~immunoglobulin mediated immune response	7.09266	0.00523839
GO:0048011~neurotrophin TRK receptor signaling pathway	3.71655	0.00541356
GO:0070723~response to cholesterol	26.5468	0.00550009
GO:0052472~modulation by host of symbiont transcription	26.5468	0.00550009
GO:0043011~myeloid dendritic cell differentiation	26.5468	0.00550009
GO:0043921~modulation by host of viral transcription	26.5468	0.00550009
GO:2000147~positive regulation of cell motility	3.69806	0.00556004
GO:0038179~neurotrophin signaling pathway	3.68889	0.00563438
GO:0034097~response to cytokine	2.59899	0.0056685
GO:0019724~B cell mediated immunity	6.93387	0.00567251
GO:0002275~myeloid cell activation involved in immune response	10.931	0.00567791
GO:0045088~regulation of innate immune response	3.67975	0.00570947
GO:0071346~cellular response to interferon-gamma	6.8319	0.0059749
GO:0050708~regulation of protein secretion	3.64368	0.00601739
GO:0002717~positive regulation of natural killer cell mediated immunity	25.3401	0.0060293
GO:0052312~modulation of transcription in other organism involved in symbiotic interaction	25.3401	0.0060293
GO:0051272~positive regulation of cellular component movement	3.61708	0.00625638
GO:0008543~fibroblast growth factor receptor signaling pathway	4.18261	0.00626542
GO:0097190~apoptotic signaling pathway	2.94031	0.00635519
GO:0046634~regulation of alpha-beta T cell activation	10.4692	0.00640194
GO:0006928~movement of cell or subcellular component	1.8962	0.00645728
GO:0032660~regulation of interleukin-17 production	24.2384	0.00658082
GO:0071396~cellular response to lipid	3.55651	0.00684162
GO:0040017~positive regulation of locomotion	3.54802	0.00692844
GO:0046425~regulation of JAK-STAT cascade	6.54322	0.00694611
GO:0043903~regulation of symbiosis, encompassing mutualism through parasitism	4.93348	0.00711098
GO:0046640~regulation of alpha-beta T cell proliferation	23.2284	0.00715441
GO:0036314~response to sterol	23.2284	0.00715441
GO:0032897~negative regulation of viral transcription	23.2284	0.00715441
GO:0007162~negative regulation of cell adhesion	4.91174	0.00724132
GO:0008219~cell death	1.87138	0.00742589
GO:0016265~death	1.87138	0.00742589
GO:0030316~osteoclast differentiation	9.9108	0.00744939
GO:0051094~positive regulation of developmental process	2.24856	0.00791373
GO:0002831~regulation of response to biotic stimulus	4.78526	0.00805867
GO:0016477~cell migration	2.24275	0.00808047
GO:0045595~regulation of cell differentiation	2.01087	0.00810621
GO:0032620~interleukin-17 production	21.4416	0.00836682
GO:0002507~tolerance induction	21.4416	0.00836682
GO:0050707~regulation of cytokine secretion	6.19425	0.0083962
GO:0030334~regulation of cell migration	2.80283	0.00858328
GO:0002444~myeloid leukocyte mediated immunity	9.40899	0.00859255
GO:0014066~regulation of phosphatidylinositol 3-kinase signaling	9.40899	0.00859255
GO:0042113~B cell activation	4.68473	0.00878719
GO:0008037~cell recognition	6.11275	0.0087874
GO:0002456~T cell mediated immunity	9.29138	0.00889352
GO:0033081~regulation of T cell differentiation in thymus	20.6475	0.00900516
GO:2000398~regulation of thymocyte aggregation	20.6475	0.00900516
GO:0042592~homeostatic process	1.98809	0.0090065
GO:0045089~positive regulation of innate immune response	3.85992	0.00913191
GO:0043901~negative regulation of multi-organism process	6.03336	0.00919035
GO:0030101~natural killer cell activation	9.17667	0.00920061
GO:0030099~myeloid cell differentiation	3.8485	0.00925817
GO:0051222~positive regulation of protein transport	3.33323	0.0095978
GO:0046633~alpha-beta T cell proliferation	19.9101	0.0096646
GO:0051050~positive regulation of transport	2.41335	0.00967533
GO:0046632~alpha-beta T cell differentiation	8.84893	0.0101589
GO:0030001~metal ion transport	2.53611	0.0103372
GO:0050690~regulation of defense response to virus by virus	19.2235	0.0103449
GO:0098760~response to interleukin-7	185.828	0.010611
GO:0002302~CD8-positive, alpha-beta T cell differentiation involved in immune response	185.828	0.010611
GO:0038111~interleukin-7-mediated signaling pathway	185.828	0.010611
GO:0098761~cellular response to interleukin-7	185.828	0.010611
GO:0009611~response to wounding	2.26407	0.0106322
GO:0010628~positive regulation of gene expression	1.8962	0.0107481
GO:0010518~positive regulation of phospholipase activity	8.64314	0.0108288
GO:1903901~negative regulation of viral life cycle	8.5438	0.0111731
GO:0006915~apoptotic process	1.88551	0.0113365
GO:0002286~T cell activation involved in immune response	8.44671	0.0115237
GO:0036230~granulocyte activation	17.9833	0.0117672
GO:0001913~T cell mediated cytotoxicity	17.9833	0.0117672
GO:2000145~regulation of cell motility	2.64712	0.0121818
GO:0071347~cellular response to interleukin-1	8.259	0.0122439
GO:0048525~negative regulation of viral process	8.259	0.0122439
GO:0051209~release of sequestered calcium ion into cytosol	8.16825	0.0126135
GO:0051283~negative regulation of sequestering of calcium ion	8.16825	0.0126135
GO:0006816~calcium ion transport	3.58345	0.0128371
GO:0070201~regulation of establishment of protein localization	2.45096	0.0129167
GO:0051282~regulation of sequestering of calcium ion	8.07946	0.0129894
GO:0032743~positive regulation of interleukin-2 production	16.8934	0.0132701
GO:0007259~JAK-STAT cascade	5.40196	0.0133673
GO:0051208~sequestering of calcium ion	7.90756	0.0137604
GO:0043269~regulation of ion transport	2.81084	0.0137666
GO:0042269~regulation of natural killer cell mediated cytotoxicity	16.3966	0.0140512
GO:0032715~negative regulation of interleukin-6 production	16.3966	0.0140512
GO:0033993~response to lipid	2.40766	0.0144855
GO:0009306~protein secretion	3.07153	0.0145417
GO:0032735~positive regulation of interleukin-12 production	15.9281	0.0148518
GO:0072678~T cell migration	15.9281	0.0148518
GO:0002715~regulation of natural killer cell mediated immunity	15.9281	0.0148518
GO:0010517~regulation of phospholipase activity	7.66299	0.0149649
GO:0050715~positive regulation of cytokine secretion	7.66299	0.0149649
GO:0006887~exocytosis	3.45038	0.0152194
GO:0060193~positive regulation of lipase activity	7.50819	0.0158001
GO:0045065~cytotoxic T cell differentiation	123.885	0.0158747
GO:0051238~sequestering of metal ion	7.35951	0.0166611
GO:0002698~negative regulation of immune effector process	7.35951	0.0166611
GO:0051056~regulation of small GTPase mediated signal transduction	3.96785	0.0170155
GO:0045637~regulation of myeloid cell differentiation	5.02237	0.0170324
GO:1903900~regulation of viral life cycle	4.96865	0.0176466
GO:0045859~regulation of protein kinase activity	2.33345	0.0176658
GO:0007610~behavior	2.4777	0.018043
GO:0051928~positive regulation of calcium ion transport	7.01236	0.0189271
GO:0043547~positive regulation of GTPase activity	2.8979	0.0193846
GO:0030003~cellular cation homeostasis	2.88664	0.0197558
GO:0071622~regulation of granulocyte chemotaxis	13.5971	0.0200521
GO:0051674~localization of cell	1.99355	0.0200864
GO:0048870~cell motility	1.99355	0.0200864
GO:1903530~regulation of secretion by cell	2.6132	0.0204351
GO:0097028~dendritic cell differentiation	13.2734	0.0209829
GO:0048015~phosphatidylinositol-mediated signaling	4.69262	0.0212722
GO:1903034~regulation of response to wounding	3.19605	0.0213288
GO:0051223~regulation of protein transport	2.40087	0.0216492
GO:0070838~divalent metal ion transport	3.18042	0.0217875
GO:1901700~response to oxygen-containing compound	1.84788	0.0218553
GO:0051270~regulation of cellular component movement	2.39469	0.0219716
GO:0050792~regulation of viral process	4.64569	0.0219769
GO:0043067~regulation of programmed cell death	1.90137	0.0221624
GO:0006873~cellular ion homeostasis	2.81557	0.0222912
GO:0048017~inositol lipid-mediated signaling	4.62258	0.0223346
GO:0072511~divalent inorganic cation transport	3.15726	0.0224881
GO:0007264~small GTPase mediated signal transduction	2.23889	0.0228336
GO:0071363~cellular response to growth factor stimulus	2.22185	0.023924
GO:0060191~regulation of lipase activity	6.40785	0.0239476
GO:0051049~regulation of transport	1.77675	0.0241726
GO:0051817~modification of morphology or physiology of other organism involved in symbiotic interaction	6.35308	0.0244855
GO:0070555~response to interleukin-1	6.35308	0.0244855
GO:0043549~regulation of kinase activity	2.20984	0.0247259
GO:0035307~positive regulation of protein dephosphorylation	12.1192	0.0248814
GO:0001894~tissue homeostasis	4.46701	0.0249383
GO:0050714~positive regulation of protein secretion	4.44564	0.0253246
GO:0035306~positive regulation of dephosphorylation	11.8613	0.0258988
GO:0002293~alpha-beta T cell differentiation involved in immune response	11.8613	0.0258988
GO:0002287~alpha-beta T cell activation involved in immune response	11.8613	0.0258988
GO:0038110~interleukin-2-mediated signaling pathway	74.331	0.0263191
GO:0050777~negative regulation of immune response	6.14306	0.0267025
GO:0060402~calcium ion transport into cytosol	5.99444	0.0284337
GO:0048871~multicellular organismal homeostasis	3.45191	0.0289071
GO:0060401~cytosolic calcium ion transport	5.94648	0.0290237
GO:0051851~modification by host of symbiont morphology or physiology	10.931	0.0301333
GO:0071352~cellular response to interleukin-2	61.9425	0.0315002
GO:0051046~regulation of secretion	2.3995	0.0318566
GO:1903829~positive regulation of cellular protein localization	3.35833	0.0320011
GO:0032880~regulation of protein localization	2.11605	0.0320534
GO:0045597~positive regulation of cell differentiation	2.23619	0.0322623
GO:0051702~interaction with symbiont	10.5185	0.0323467
GO:0048872~homeostasis of number of cells	4.11123	0.0324493
GO:1903532~positive regulation of secretion by cell	3.31835	0.0334405
GO:0045576~mast cell activation	10.3238	0.0334768
GO:0042130~negative regulation of T cell proliferation	10.3238	0.0334768
GO:0007186~G-protein coupled receptor signaling pathway	1.92337	0.0335309
GO:0097191~extrinsic apoptotic signaling pathway	4.05737	0.0338169
GO:0010941~regulation of cell death	1.79025	0.0348247
GO:0010629~negative regulation of gene expression	1.78795	0.0351524
GO:0042267~natural killer cell mediated cytotoxicity	9.95505	0.0357828
GO:0043065~positive regulation of apoptotic process	2.5369	0.0363744
GO:0060753~regulation of mast cell chemotaxis	53.0936	0.036654
GO:0043068~positive regulation of programmed cell death	2.51543	0.0378134
GO:0055080~cation homeostasis	2.51118	0.0381057
GO:0007204~positive regulation of cytosolic calcium ion concentration	3.90394	0.03812
GO:0043491~protein kinase B signaling	5.2717	0.0393418
GO:0071495~cellular response to endogenous stimulus	1.87559	0.0395394
GO:0007202~activation of phospholipase C activity	9.29138	0.0405725
GO:0051241~negative regulation of multicellular organismal process	2.02989	0.0408097
GO:0006875~cellular metal ion homeostasis	2.73276	0.0412242
GO:0043374~CD8-positive, alpha-beta T cell differentiation	46.4569	0.0417808
GO:0030885~regulation of myeloid dendritic cell activation	46.4569	0.0417808
GO:0032667~regulation of interleukin-23 production	46.4569	0.0417808
GO:0098771~inorganic ion homeostasis	2.45722	0.0420421
GO:0006874~cellular calcium ion homeostasis	3.10575	0.0424997
GO:0002228~natural killer cell mediated immunity	8.99166	0.0430533
GO:0014068~positive regulation of phosphatidylinositol 3-kinase signaling	8.99166	0.0430533
GO:0042981~regulation of apoptotic process	1.78803	0.0434065
GO:0009892~negative regulation of metabolic process	1.50579	0.0446552
GO:0045860~positive regulation of protein kinase activity	2.41727	0.0452452
GO:0035710~CD4-positive, alpha-beta T cell activation	8.71067	0.0455895
GO:0043299~leukocyte degranulation	8.71067	0.0455895
GO:0006812~cation transport	1.99036	0.0456335
GO:0051047~positive regulation of secretion	3.0298	0.0464125
GO:0002858~regulation of natural killer cell mediated cytotoxicity directed against tumor cell target	41.295	0.0468805
GO:0002423~natural killer cell mediated immune response to tumor cell	41.295	0.0468805
GO:0002420~natural killer cell mediated cytotoxicity directed against tumor cell target	41.295	0.0468805
GO:0002860~positive regulation of natural killer cell mediated cytotoxicity directed against tumor cell target	41.295	0.0468805
GO:0002855~regulation of natural killer cell mediated immune response to tumor cell	41.295	0.0468805
GO:0070669~response to interleukin-2	41.295	0.0468805
GO:0045591~positive regulation of regulatory T cell differentiation	41.295	0.0468805
GO:0002857~positive regulation of natural killer cell mediated immune response to tumor cell	41.295	0.0468805
GO:0071356~cellular response to tumor necrosis factor	3.64368	0.0470709
GO:0030168~platelet activation	3.64368	0.0470709
GO:0055074~calcium ion homeostasis	3.0053	0.0477632
GO:1904375~regulation of protein localization to cell periphery	8.44671	0.0481795
GO:1903076~regulation of protein localization to plasma membrane	8.44671	0.0481795
GO:0010942~positive regulation of cell death	2.3824	0.0482601
GO:0031328~positive regulation of cellular biosynthetic process	1.66662	0.0484015
GO:0072503~cellular divalent inorganic cation homeostasis	2.98119	0.0491372
GO:0051480~cytosolic calcium ion homeostasis	3.58741	0.0493335
GO:0032945~negative regulation of mononuclear cell proliferation	8.32064	0.0494943
GO:0032755~positive regulation of interleukin-6 production	8.32064	0.0494943
GO:0050672~negative regulation of lymphocyte proliferation	8.32064	0.0494943
GO:1903651~positive regulation of cytoplasmic transport	3.55992	0.050487
GO:0046328~regulation of JNK cascade	4.73446	0.0512779
GO:2000377~regulation of reactive oxygen species metabolic process	4.73446	0.0512779
GO:0051338~regulation of transferase activity	1.94677	0.0516484
GO:0008015~blood circulation	2.58094	0.0518399
GO:0010820~positive regulation of T cell chemotaxis	37.1655	0.0519534
GO:0010863~positive regulation of phospholipase C activity	8.07946	0.0521627
GO:0003013~circulatory system process	2.56567	0.0530683
GO:0019725~cellular homeostasis	2.16079	0.053382
GO:0010605~negative regulation of macromolecule metabolic process	1.52068	0.0536042
GO:0033674~positive regulation of kinase activity	2.32284	0.0539328
GO:1901701~cellular response to oxygen-containing compound	1.93022	0.0541413
GO:0055082~cellular chemical homeostasis	2.31922	0.0543008
GO:0002367~cytokine production involved in immune response	7.85187	0.0548815
GO:0070664~negative regulation of leukocyte proliferation	7.85187	0.0548815
GO:0046849~bone remodeling	7.85187	0.0548815
GO:0009891~positive regulation of biosynthetic process	1.63725	0.0550458
GO:1900274~regulation of phospholipase C activity	7.74282	0.0562594
GO:0032845~negative regulation of homeostatic process	4.53238	0.0569923
GO:0002839~positive regulation of immune response to tumor cell	33.7868	0.0569997
GO:0036376~sodium ion export from cell	33.7868	0.0569997
GO:0048245~eosinophil chemotaxis	33.7868	0.0569997
GO:0002836~positive regulation of response to tumor cell	33.7868	0.0569997
GO:0042511~positive regulation of tyrosine phosphorylation of Stat1 protein	33.7868	0.0569997
GO:0010819~regulation of T cell chemotaxis	33.7868	0.0569997
GO:0045060~negative thymic T cell selection	33.7868	0.0569997
GO:0050663~cytokine secretion	4.47777	0.0586785
GO:0072507~divalent inorganic cation homeostasis	2.82986	0.0588942
GO:1903729~regulation of plasma membrane organization	7.53355	0.0590513
GO:0007267~cell-cell signaling	1.82184	0.059319
GO:0034612~response to tumor necrosis factor	3.36644	0.0596104
GO:0008285~negative regulation of cell proliferation	2.2593	0.0608
GO:0045069~regulation of viral genome replication	7.3353	0.0618905
GO:0002834~regulation of response to tumor cell	30.9713	0.0620194
GO:0001771~immunological synapse formation	30.9713	0.0620194
GO:0033089~positive regulation of T cell differentiation in thymus	30.9713	0.0620194
GO:0002837~regulation of immune response to tumor cell	30.9713	0.0620194
GO:0032700~negative regulation of interleukin-17 production	30.9713	0.0620194
GO:2000400~positive regulation of thymocyte aggregation	30.9713	0.0620194
GO:0051346~negative regulation of hydrolase activity	2.77355	0.0630879
GO:0050801~ion homeostasis	2.22882	0.0644282
GO:0060341~regulation of cellular localization	1.79544	0.0645034
GO:0043405~regulation of MAP kinase activity	3.24873	0.0661507
GO:0046782~regulation of viral transcription	7.05674	0.0662348
GO:0001776~leukocyte homeostasis	7.05674	0.0662348
GO:0022008~neurogenesis	1.63007	0.0669373
GO:0032740~positive regulation of interleukin-17 production	28.5889	0.0670126
GO:0043117~positive regulation of vascular permeability	28.5889	0.0670126
GO:0071436~sodium ion export	28.5889	0.0670126
GO:0002517~T cell tolerance induction	28.5889	0.0670126
GO:0010248~establishment or maintenance of transmembrane electrochemical gradient	28.5889	0.0670126
GO:0043506~regulation of JUN kinase activity	6.96853	0.067705
GO:0055065~metal ion homeostasis	2.39557	0.0692028
GO:0051054~positive regulation of DNA metabolic process	4.1759	0.0692833
GO:0050678~regulation of epithelial cell proliferation	3.19291	0.0695565
GO:0032940~secretion by cell	1.92767	0.0700438
GO:0045055~regulated secretory pathway	6.79857	0.070678
GO:0007254~JNK cascade	4.10669	0.0720619
GO:0051897~positive regulation of protein kinase B signaling	6.71666	0.0721803
GO:1902106~negative regulation of leukocyte differentiation	6.71666	0.0721803
GO:0042508~tyrosine phosphorylation of Stat1 protein	24.777	0.0769205
GO:0002710~negative regulation of T cell mediated immunity	24.777	0.0769205
GO:0072677~eosinophil migration	24.777	0.0769205
GO:0032717~negative regulation of interleukin-8 production	24.777	0.0769205
GO:0031324~negative regulation of cellular metabolic process	1.47667	0.0771501
GO:0051701~interaction with host	3.95378	0.0787375
GO:0010558~negative regulation of macromolecule biosynthetic process	1.67296	0.0799099
GO:0050688~regulation of defense response to virus	3.91216	0.0806932
GO:2000379~positive regulation of reactive oxygen species metabolic process	6.26385	0.0814071
GO:0019083~viral transcription	3.89168	0.081679
GO:0042510~regulation of tyrosine phosphorylation of Stat1 protein	23.2284	0.0818354
GO:0042493~response to drug	2.55726	0.0827521
GO:0007584~response to nutrient	3.85135	0.0836664
GO:0071900~regulation of protein serine/threonine kinase activity	2.53978	0.0846286
GO:2000021~regulation of ion homeostasis	3.8315	0.0846678
GO:0032872~regulation of stress-activated MAPK cascade	3.81185	0.0856745
GO:0070302~regulation of stress-activated protein kinase signaling cascade	3.7924	0.0866863
GO:0051347~positive regulation of transferase activity	2.07339	0.0869669
GO:0019079~viral genome replication	5.99444	0.0877502
GO:0048699~generation of neurons	1.59803	0.0889116
GO:0042832~defense response to protozoan	20.6475	0.0915876
GO:0048535~lymph node development	20.6475	0.0915876
GO:0032703~negative regulation of interleukin-2 production	20.6475	0.0915876
GO:0042552~myelination	5.80711	0.0926019
GO:0019080~viral gene expression	3.67975	0.0928637
GO:0051173~positive regulation of nitrogen compound metabolic process	1.54342	0.0950841
GO:0034123~positive regulation of toll-like receptor signaling pathway	19.5608	0.0964253
GO:0006470~protein dephosphorylation	2.83274	0.0974777
GO:0033273~response to vitamin	5.63114	0.0975304
GO:0008366~axon ensheathment	5.63114	0.0975304
GO:0007272~ensheathment of neurons	5.63114	0.0975304
GO:0014065~phosphatidylinositol 3-kinase signaling	5.57483	0.0991896
GO:0010557~positive regulation of macromolecule biosynthetic process	1.56722	0.099803
