# Supplementary material for: Transcriptional landscape of epithelial and immune cell populations revealed through FACS-seq of healthy human skin
Source: Sci Rep. 2017 May 2;7:1343. doi: 10.1038/s41598-017-01468-y (PMC5430950; doi:10.1038/s41598-017-01468-y)
Supplement: Supplementary file 5 — Supplementary Table 4 [file 41598_2017_1468_MOESM5_ESM.xls]

## Sheet: KC
Supplementary Table S4. All Module Hub Genes (KC)
Gene	MM	GeneCorPvalue
SAMSN1	0.993393	4.66818e-35
ESRP1	0.991422	1.32853e-46
MALAT1	0.990751	4.7421e-44
TYRP1	0.990431	3.81939e-34
CLCA2	0.990325	5.2642e-36
SDC1	0.989771	6.26604e-42
CAPNS2	0.989609	2.18278e-32
DAPL1	0.989292	2.2009e-38
TNFRSF19	0.989192	1.16774e-31
FAM83C	0.989192	2.8535e-37
CYTIP	0.989177	1.02807e-40
PARD3	0.989035	3.66904e-33
WNT3	0.988967	6.54455e-31
PHGDH	0.988931	5.88852e-36
CPA4	0.988895	1.42116e-32
PLA2G4F	0.988168	1.19328e-38
GJB5	0.987872	7.66209e-31
EFS	0.987869	1.09476e-31
RAB25	0.98771	8.50471e-39
TFAP2A	0.987639	2.17669e-29
PIK3C2G	0.987482	1.98377e-35
DMKN	0.987216	1.74665e-31
CHP2	0.986854	1.09986e-28
FAT2	0.98682	3.02899e-29
EGFR	0.986769	2.08415e-32
ANO1	0.98646	7.48075e-38
LRP4	0.986429	2.71626e-33
DSG1	0.986428	5.69662e-34
TNFRSF1B	0.986213	1.97363e-27
SPTBN2	0.986194	6.81694e-28
LRIG3	0.985964	1.33001e-28
CYP4F12	0.985845	1.36612e-30
NFIB	0.985753	8.06862e-27
KLK10	0.985695	3.49023e-26
LAPTM5	0.985601	1.15027e-28
GSDMC	0.985452	8.58431e-30
EVPL	0.985409	8.32149e-33
DSG3	0.985396	9.8486e-33
ZNF750	0.985287	6.06102e-35
CLEC2A	0.985195	4.25056e-29
PROM2	0.98517	3.77887e-32
S100A14	0.985111	6.60262e-34
PTPRZ1	0.985095	3.27197e-31
SLC6A9	0.984957	1.12673e-33
PTPN3	0.984837	3.09191e-26
GRHL2	0.98481	4.42099e-27
SERPINB5	0.984784	2.17308e-38
IL10RA	0.98468	6.79649e-29
C19orf33	0.984575	3.15692e-32
FAM83B	0.984543	1.16017e-29
KRT15	0.984305	1.39492e-32
COL17A1	0.984168	7.67127e-35
SOX21-AS1	0.983926	2.02715e-26
CELSR2	0.983896	1.50971e-29
DSC3	0.983865	1.56684e-29
MIR205HG	0.983802	3.03241e-28
RASSF2	0.983713	4.35841e-27
MAL2	0.983668	1.33604e-32
PLXNB1	0.983612	7.53667e-28
FOXQ1	0.983589	6.90811e-31
PAK6	0.983524	4.32129e-29
PKP1	0.983503	6.39972e-31
DLG2	0.983301	1.44958e-26
LAMA3	0.983084	3.16878e-30
CDH1	0.982995	7.80284e-31
CXADR	0.98297	1.43875e-29
S100A16	0.982951	5.47669e-30
PKP3	0.982868	7.88578e-31
PLLP	0.982861	9.63034e-31
LCP1	0.982858	3.32813e-36
EPN2	0.982611	1.2562e-26
SLC16A14	0.982594	1.57416e-29
KLK11	0.982573	5.25625e-31
TP53AIP1	0.982398	7.774e-29
DSC1	0.982264	9.56899e-30
TINCR	0.982235	2.43307e-27
FAM83H	0.981782	8.04212e-31
PLA2G4E	0.981781	3.49706e-28
FAM83H-AS1	0.981707	1.08686e-31
SRGN	0.981679	2.91684e-33
RAPGEFL1	0.981656	5.31396e-28
FMNL1	0.981641	2.34197e-23
FERMT1	0.981595	8.86489e-27
AHNAK2	0.98118	1.53874e-31
ERBB2	0.981115	1.98053e-26
STK10	0.980772	1.06848e-27
RGS1	0.980752	2.91452e-25
MST1R	0.980663	1.61483e-31
SOX21	0.98055	2.76523e-27
BBOX1	0.980369	5.71018e-30
GPC1	0.980275	6.16025e-28
MXRA5	0.980195	2.71108e-26
PDE4B	0.980179	2.43946e-28
NEBL	0.979943	1.42475e-24
CKMT1B	0.9799	5.31923e-29
CHST11	0.979676	3.17143e-23
MMP28	0.979643	1.74492e-31
TP63	0.97964	4.9392e-25
ALDH7A1	0.979616	8.60498e-29
DCT	0.979614	3.31622e-27
C6orf132	0.97954	4.50329e-29
SMPDL3A	0.979433	4.95771e-31
COBL	0.979412	2.00376e-28
CCDC3	0.979392	1.21567e-26
PPP2R2C	0.97928	7.5398e-29
C1orf106	0.9791	3.18265e-29
LOC100130899	0.978969	5.78961e-30
ARHGEF28	0.978943	7.55733e-28
YAP1	0.978893	3.70064e-25
SERPINB7	0.978842	4.08156e-27
DUOX1	0.978821	1.68012e-27
SH3KBP1	0.97859	3.21421e-25
GNA13	0.978361	6.73745e-28
STAP2	0.978174	5.27467e-29
CDH3	0.977967	2.37073e-30
SFN	0.977956	3.03046e-27
CTDSPL	0.977933	1.18661e-29
NFIX	0.977777	6.87368e-25
PTPN21	0.977452	2.07974e-23
TACC2	0.977301	2.6527e-24
WFDC5	0.977243	7.26038e-30
SOX15	0.977022	2.39659e-28
KCTD1	0.976996	2.43773e-28
PCDH7	0.976504	8.87134e-24
GNG12	0.97604	4.02451e-25
EXPH5	0.975963	5.72435e-28
TRIM29	0.975692	2.69777e-28
BMP7	0.975589	2.38674e-26
CBL	0.975396	1.50698e-23
CAV2	0.97532	2.7546e-28
LY6D	0.975315	3.11705e-31
TYR	0.975172	5.53819e-25
DHCR24	0.975015	8.57907e-27
ENAH	0.97485	2.32028e-23
DOCK2	0.974672	6.08812e-28
ANXA8	0.974567	5.20196e-26
EFEMP1	0.974375	3.97977e-26
CDHR1	0.974232	4.45702e-25
SOX6	0.974076	8.90119e-25
CD53	0.974031	1.92441e-31
ALDH3A1	0.973967	7.52402e-28
DEFB1	0.973864	4.95797e-27
STK4	0.973542	3.57836e-27
PPP1R14C	0.973451	4.85052e-26
EPB41L4B	0.973301	5.08508e-23
GDPD2	0.973268	7.76317e-27
HNRNPA1P33	0.973225	1.09004e-22
PTPRF	0.973224	4.34852e-27
DLX5	0.973199	6.24101e-27
CCL27	0.973166	2.10666e-27
PHYHIP	0.973153	1.42977e-26
IL2RG	0.973127	2.19427e-24
ITGB4	0.973047	1.30684e-27
CLCA4	0.972875	5.92673e-23
SLC47A1	0.972646	3.79103e-27
CA12	0.972389	2.32338e-28
CDH13	0.97212	5.18977e-24
LAMB4	0.972028	9.14664e-26
CERS3	0.972007	5.99312e-27
PRODH	0.97109	6.81663e-24
KLC3	0.970294	6.67188e-25
PALMD	0.969939	7.76758e-23
PAIP2B	0.969927	1.58476e-21
KCTD15	0.969887	2.40979e-23
FGFR3	0.969636	2.3695e-26
LYPD6B	0.969603	9.98533e-24
GGT6	0.969527	1.76061e-23
IL34	0.969527	5.62312e-26
FNBP1	0.969365	8.50577e-22
DUOXA1	0.969195	5.89589e-22
FAM213A	0.96912	1.89594e-22
VANGL2	0.968922	4.36939e-22
BIRC3	0.968801	6.82396e-27
HOXA7	0.968618	1.15152e-21
POSTN	0.968552	1.04235e-24
ALDH3A2	0.968505	4.60516e-24
FGFR2	0.968487	4.99807e-24
VIM	0.968392	7.06609e-23
TFAP2C	0.968185	6.87985e-25
FZD6	0.967987	9.07355e-23
AJUBA	0.967865	1.16672e-19
FOXN1	0.96767	2.92277e-22
ESRP2	0.967606	3.334e-23
ANXA8L1	0.967479	3.8519e-25
LAMB1	0.967352	4.779e-23
SLC2A3	0.967341	2.06156e-25
PCSK2	0.967119	2.07116e-23
ERBB3	0.966391	1.95988e-21
MATN2	0.966312	6.70904e-23
LPIN3	0.965966	2.73377e-24
TPPP3	0.965865	5.12337e-24
SYT8	0.965763	3.08174e-23
ASS1	0.965485	9.958e-25
FOXP2	0.965469	1.65954e-21
ZNF658	0.965348	2.55081e-23
CDCA7L	0.965189	8.94021e-22
PLA2R1	0.964868	6.86907e-23
APCDD1	0.964813	1.90465e-25
ZBTB7C	0.964497	1.69828e-20
CDC42BPG	0.964415	2.51861e-23
LGR4	0.964372	2.39792e-21
POF1B	0.964221	6.66102e-24
RAB8B	0.96417	1.01487e-24
FAM46B	0.964158	5.57852e-22
KLK5	0.963989	6.11489e-23
MIPEP	0.963912	3.70328e-22
CLK1	0.963882	5.02628e-24
SLAMF1	0.963281	2.95087e-27
RAB3D	0.96306	2.80322e-21
EPPK1	0.963047	2.62517e-24
RUNX2	0.963038	4.16556e-21
NMU	0.962882	1.70883e-23
KRT5	0.962823	9.15806e-26
LPXN	0.96273	1.89395e-22
ALAD	0.962652	7.68633e-22
LCP2	0.962613	9.91908e-23
TOM1L1	0.962375	9.92876e-23
PLEKHO1	0.962368	9.21404e-21
PTPN14	0.962229	5.17854e-21
CTTN	0.962003	3.19186e-23
CYFIP2	0.961991	4.27878e-26
SDR42E1	0.961961	2.09352e-19
TMEM54	0.961949	4.465e-25
TNS4	0.961701	3.02871e-22
LAMA5	0.961621	2.15976e-24
CDON	0.961598	5.15844e-20
GAL3ST4	0.961513	7.89805e-21
CYTH1	0.961423	1.4608e-23
GRHL3	0.961414	1.39457e-22
NOL4L	0.961406	1.60972e-19
PTGFRN	0.961367	8.44729e-21
RAB27B	0.961296	7.8414e-21
ARV1	0.961011	1.29113e-20
COBLL1	0.960594	2.3005e-21
CXCR4	0.960405	9.52285e-26
GJA1	0.960376	1.91573e-21
PGLYRP3	0.960355	2.72967e-23
SLPI	0.960324	2.00648e-21
HES2	0.960162	6.58171e-21
IQGAP2	0.960105	3.93563e-23
IL7R	0.959722	1.32074e-24
BNC1	0.959595	7.91454e-21
NRG1	0.959313	3.3135e-20
GSTA3	0.958731	6.86191e-22
WNT7B	0.958715	3.015e-20
ECHDC3	0.958359	2.29978e-22
PPL	0.958249	1.43426e-22
ADGRE5	0.958103	3.68863e-20
ARHGEF37	0.958088	4.55293e-19
COL16A1	0.958022	4.03851e-20
TANC1	0.95784	1.37092e-20
RIPK4	0.957782	1.06282e-21
SGTB	0.957515	2.65325e-21
DOCK11	0.957436	2.07431e-23
SCEL	0.957134	1.41137e-21
CHL1	0.957044	7.84571e-20
NCKAP1	0.956873	2.50349e-19
SMARCAD1	0.956827	3.59239e-19
MUC15	0.956813	3.38858e-21
CYP3A5	0.956804	3.03934e-20
LINC00152	0.956357	6.93039e-22
ANOS1	0.956133	1.6774e-21
NYNRIN	0.956068	5.98821e-20
P2RY10	0.956053	5.26505e-23
EFNA5	0.956046	1.50875e-17
AMOTL1	0.955951	1.08961e-18
RHOV	0.955915	3.65046e-20
RND3	0.955707	5.5118e-20
ID4	0.955667	6.51823e-21
CALML3	0.955058	5.81301e-21
NCKAP1L	0.955015	1.12524e-22
TM7SF3	0.955008	1.28291e-17
ACPP	0.954947	3.98964e-22
TMEM40	0.954937	2.16977e-21
FAT1	0.954857	8.64716e-21
KLF5	0.95473	3.87464e-19
FZD10	0.954601	4.4365e-20
GJB3	0.95457	9.69381e-23
GAS1	0.954396	8.45707e-21
PVRL4	0.954369	6.20868e-22
COL4A5	0.954325	5.26141e-21
HR	0.95422	6.77396e-22
CD84	0.954084	2.0369e-24
FKBP9	0.95401	7.86526e-20
IRF6	0.953982	1.22868e-20
SLC24A3	0.953881	1.84503e-20
ZNRF3	0.953741	1.48618e-20
GPT2	0.953683	6.96449e-20
GSTA4	0.953352	4.15835e-20
VSNL1	0.953232	1.56103e-19
MTUS1	0.952991	2.96043e-19
GHR	0.952962	4.11282e-19
ZNF662	0.952662	7.65056e-21
NUPR1	0.952658	2.46285e-19
PHYHD1	0.952649	4.46867e-22
GSTO2	0.952623	8.20458e-20
GPBP1	0.952568	3.07546e-21
ATL1	0.952498	1.81156e-19
VWA5A	0.952428	3.87201e-20
PERP	0.952345	2.54314e-19
MBLAC2	0.952334	1.63169e-20
BCL2L11	0.952238	1.05142e-17
MLANA	0.952131	3.0902e-18
RFTN1	0.952054	1.42664e-17
GLIPR1	0.951815	1.31284e-22
DUSP4	0.951291	1.32359e-22
NUDT12	0.951201	1.04792e-19
AGO2	0.951184	2.25925e-17
TENM4	0.950972	7.04093e-20
RNF180	0.950934	1.39714e-20
KRT14	0.950918	1.78872e-22
LGALS1	0.950653	5.89538e-19
DAAM1	0.950402	1.72746e-22
AIM1L	0.949991	1.61315e-20
RHBDL2	0.949795	4.36876e-20
PLP1	0.949725	5.77856e-20
SPINK5	0.949573	5.24253e-21
NGEF	0.949481	1.17954e-21
AR	0.949035	1.31977e-19
TMEM237	0.948991	1.85325e-17
GNAS	0.948932	2.11342e-17
CSRP2BP	0.948868	4.72743e-19
PIM2	0.948505	7.15952e-19
FAM129A	0.94837	1.23457e-20
TMTC3	0.948294	1.06704e-18
CBY1	0.948235	4.1344e-20
ABCA12	0.948179	3.25662e-19
GPR87	0.94814	1.99814e-19
BGN	0.947924	6.64926e-20
SMAP2	0.947817	4.09605e-20
ASPN	0.947798	2.90394e-20
TMEM254	0.947761	4.59029e-19
COL12A1	0.947624	6.29613e-18
PITPNM3	0.947473	3.03313e-19
GNAL	0.947426	3.55982e-20
CEBPA	0.947275	8.46457e-20
HCLS1	0.947217	1.21364e-22
OBSL1	0.947127	7.49883e-20
OSBPL6	0.947121	7.85364e-19
KY	0.94695	4.31105e-19
FLRT2	0.946665	5.69646e-19
PRDM1	0.946515	1.00057e-19
P2RY1	0.946489	4.90567e-20
A2ML1	0.946368	2.3743e-19
PLA2G12A	0.946135	3.2028e-17
IL33	0.945984	7.33776e-19
TAB2	0.945932	1.09884e-18
CNTNAP3	0.945767	3.07933e-20
ARHGEF19	0.945764	1.25047e-18
FBXO27	0.945697	2.05507e-21
KRT31	0.945357	1.86435e-20
SPATA18	0.945282	1.02566e-18
XG	0.945068	1.02596e-19
PMEL	0.944981	3.75767e-20
LARS	0.944865	1.47736e-17
MAP1B	0.944596	5.00092e-17
LRRC8E	0.944292	3.9315e-20
PRSS3	0.94428	1.62841e-17
BIRC5	0.944226	1.8573e-19
NIPAL1	0.944177	1.27591e-19
KRT2	0.944112	3.93127e-20
ALOX5AP	0.944075	3.03955e-21
BOC	0.944001	3.47288e-17
RHOG	0.943933	1.22333e-15
CASP14	0.943923	4.62673e-18
PLCB2	0.943772	6.89309e-18
PXMP4	0.94375	4.64443e-19
CXCL14	0.943444	1.74421e-21
KLK8	0.943226	1.30089e-19
CALML5	0.943201	2.37766e-19
PCDHGB7	0.94301	1.62991e-18
IRX2	0.943004	5.68962e-18
CHD2	0.942983	4.2063e-19
VPS36	0.942982	1.98423e-17
ST5	0.942966	4.46477e-19
ZNF711	0.942599	8.42292e-18
IL20RB	0.942429	8.33887e-17
LINC00842	0.942411	6.21508e-18
EPHB4	0.942298	2.17363e-19
S100A2	0.942222	1.92121e-18
PTPRK	0.942041	1.68561e-17
LGALS3BP	0.941886	5.43523e-20
CLDN1	0.941826	7.41745e-20
ITGB5	0.941797	3.75437e-18
ARID5A	0.941741	6.10923e-20
RHOD	0.941691	2.17424e-20
TP73	0.94154	1.36088e-19
C1orf233	0.941459	1.20535e-19
ANTXR2	0.941191	2.65016e-19
TSKU	0.941132	5.36688e-19
DEGS1	0.94069	1.08771e-17
LRRC1	0.940491	1.20582e-17
ALDH3B2	0.940405	1.07855e-18
ADAMTSL3	0.940377	1.93133e-16
2016-09-10	0.940231	8.32114e-18
STAT4	0.940139	1.18778e-20
PBX1	0.940139	2.41078e-17
EFNB3	0.940128	5.04213e-17
PPP2R3A	0.940082	5.23046e-19
PARD6G	0.940034	1.73872e-16
SNAI2	0.939867	8.77822e-20
ITGA5	0.939749	5.22359e-18
KCTD3	0.93974	3.11648e-17
PFKFB3	0.939707	1.93444e-16
DLX3	0.939565	1.00355e-17
DOK2	0.939562	6.81602e-19
ZNF267	0.939482	2.84946e-19
TMEM154	0.939249	8.00772e-18
FGFBP1	0.939229	2.46932e-18
PARD3B	0.939065	3.38574e-17
NFIA	0.938833	9.36056e-17
GPR183	0.93879	9.21211e-18
KIAA1671	0.93874	2.69562e-16
IRX5	0.93874	1.2767e-18
PTPRS	0.938697	5.7627e-19
MKL2	0.938649	2.01581e-19
ANXA6	0.938583	4.35189e-16
IL20RA	0.938579	7.04098e-18
ITGA2	0.938504	1.03856e-17
IRAK1BP1	0.93848	1.593e-19
PPTC7	0.938038	1.4765e-18
PAMR1	0.938036	5.47117e-18
POU2F3	0.937903	2.06185e-17
JUP	0.937869	6.47589e-21
GIPC1	0.937589	8.62178e-19
RAPGEF5	0.937478	5.99864e-19
TP53BP2	0.937477	1.48209e-17
C1QTNF9B-AS1	0.937363	7.12607e-19
AK4	0.937247	2.83396e-17
PTK7	0.936735	1.78754e-18
FRRS1	0.936702	2.05035e-18
ATP8B1	0.936678	9.31534e-19
KLHL6	0.936344	7.22732e-18
KRT80	0.936201	9.2688e-19
CST7	0.936166	8.73837e-17
KIAA1217	0.936021	1.20563e-16
KRTDAP	0.93581	7.21846e-19
LCLAT1	0.9357	1.38216e-16
CHMP4C	0.935624	3.41718e-17
NSG1	0.935622	2.55402e-18
AAMDC	0.935605	9.80307e-19
CKMT1A	0.935412	4.28092e-18
WNT16	0.935349	6.25771e-17
MANSC1	0.935176	1.23776e-15
UCP2	0.935084	1.46468e-18
PTGER4	0.935016	6.83459e-20
PPAP2C	0.934897	5.66025e-17
KDM6B	0.934814	8.17463e-15
KRT6A	0.934306	6.456e-18
MAB21L3	0.934292	9.10827e-18
PSAT1	0.934168	2.08513e-18
F2RL1	0.934166	1.73555e-17
DKK3	0.933997	5.57229e-16
TENM2	0.933945	1.81496e-16
CYB5R1	0.933885	2.09522e-16
PVRL1	0.933857	6.53334e-19
AADACL2	0.933657	2.10286e-17
ZBTB10	0.933589	1.33686e-17
GPSM2	0.933583	5.66128e-17
HOXA9	0.933579	5.70853e-16
HOOK1	0.933578	9.81545e-17
TACSTD2	0.933269	2.39377e-19
MYH14	0.933194	3.89555e-17
ARHGAP26	0.933102	1.37735e-17
UGT1A6	0.933009	4.58522e-17
ARL4C	0.932963	1.99987e-17
TMEM117	0.932917	9.38199e-17
RUNX3	0.932711	1.83921e-19
TNFSF14	0.932579	7.02094e-20
C2orf54	0.932573	6.89057e-16
CYB5R2	0.932564	1.93348e-16
THSD4	0.932531	7.01903e-17
FLNB	0.932377	5.49319e-19
GPNMB	0.932323	5.56854e-19
RFT1	0.932222	2.80938e-16
WLS	0.932154	1.25275e-17
FLRT3	0.932118	4.35805e-16
ELMO1	0.931997	2.37609e-18
MYO10	0.931909	1.41323e-17
MEIS1	0.931849	5.01945e-17
ADCY2	0.931678	8.61544e-18
KLHL29	0.931598	8.05325e-17
EPHB6	0.931584	2.95626e-16
POU3F1	0.931442	7.54467e-17
MAP7	0.931439	1.36901e-17
IL4R	0.931416	1.34967e-16
RETSAT	0.931285	2.93889e-17
EBNA1BP2	0.931276	1.73822e-15
CELSR1	0.931212	4.64136e-20
AMICA1	0.930578	3.56489e-20
TMEM2	0.93055	3.61569e-20
HS3ST6	0.930473	1.56387e-17
FXYD3	0.930276	2.21204e-18
ARHGEF26	0.930182	2.17861e-16
SLITRK6	0.930156	7.39269e-15
HOXC10	0.930114	4.0778e-17
IMPA2	0.930094	8.46851e-19
CD37	0.930041	1.13296e-16
PDK2	0.929898	1.3675e-16
DUSP5	0.929819	1.0989e-16
CABLES1	0.92951	5.68809e-16
FAM160A1	0.929498	1.3526e-15
PCDHGB5	0.929492	9.20657e-18
TNFAIP3	0.928994	1.82543e-15
SH3RF2	0.928925	9.9881e-19
GNAI2	0.928891	9.55311e-15
FOXRED2	0.928756	4.17547e-17
C14orf132	0.928723	3.00441e-15
ANTXR1	0.928714	2.49292e-16
KLK1	0.928685	1.16226e-17
NHSL1	0.92844	1.70782e-16
ITPR2	0.928403	1.41596e-17
TGM3	0.92824	2.9114e-16
STAR	0.928174	3.05151e-17
PLS3	0.927965	1.92885e-16
TRIM7	0.927773	5.00382e-17
SBSN	0.927537	2.55367e-17
SH3D19	0.92751	3.12742e-17
SIAE	0.92744	7.46682e-16
CHMP3	0.927324	2.20575e-16
TMEM246	0.927025	5.23234e-16
PTPRJ	0.927016	5.05961e-16
TSPAN9	0.927004	7.23506e-18
BNIPL	0.926927	1.89114e-16
SERPINB9	0.926793	7.58032e-16
MSN	0.926785	1.07171e-16
VANGL1	0.926462	2.11168e-16
RDH12	0.926135	1.41257e-16
ARHGAP42	0.925754	6.46133e-17
ADGRG6	0.925637	6.8398e-17
PROS1	0.925591	1.10552e-16
SERPINA12	0.925581	1.88357e-17
PARVA	0.925512	6.76383e-15
MAP2	0.925331	1.99597e-15
COTL1	0.925183	4.98656e-18
IGFBP3	0.925102	6.96909e-16
THEM5	0.92509	2.16433e-16
ANKRD22	0.925037	5.70776e-16
ZNF273	0.925027	1.5011e-17
HOPX	0.924524	3.98559e-15
ARRDC2	0.924509	9.90711e-15
ACACA	0.924464	2.34171e-16
COL4A6	0.923955	3.60346e-17
CACNA2D1	0.923952	2.01563e-15
ARID4B	0.923897	3.35383e-18
HUNK	0.923812	7.78887e-17
GRIP1	0.923641	2.50712e-15
CBLC	0.92359	1.44672e-16
FRMD6	0.923377	1.26738e-15
ARHGEF4	0.92335	1.73914e-17
GLI3	0.923244	6.77993e-17
CROT	0.923226	3.72944e-15
GPR143	0.923145	2.163e-17
GAREM	0.923009	8.01539e-17
LANCL1	0.922821	1.48503e-16
GYLTL1B	0.922818	6.265e-16
TMEM79	0.922805	2.7608e-16
ARHGAP23	0.922624	8.55461e-18
SDR16C5	0.922598	4.44052e-16
PACSIN3	0.922573	1.23039e-16
IMPACT	0.922566	1.85256e-16
TTC39A	0.92241	1.35487e-16
CREM	0.922274	4.35974e-19
MOXD1	0.922179	5.65933e-16
RASSF9	0.922118	3.55388e-17
DDX1	0.922059	9.96849e-15
CWH43	0.92205	2.33991e-16
SELPLG	0.921982	1.69785e-16
UBE2D3	0.921924	1.13051e-13
STAT5A	0.921764	4.49742e-16
PDZK1IP1	0.921686	6.61935e-17
BTG1	0.92164	9.01498e-18
ATMIN	0.92137	1.44476e-14
TFDP2	0.921223	2.29304e-16
KLHDC8B	0.921183	1.06425e-14
CETN2	0.921152	1.08415e-15
NIPAL2	0.921042	1.32121e-17
COL9A3	0.920981	3.37528e-17
SERPINB12	0.920801	1.91115e-15
ZNF561	0.920764	4.23411e-16
CD52	0.920696	1.02618e-15
OXSR1	0.920681	9.55089e-16
FLNA	0.920516	5.93063e-14
ZDHHC3	0.920428	1.37157e-16
ESPN	0.920352	9.88594e-17
IRX4	0.920299	2.73787e-17
RNF128	0.920244	1.75287e-15
SYTL3	0.920106	6.53206e-17
SCP2	0.920103	2.48865e-14
TEAD1	0.920044	3.66232e-14
WDR3	0.919961	5.52975e-15
EHD1	0.919678	2.53931e-14
C1orf116	0.919652	3.60434e-15
ITPRIPL2	0.919568	2.8911e-17
LINC01133	0.919267	6.9439e-16
CRNDE	0.919249	1.69829e-15
PPP1R13L	0.919208	3.15664e-16
AP1M2	0.919023	8.41067e-17
SLCO2A1	0.919004	7.23629e-16
EGFR-AS1	0.918983	4.2759e-16
PLEKHG5	0.918936	8.31966e-18
LGI3	0.918904	7.39087e-17
EPB41L4A	0.918886	3.30969e-14
GNB4	0.918633	1.01973e-15
EPS8L2	0.91852	1.155e-16
DOCK1	0.918365	4.64789e-18
EPHX2	0.9183	1.01604e-16
MRPS27	0.918288	1.52765e-15
ITPR1	0.918256	2.42613e-16
SEMA3F	0.918255	1.14114e-18
TNNT1	0.918104	4.63858e-17
SASH1	0.918022	2.5697e-15
EFHC2	0.917744	2.17455e-15
NPAS2	0.917684	2.35216e-16
SULT2B1	0.917644	2.69533e-16
SPTLC3	0.917541	2.57683e-15
SLC24A5	0.917428	2.46953e-16
ANLN	0.91698	8.29368e-17
NGFRAP1	0.91674	3.88442e-16
DOCK6	0.916553	4.88635e-16
RHOF	0.916547	1.13232e-13
IL2RA	0.916407	2.97506e-14
RUNX1	0.916368	4.76382e-15
CSGALNACT2	0.916364	9.62679e-17
ATXN1	0.916051	1.3113e-15
PRELP	0.915645	1.87279e-14
ANKRD28	0.915621	8.99673e-17
SCNN1A	0.915531	3.61534e-15
NFE2L1	0.91543	8.62301e-16
TIMM13	0.915423	1.37201e-15
CPNE3	0.915411	2.06497e-14
OLFML2A	0.915279	1.81195e-16
TNNI2	0.915195	2.49539e-16
OTX1	0.915124	8.11187e-14
ARMC10	0.915022	2.00793e-14
FAM84A	0.914905	4.74923e-15
HOXC9	0.914788	2.1139e-15
FHOD1	0.914535	6.14399e-17
LGALS7B	0.914524	2.85346e-16
AFAP1L2	0.914216	4.74128e-16
ZC2HC1A	0.913989	5.52264e-15
FAM210B	0.913818	1.28439e-15
DBT	0.913694	9.5286e-14
IRX3	0.913689	3.81623e-15
TACC1	0.913685	6.99462e-15
C9orf3	0.91362	2.18013e-15
HMHA1	0.91352	1.04063e-14
APOE	0.913471	8.3813e-17
DENND4A	0.913342	3.10463e-16
HINT2	0.912975	1.96136e-15
LOC101927189	0.9129	7.26562e-15
CDR1	0.912758	8.92908e-15
ICK	0.912731	5.06308e-14
SLC35F6	0.912643	6.86997e-17
LRP6	0.912563	2.01651e-14
SNX21	0.912492	2.49199e-15
MARVELD2	0.912001	3.43661e-15
MTHFD2	0.911983	2.70837e-15
SYNGR1	0.91179	1.38376e-15
GUF1	0.911681	4.66231e-14
LAPTM4B	0.91164	7.92063e-15
ARHGEF12	0.911634	3.27024e-15
PCDHGC3	0.911424	1.70694e-15
LRIT2	0.911253	1.8042e-14
PABPC4	0.911213	2.16184e-13
TAGAP	0.910896	7.05111e-18
MYO1F	0.910864	2.70701e-14
CYTH4	0.910704	1.43189e-13
ZFP3	0.910673	1.28313e-14
CHID1	0.910665	6.87739e-16
ARRB2	0.910538	8.75839e-15
PCDHB14	0.910433	3.91195e-14
CDC42EP3	0.91036	1.79039e-15
TSPAN6	0.910176	2.6199e-15
POLR3B	0.910028	1.03194e-15
KIAA0196	0.910008	1.43204e-14
GTF2H3	0.910002	5.71884e-15
ERLIN2	0.90978	2.71789e-14
CAV1	0.909776	1.09787e-13
VAV1	0.909625	4.6002e-17
DCP2	0.909514	9.00486e-17
NUFIP2	0.909159	2.80219e-16
SLC16A7	0.908977	2.94985e-13
ALDH6A1	0.908966	3.27612e-15
KAZN	0.90872	7.93413e-16
ANKRD35	0.908537	8.77768e-14
EPHB1	0.908453	4.10128e-15
PTPN13	0.908331	2.9648e-15
PEX7	0.908275	4.16596e-16
IPP	0.907853	6.75929e-14
NR4A2	0.907724	7.9275e-17
EVI2B	0.907136	1.47024e-17
PPIC	0.907011	2.32554e-15
SCCPDH	0.906941	2.25809e-16
LDLRAD3	0.906929	1.18892e-15
C9orf9	0.906922	2.8192e-16
BMP2	0.906917	4.10725e-15
DZIP1L	0.906911	1.16089e-15
EPCAM	0.906898	1.82364e-15
HDAC11	0.906832	3.59679e-15
MAMLD1	0.906657	2.09983e-13
TPD52L1	0.906483	4.34465e-15
ARHGAP9	0.906459	5.73282e-17
GNAI1	0.906396	1.18172e-15
LOC100505666	0.90635	2.71761e-15
PIK3R5	0.906245	8.58065e-14
LPAR6	0.906207	7.87124e-16
IFT46	0.906108	1.12457e-15
PDZD2	0.906095	5.79751e-16
S1PR5	0.905908	7.09112e-15
COMT	0.905788	4.56086e-16
LOC101927164	0.905758	3.64849e-15
ADGRF4	0.905443	2.30063e-13
ARL1	0.905187	1.77306e-15
DUSP10	0.905141	2.67423e-15
POLD2	0.905123	6.39912e-14
RFC3	0.90497	2.38987e-14
MTX2	0.904904	7.54532e-14
PIGN	0.90481	4.21223e-15
EFNB2	0.904314	9.10975e-15
RIN1	0.904197	6.98927e-16
DENND2C	0.904151	6.01261e-15
TMEM69	0.904072	1.00507e-13
VAV3	0.903925	7.03941e-15
TEAD3	0.903787	4.43928e-15
ZNF268	0.903651	1.03401e-14
ATP8B2	0.903254	7.19539e-15
APBB2	0.903238	2.53215e-14
TMSB10	0.90314	7.29698e-15
TTC12	0.90309	6.81231e-15
KLK13	0.903054	1.56273e-14
SH3GLB2	0.903036	5.60599e-15
NR4A3	0.902885	7.71557e-13
MAGI1	0.902804	5.23552e-13
FAM127C	0.90269	2.77197e-14
P2RY2	0.902641	6.5441e-13
RARG	0.902543	7.46189e-15
FGFR1	0.902535	3.49104e-13
MARVELD1	0.902469	1.7629e-14
CCDC58	0.90234	1.50376e-14
KRT16	0.90224	5.95787e-16
FDXR	0.902098	3.18352e-14
TRIT1	0.902086	1.45625e-12
RNF43	0.902062	2.89431e-14
SH2B3	0.902029	2.6149e-14
CETN3	0.901965	1.78087e-14
RAB38	0.901948	8.47788e-15
SPATA6	0.901811	8.27224e-15
AQP3	0.901788	6.26249e-14
CLDN8	0.901786	6.9969e-15
ZNF204P	0.901761	1.12561e-13
SCARB2	0.901479	2.23949e-13
METTL8	0.901446	4.7784e-13
MAP2K1	0.901135	3.07521e-14
SMAD1	0.900762	2.50239e-14
LY9	0.900723	1.04324e-16
BMF	0.900524	1.4154e-13
GRTP1	0.900448	2.4111e-13
ZFYVE9	0.900049	1.70953e-13
CYB561A3	0.900009	3.68724e-15
CBR1	0.899937	1.29223e-13
MTSS1L	0.899703	4.84509e-14
AMPD2	0.899566	1.59375e-15
TRIP10	0.89952	1.34287e-12
TMEM45A	0.899297	3.68218e-15
BACE1	0.899263	9.46594e-15
EEF2K	0.899077	2.81388e-16
MAP3K6	0.89897	3.66118e-16
HES1	0.898921	1.80122e-15
SNRPD3	0.898813	4.46125e-13
SCUBE2	0.898639	1.67818e-15
DOCK8	0.898491	6.56673e-14
HOXA5	0.89848	4.10021e-14
SH3PXD2A-AS1	0.898392	1.38221e-14
COL27A1	0.898305	6.06054e-15
TMEM106B	0.898223	3.81872e-12
LOC100128361	0.898198	3.72144e-14
RBFOX2	0.897979	4.79888e-13
ZNF440	0.897651	3.30272e-15
IPPK	0.89718	4.04078e-14
ADAM19	0.897161	1.06177e-12
TAX1BP3	0.897134	8.65158e-16
ZC3HAV1L	0.897117	1.59794e-14
ZYX	0.897093	2.35204e-13
TMEM209	0.897082	1.30919e-13
DUSP2	0.897064	6.38053e-15
ENDOD1	0.897064	5.68567e-13
MAP4K1	0.897044	4.85302e-14
AKT3	0.896726	1.32497e-16
RLF	0.896713	3.92613e-14
TMEM9	0.896567	2.9172e-14
WDR34	0.896363	5.61838e-14
SLC25A10	0.896222	2.10597e-14
EDIL3	0.896075	1.8962e-13
MYO1G	0.89594	1.55449e-12
ANXA4	0.895923	1.86615e-14
MYCL	0.895811	5.65539e-15
TRAF1	0.895791	3.76528e-13
BCKDHA	0.89574	1.3357e-13
BDH2	0.895535	1.57335e-12
ITGA3	0.895495	4.8698e-14
NDFIP2	0.89541	4.015e-15
SYNJ2BP	0.895366	5.32214e-14
E2F8	0.895335	1.63559e-14
BAIAP2L1	0.895211	1.01919e-13
CSRNP1	0.895181	1.08165e-13
CTSF	0.895175	4.05131e-14
H19	0.894873	1.81302e-14
ZNF57	0.894792	4.14046e-14
PCDHGA10	0.894778	2.08512e-13
BMPR1A	0.894723	4.77416e-13
CALCOCO1	0.894528	7.42063e-14
TOP1	0.894398	6.85874e-13
GALNT1	0.894158	3.35371e-14
FAM206A	0.894111	3.4561e-12
IFT81	0.894101	1.72386e-14
GMFG	0.894071	4.80717e-16
STOX2	0.894013	1.23776e-13
GRHL1	0.893973	1.76293e-14
TPBG	0.893708	9.99732e-15
ITGB2	0.893577	1.5088e-14
RTN4RL1	0.893559	4.25399e-13
EGR1	0.893513	1.22981e-15
SCRN3	0.893462	2.6619e-13
ZNF518A	0.893264	6.19267e-14
HOXA6	0.89323	9.03143e-14
NXPH4	0.892792	1.63574e-14
PDE4A	0.892787	2.31629e-12
HADH	0.892746	1.07427e-13
NPR3	0.892654	3.54436e-13
PTGS1	0.892517	1.1706e-14
PPIP5K1	0.892483	1.8163e-13
UTP20	0.892428	1.79816e-13
C1orf21	0.892423	2.04137e-13
MCL1	0.892396	9.36535e-16
CYBRD1	0.892322	1.91616e-14
SNX9	0.892102	1.99009e-12
CLTB	0.892087	9.76168e-14
FLG	0.891969	2.8955e-14
GATB	0.891748	2.44714e-13
BCAN	0.891739	4.40285e-13
GRB2	0.891476	2.45974e-12
HSPA6	0.891312	1.05576e-14
ROBO1	0.891298	4.13653e-15
CDH22	0.891291	5.89681e-14
TP53	0.891274	7.12161e-13
PPP1R15B	0.89126	2.2525e-12
DDAH1	0.891236	4.98312e-13
BAZ1A	0.891231	3.78915e-14
SLC20A2	0.890927	5.38463e-13
DST	0.890841	1.58268e-15
SLFN11	0.890761	2.43757e-16
CAMSAP3	0.890755	8.01761e-15
SYNE3	0.890736	1.43118e-13
ARID3B	0.890675	1.60375e-12
RAB11FIP1	0.890387	4.71853e-14
CD74	0.890371	2.00804e-12
ARHGEF10	0.890306	2.5547e-14
PPARGC1A	0.889748	1.28241e-13
DTD2	0.889604	7.03926e-15
MAPKAPK2	0.889585	9.24047e-13
MIPOL1	0.889556	3.80834e-13
FHOD3	0.88928	3.047e-14
EFNA1	0.889095	2.37449e-14
LINC00640	0.889064	1.34974e-13
ST3GAL1	0.888856	1.65867e-14
FRMD4A	0.888734	4.27251e-15
MOB3A	0.88864	1.01868e-11
ITGA6	0.888445	3.14794e-12
EIF2AK3	0.888351	3.04e-15
ALDH4A1	0.888239	5.92793e-15
CCDC34	0.888224	6.32798e-13
TANK	0.888153	1.81348e-13
FBLIM1	0.887963	3.63827e-14
ZNF135	0.887913	7.49479e-13
ID2	0.887901	2.65908e-13
TSC22D2	0.887872	7.37396e-13
TYRO3	0.887726	2.26237e-14
MYBL2	0.887707	8.98209e-15
IDE	0.887456	3.87733e-12
DYNC2LI1	0.887431	9.28531e-14
ZNF429	0.886976	2.29923e-13
BBS1	0.886865	5.53693e-14
APPL2	0.886735	1.18524e-12
GRB7	0.88667	8.95953e-14
TPRXL	0.886668	1.52775e-13
CD55	0.886611	1.72787e-13
BARX2	0.88651	5.05155e-14
BMP4	0.886506	1.10931e-11
CYP39A1	0.886433	7.97912e-14
ST14	0.886392	1.45016e-15
ATP9A	0.88622	4.14612e-14
PRSS8	0.886112	3.98058e-13
ZNF557	0.885991	1.03418e-12
VIPR1	0.885989	3.23657e-13
LTB4R	0.885855	8.00658e-12
TRUB1	0.88563	6.81265e-13
SMO	0.885599	4.47989e-13
ARFIP1	0.885529	3.05314e-13
CNTN1	0.885175	2.46301e-13
ZNF462	0.885044	9.02054e-13
LOC374443	0.884985	1.1869e-15
SEC14L1	0.884954	2.48682e-12
TRPM1	0.884935	1.94318e-13
FHL2	0.884867	4.15454e-14
FAHD1	0.884744	9.21698e-13
PEMT	0.884728	1.84328e-13
DNAJC16	0.884462	2.39022e-13
ASAP3	0.884399	1.10639e-12
DENND3	0.884367	1.90528e-11
RBP1	0.88432	4.31011e-14
KRT77	0.884196	2.26792e-12
SH3RF1	0.883978	2.44814e-14
GPAA1	0.883719	1.91403e-13
WWC1	0.883684	3.12249e-12
C4orf27	0.883647	7.34118e-13
DISP1	0.883563	4.30114e-13
RALGPS2	0.883535	1.54546e-13
FMO4	0.883403	7.98309e-13
ERI2	0.883397	5.15202e-13
LPPR4	0.883308	7.58097e-14
LINC00900	0.883308	1.2095e-13
AKAP13	0.883107	1.21217e-12
GNL3L	0.883071	8.5122e-13
IL27RA	0.883001	3.76592e-14
ARHGAP32	0.882937	1.09991e-12
HLCS	0.882887	5.0568e-12
CIT	0.882878	2.8704e-14
MAP4K5	0.882571	1.00913e-12
RABL3	0.882507	1.52252e-12
POLA1	0.882389	8.72781e-13
FAM167A	0.882264	2.8554e-12
RASSF5	0.88223	7.85782e-14
PDLIM1	0.882212	2.99508e-14
RBPJ	0.882196	2.34507e-12
ISG15	0.881873	5.64973e-13
ERAP1	0.881671	1.26068e-13
KDF1	0.88167	1.80848e-13
LINC-PINT	0.88166	3.32453e-13
SLC39A8	0.881611	2.68235e-12
CYP4B1	0.881574	1.79614e-13
TMEM168	0.88153	7.71774e-12
TTC8	0.881471	9.57399e-13
AK3	0.881185	1.13675e-12
NFAT5	0.881161	1.12773e-12
SLC43A1	0.881085	2.19988e-13
GDI1	0.880966	1.14561e-13
JMJD6	0.880826	5.97623e-14
RNF213	0.880457	4.16472e-13
B4GALT5	0.880399	2.4877e-12
BAIAP2	0.88039	1.84028e-14
WDR12	0.880324	7.55554e-12
PPOX	0.880264	1.19434e-12
CHST3	0.879982	7.3413e-13
MCC	0.879941	2.86266e-12
ZC3H12A	0.879924	4.36352e-12
PLEKHG2	0.879879	5.63239e-12
PARVG	0.879632	2.06367e-12
TTC37	0.879433	1.33041e-11
PEX3	0.879216	5.4228e-12
LRRCC1	0.879171	2.28536e-12
CMTM7	0.878995	3.71574e-14
MAPK13	0.878993	2.45755e-13
LTB4R2	0.878966	2.42222e-13
HDDC2	0.878784	2.13675e-11
KMT2E	0.87874	7.04625e-14
FXYD5	0.878621	7.12245e-13
SPRYD3	0.878315	3.67559e-14
CDS1	0.878182	1.39576e-12
ASPM	0.878147	5.74105e-12
KCNA3	0.8781	4.67066e-14
EVI2A	0.878037	1.50979e-14
NAPEPLD	0.87792	1.47362e-11
MEGF6	0.877755	6.50824e-14
NPC1	0.877618	4.18362e-13
ABCC1	0.877594	1.18106e-13
TMED5	0.877467	2.32497e-13
TOM1L2	0.877407	8.65733e-14
AGAP2-AS1	0.877243	2.4444e-12
BCHE	0.877224	1.6188e-11
COL18A1	0.87722	1.85114e-13
MAP7D1	0.877161	8.73185e-12
COPS7A	0.87701	3.43979e-12
LUZP1	0.876891	1.71395e-13
ECHS1	0.876883	3.64994e-12
VWA2	0.876615	6.14917e-12
BCKDHB	0.876522	1.01273e-12
TSTA3	0.876173	4.3233e-12
ZFP62	0.876012	8.52871e-12
EMC1	0.876005	9.03114e-12
MRPS23	0.875703	2.07691e-12
SUMF1	0.875643	2.19452e-13
GPR132	0.875478	7.17655e-11
COL21A1	0.875387	1.00511e-12
EDNRB	0.875331	8.99761e-12
ITSN2	0.875288	3.62443e-12
HIVEP2	0.875241	5.28404e-12
LZTFL1	0.875176	1.26089e-11
KDELC2	0.875132	3.20556e-13
WAS	0.875127	6.52486e-12
PRRC2C	0.874916	2.4213e-12
GINS1	0.874874	3.91498e-12
MUT	0.874782	9.84245e-13
CAB39	0.874498	2.57552e-12
PAWR	0.874391	4.07549e-14
ZBED5-AS1	0.874368	3.75753e-13
ITGB6	0.874336	1.00355e-11
TNIP1	0.874241	2.58814e-11
FAM83G	0.874225	1.03855e-12
COQ9	0.874208	1.18136e-12
BRCA1	0.874141	5.16659e-13
RNF135	0.874125	4.06333e-14
STAG2	0.873786	3.77375e-15
TBX3	0.873783	5.11301e-12
ALDH18A1	0.873773	1.19257e-11
MARK1	0.87376	5.44646e-12
PCBD2	0.873728	3.02461e-11
PTP4A2	0.8736	4.34686e-15
ZNF471	0.87359	1.87038e-12
TEF	0.873365	4.77065e-12
RPS6KA3	0.873264	2.06384e-13
FMO1	0.873147	1.5008e-12
PIK3R2	0.873141	5.57451e-14
ETAA1	0.873098	2.59399e-12
ASH2L	0.8728	2.39962e-13
EHBP1	0.872762	1.61681e-11
PAK1IP1	0.87266	1.44613e-12
DLK2	0.872642	1.6033e-12
NIPSNAP1	0.872586	1.49553e-12
SCOC	0.872561	3.75005e-12
LRRC45	0.872535	4.03635e-12
TUG1	0.8725	2.08348e-12
SEPT5-GP1BB	0.872487	2.90092e-13
SHMT1	0.872455	1.52343e-13
WAC-AS1	0.872418	3.27805e-11
LAMC2	0.872355	5.78048e-14
FAM200A	0.872178	3.62528e-12
DDIT4	0.872156	3.62668e-12
BSPRY	0.871888	1.74657e-12
TPI1	0.871772	2.77672e-12
IL18	0.871675	9.96243e-14
NT5DC1	0.871666	3.08746e-12
KREMEN1	0.871568	1.51778e-13
PAAF1	0.871175	3.96446e-13
RSRC2	0.871136	7.36878e-14
GABARAPL1	0.871087	7.65175e-14
PSMB7	0.870981	6.56471e-13
ARPIN	0.870339	2.36302e-12
UBTF	0.870186	9.17868e-12
DOCK10	0.870059	8.71266e-14
MBNL3	0.870003	6.72699e-11
PCDHGB6	0.86995	1.45946e-12
ATP10D	0.869764	2.94524e-12
GSTZ1	0.869695	4.18525e-12
MRPS7	0.869603	1.24257e-11
FARSB	0.869549	2.25452e-12
ALG8	0.869431	5.55531e-12
KREMEN2	0.86935	2.34915e-13
CTNNBIP1	0.869002	9.90806e-14
ZNF623	0.868995	2.32584e-12
PLAUR	0.868899	3.52345e-11
ELMO3	0.86882	1.00726e-12
MAPKBP1	0.868634	9.02448e-14
NEIL2	0.868471	7.7446e-11
MTA3	0.868358	4.33841e-12
ARHGEF2	0.868337	2.57303e-11
UBR5	0.868154	1.90224e-11
USP40	0.867927	9.01443e-13
SAMD8	0.86788	9.70427e-12
RCSD1	0.867738	1.00512e-11
PEBP1	0.867705	9.1436e-12
CYR61	0.867542	1.31587e-11
C11orf49	0.867404	1.29233e-12
AMOTL2	0.867317	1.72747e-11
TNFRSF4	0.867314	2.90182e-11
ENDOU	0.867302	3.21603e-12
MFSD6	0.867128	7.75389e-12
PLA2G4E-AS1	0.867025	2.227e-12
SLC30A6	0.866818	9.23874e-13
TCEA3	0.866712	1.21558e-12
SEMA5A	0.866676	7.23876e-11
PERM1	0.866544	1.85554e-12
PYGL	0.866469	2.51285e-13
ZNF280D	0.866322	1.362e-12
MRPL27	0.866239	2.56655e-11
KLK7	0.866218	3.26355e-12
DUSP8	0.866106	9.22325e-12
GABRE	0.86602	7.20944e-12
ACAD9	0.865991	2.61397e-12
CCNL1	0.865811	2.78652e-12
TJP1	0.865801	3.60476e-12
KBTBD7	0.865679	1.55405e-12
MAK16	0.86565	7.44427e-12
GOPC	0.865523	3.75899e-11
ROCK1	0.865494	3.34315e-11
KIAA0895	0.865447	7.66843e-13
APPL1	0.865368	1.94239e-11
LGALSL	0.86534	2.6716e-13
P4HA2-AS1	0.865135	3.55843e-12
GNA11	0.865135	8.04632e-14
TMEM30B	0.865113	5.97092e-12
LONRF1	0.865105	2.9253e-12
MRPS16	0.865088	3.87736e-12
HCST	0.865067	9.82786e-13
ZNF772	0.864974	1.5206e-11
CHADL	0.864962	8.00166e-13
ZNF544	0.86495	5.57455e-12
EHHADH	0.864925	7.62229e-13
FERMT3	0.864912	1.83335e-11
ALS2CL	0.864891	3.7365e-13
SETD5	0.864664	1.73935e-11
BCL2L10	0.864631	1.51533e-12
TCIRG1	0.86455	6.99009e-11
TBL2	0.864519	3.70207e-12
PAICS	0.864451	3.51762e-12
ENPP2	0.864422	2.32306e-11
SIK3	0.864231	2.25219e-11
PITPNC1	0.864121	2.88162e-13
ATP5F1	0.86412	1.48397e-11
SLC25A23	0.864043	1.34795e-10
WNK2	0.864008	1.47654e-11
AASDH	0.863981	2.05346e-11
RAD50	0.863914	7.22736e-11
B4GALT1	0.86389	4.23512e-11
DCBLD2	0.863883	1.13521e-12
LOC101928103	0.86366	9.39705e-12
NDUFA9	0.863599	1.34312e-11
LURAP1L	0.86346	2.32335e-12
PCDHB13	0.86342	3.152e-11
TMEM134	0.863196	1.15949e-12
PHLDA3	0.863149	2.26104e-12
HOXC6	0.86307	1.48134e-11
SH3PXD2A	0.86305	6.24385e-12
ELL3	0.863	1.29621e-12
P3H2	0.862834	2.19106e-13
MECP2	0.862702	6.81253e-13
ELMOD2	0.862668	4.47011e-11
ZHX2	0.862577	5.51637e-12
NDUFA4L2	0.862555	8.73035e-13
GAMT	0.862529	5.48438e-13
PCBP1	0.862386	1.9847e-10
NHLRC2	0.86234	4.45081e-12
MTCH2	0.862325	2.22984e-12
JMJD1C	0.862179	7.54178e-14
PGAP3	0.862076	3.59074e-11
APC	0.861867	1.67188e-12
CCDC90B	0.861821	8.15269e-13
RWDD2B	0.861715	1.19395e-10
SMIM15	0.861569	2.95895e-11
MGST2	0.861295	8.92128e-12
STXBP5	0.861182	1.66849e-11
SERTAD4	0.861177	7.12521e-11
C11orf80	0.861137	3.69619e-11
GTPBP10	0.86099	2.24227e-11
TCEAL4	0.86091	8.92537e-11
TMEM241	0.860883	3.00824e-12
SPEN	0.860838	6.06816e-12
KIAA1522	0.860705	5.66739e-13
BLCAP	0.860526	1.58209e-11
ENTPD5	0.860501	4.49648e-12
LINGO1	0.860477	1.69894e-11
RTKN	0.860443	1.08099e-12
FAM57A	0.860411	7.00066e-14
RNF170	0.86041	6.04771e-11
PAK2	0.860254	2.94199e-12
MCM4	0.859895	1.56576e-11
CNKSR1	0.859867	2.05314e-12
DENND4C	0.859858	4.10537e-12
PCYOX1	0.859786	6.84214e-11
PSMG1	0.8597	4.96751e-11
RAP1B	0.859678	2.82688e-12
LRRC49	0.859488	1.06799e-11
RASSF6	0.859093	1.08121e-10
PITPNM1	0.859062	1.29804e-10
SELENBP1	0.859028	1.90445e-12
ZNF595	0.858894	6.07945e-11
RHOT1	0.858808	1.38382e-12
ADAM8	0.858745	2.00414e-11
DLGAP5	0.858737	3.83291e-12
ARHGEF5	0.858684	8.06059e-12
MRPL37	0.858558	5.39463e-12
ESF1	0.858531	5.85064e-11
STXBP6	0.858524	1.11821e-11
SMAD5	0.858323	1.58846e-10
NOV	0.858142	2.04308e-12
CENPP	0.858109	4.01102e-11
CCDC171	0.858065	5.02351e-12
IFT74	0.858008	2.76339e-12
ZNF813	0.85794	5.6039e-11
ZNF436	0.857899	2.5565e-11
ARHGAP1	0.857861	1.16056e-11
2016-09-06	0.857816	4.33529e-13
SFRP1	0.857772	4.29456e-12
MIR99AHG	0.857582	1.37388e-11
SOAT1	0.857495	3.37917e-11
CENPU	0.857448	1.89719e-11
PLCH2	0.857058	5.82697e-12
MID1	0.85703	1.60573e-11
DHFR	0.856952	4.06953e-11
EXOSC7	0.856775	3.75426e-12
COQ5	0.856602	3.23881e-12
TOP2A	0.85652	9.3626e-12
ANKRD18B	0.856467	1.46277e-11
STAM2	0.856283	3.15159e-13
CKMT2-AS1	0.856166	3.63484e-11
ICT1	0.856077	1.05503e-11
RRP15	0.855926	6.9448e-10
NKAPP1	0.855769	1.12906e-11
ARMCX5	0.855703	3.06028e-11
KITLG	0.855403	1.99318e-11
DHX32	0.855249	7.1533e-12
PLEKHA2	0.855068	3.39708e-13
ATP5H	0.854433	8.8769e-11
CCDC149	0.854413	1.61892e-11
MYO9B	0.854309	2.75008e-10
ASAH1	0.854267	1.34251e-12
ZNF703	0.854222	1.32657e-10
BTF3L4	0.854097	6.44508e-12
MAPRE3	0.853994	2.49739e-10
RAI14	0.853869	4.72553e-11
HSBP1	0.853664	7.81617e-12
ISG20	0.853557	4.41668e-11
C12orf4	0.853508	1.23452e-10
DIXDC1	0.85343	5.95228e-11
SLC39A2	0.853418	2.94235e-11
METTL10	0.853191	6.66117e-12
QSER1	0.853151	1.07442e-12
SCNN1B	0.853128	9.62784e-12
ANKEF1	0.853027	2.18401e-11
CDC42EP1	0.852995	2.33444e-12
MBTPS2	0.852773	5.07888e-11
ST8SIA4	0.852483	1.1495e-10
GPR55	0.852448	4.33045e-12
RC3H2	0.852413	1.10806e-11
OVOL1	0.852383	8.38418e-13
HSD11B2	0.852266	1.04489e-10
URB1	0.852261	8.78829e-11
FAM83F	0.852215	4.14788e-12
MAFG	0.852148	1.14179e-10
AGPAT9	0.852147	5.52574e-11
FLG2	0.852106	5.09112e-11
ACADM	0.852093	4.43269e-11
TNFRSF10B	0.852083	2.15744e-11
SNX24	0.851804	8.13921e-12
PYCARD	0.851665	1.61587e-12
CDC42SE2	0.851665	1.34884e-12
ZSCAN18	0.851496	2.63152e-10
CLK3	0.851258	2.52991e-11
ADAM15	0.851234	3.4711e-12
USP30	0.851075	5.60852e-11
BOLA3	0.850992	2.71397e-10
SPTSSB	0.85095	3.56626e-11
KIF20A	0.850861	1.61863e-11
PALM	0.850781	8.0974e-12
RAB40C	0.850675	4.95503e-12
KCNK7	0.850609	8.11612e-12
SOX7	0.850608	4.94475e-12
IL17RC	0.850606	2.86949e-12
CUL5	0.850576	1.05554e-11
FHDC1	0.850391	4.50871e-11
ZDHHC12	0.850349	1.17287e-12
DIS3L	0.850145	1.98942e-11
ARHGEF35	0.85009	1.17486e-11
SPAG16	0.850027	1.19181e-10
ALKBH3	0.849899	2.67174e-11
ARHGAP21	0.849864	1.14636e-10
IFNAR2	0.849769	9.21554e-12
LRRC16A	0.849755	8.29534e-12
TCTN2	0.849578	2.96278e-10
NDUFB7	0.849552	4.3835e-12
KLHL42	0.849472	1.29059e-10
MGST3	0.849403	6.34434e-11
NFIC	0.84929	1.70958e-13
AGAP1	0.849241	6.76603e-11
LYRM7	0.84924	8.54624e-11
WNT4	0.848977	1.20627e-12
EHD2	0.848697	2.55208e-12
SHROOM2	0.848672	6.56113e-11
LOC100130691	0.848565	2.37941e-11
EBPL	0.848554	6.46052e-11
CHCHD4	0.848511	8.24193e-11
MRPS35	0.848343	3.24273e-10
SMOC2	0.848124	2.37094e-11
NEURL1B	0.848118	2.32094e-11
PHLPP2	0.848085	1.95278e-12
PLEKHO2	0.848042	8.46621e-10
GTF3C1	0.847993	6.00405e-12
TNFSF8	0.847953	2.68845e-13
TMEM5	0.847896	2.50018e-11
MYO5B	0.847771	8.71734e-11
NABP1	0.847695	4.95263e-11
CHD1	0.847616	3.31804e-12
POLDIP2	0.847354	4.28282e-11
FAM172A	0.847219	4.11471e-11
AASDHPPT	0.847121	3.04046e-10
UFL1	0.847078	5.54315e-11
FKTN	0.847005	3.02842e-11
GEMIN4	0.846918	9.03468e-12
PIR	0.846815	4.30816e-11
CYLD	0.846722	5.51213e-13
GAS2L1	0.84661	3.01909e-11
CLTCL1	0.846563	6.19665e-11
RBM39	0.846559	1.26139e-12
NDUFA10	0.846519	7.51383e-11
RRM2	0.846463	1.20156e-11
IPO8	0.846452	2.73422e-10
CYB561	0.846294	6.6077e-10
POP1	0.846262	3.63751e-11
CALD1	0.84624	1.24925e-10
ZBED6	0.845948	2.99032e-12
MCUR1	0.845839	1.76127e-12
RBM3	0.845772	2.39281e-10
NET1	0.845717	1.17938e-11
EID1	0.845709	2.27521e-10
SMC2	0.845052	9.97803e-11
SLC25A12	0.845037	8.72014e-11
ZNF320	0.844966	1.56209e-10
CEP55	0.844869	3.09092e-11
MICAL1	0.844852	5.30106e-10
PAPSS1	0.844815	1.44462e-10
NOC3L	0.844773	2.69574e-11
PTRF	0.844746	4.97484e-11
BCL11A	0.844742	3.76206e-12
NME1	0.844668	3.47112e-11
ARHGAP4	0.844437	9.0105e-11
CSTA	0.844384	1.58681e-12
CFLAR	0.844151	8.66543e-11
CAD	0.844077	1.65935e-11
ALDH9A1	0.843908	2.92551e-11
LINC00667	0.843872	1.47312e-11
SUCLA2	0.843771	2.97261e-11
OSMR	0.843673	6.42634e-10
FADS3	0.843666	2.04258e-10
LOC100506860	0.843577	1.45382e-11
ATP6V0A1	0.843506	5.5098e-11
TPM3	0.843494	4.4437e-11
CACHD1	0.843483	2.23749e-10
AP4E1	0.843474	4.73e-10
S100A7	0.843367	1.27389e-11
TRMT5	0.843311	8.90572e-11
EIF2B3	0.843299	6.7009e-10
KIAA1715	0.843278	1.18478e-10
DSTN	0.84319	2.07532e-11
NEO1	0.842874	2.28458e-10
RELT	0.842816	1.70598e-10
COMMD4	0.842675	6.1399e-11
APOOL	0.842638	3.96175e-11
DPP6	0.842606	2.06305e-11
NMRAL1	0.842334	8.75331e-12
ETV5	0.842267	5.71562e-11
HMGN2	0.842194	4.96321e-10
PCMTD2	0.842036	3.02209e-10
RBP7	0.841649	2.31018e-11
ZSWIM6	0.841529	5.0885e-11
NKPD1	0.841524	1.52742e-10
CD24	0.841439	2.55655e-11
TMEM43	0.841352	7.54774e-11
WFDC2	0.841201	1.38455e-11
GSTM3	0.84116	3.06889e-10
XPNPEP3	0.841084	3.25622e-10
TRAPPC6A	0.841024	1.66532e-10
LMO7	0.840947	3.83182e-10
HSPA13	0.840769	4.6046e-12
LZTS1	0.840714	1.1141e-10
IL17RE	0.840667	4.32316e-11
TTC30A	0.84061	1.95483e-10
NUPL1	0.840588	1.79146e-10
HOOK2	0.840553	1.09757e-10
DGCR2	0.840482	1.95798e-10
PPP3CC	0.840446	8.15341e-11
STX7	0.840433	1.04644e-10
ATP5G1	0.840301	1.13411e-10
LGALS7	0.840272	1.86138e-11
TUBGCP5	0.840244	2.77829e-10
FBXO17	0.840079	3.26797e-11
SMC6	0.839974	3.66035e-10
FMNL3	0.839899	1.14086e-10
TTC27	0.839637	6.12592e-11
SIGMAR1	0.839533	2.49185e-10
SYNJ2	0.8395	8.01684e-10
GLRX	0.839496	5.11565e-11
LOC730102	0.839467	5.05761e-10
JAK1	0.839449	2.49337e-11
NEDD4	0.839338	4.00612e-12
RILPL2	0.83931	7.10046e-12
ITGB2-AS1	0.839105	5.77637e-11
TLN1	0.838925	2.35169e-09
MLH3	0.838832	7.30551e-10
EFHC1	0.83874	3.41347e-10
LIMA1	0.838691	2.57841e-09
KLF8	0.838675	1.50156e-11
GADD45A	0.838591	6.67927e-11
EFCAB7	0.838409	1.37732e-09
TFAP2B	0.838396	3.93911e-10
ATP5A1	0.838389	1.3984e-09
TMA16	0.838382	2.88549e-10
THNSL2	0.838287	1.54506e-11
TCHP	0.838254	2.99011e-11
IARS2	0.838248	1.14528e-09
IRS1	0.838232	4.08673e-10
IL21R	0.83811	1.09142e-11
ZNF480	0.838109	7.82948e-10
NUAK1	0.838092	2.58019e-10
ELAC1	0.83807	2.4711e-11
NLRX1	0.838009	4.67043e-11
CCDC88B	0.83792	3.03835e-11
PTGES	0.83767	2.00972e-11
B4GALT2	0.837654	6.54577e-12
COPZ2	0.837547	1.44953e-11
FJX1	0.837533	1.01611e-11
FAM189A2	0.837473	4.48685e-11
PGM2	0.837379	5.30809e-11
EI24	0.837344	1.45674e-10
UBE4B	0.83724	1.46056e-11
DTWD2	0.83719	1.39911e-10
FAM13C	0.837178	2.12252e-10
UACA	0.837167	5.5607e-11
CRLF1	0.837095	2.45377e-11
ARHGEF34P	0.837085	4.76518e-11
GOLGA7B	0.836793	5.12617e-10
PPP5C	0.836758	3.49314e-10
C7orf73	0.836438	2.26416e-11
GABPB2	0.836275	2.54886e-09
LINC01550	0.836145	1.04802e-10
HK2	0.836098	8.71644e-10
JAZF1	0.836046	4.56939e-10
LOC653602	0.836033	4.53119e-11
LYPLAL1	0.836002	3.47842e-10
MRPL19	0.835935	2.54857e-10
NFASC	0.835839	8.18623e-10
ULK3	0.835832	8.63211e-11
CCDC6	0.835371	4.68873e-12
FAIM	0.835309	1.24582e-11
LOC284023	0.835245	2.54513e-10
MTCH1	0.835201	6.04169e-12
NAP1L1	0.83507	1.32723e-11
DUT	0.835049	2.27607e-09
AAR2	0.835044	4.58962e-11
ENO2	0.834844	1.15595e-11
GPX2	0.834822	4.77845e-10
ZC3H11A	0.834818	4.97847e-11
MRPS28	0.834818	2.08884e-10
GCSHP3	0.8346	6.88313e-11
LRP5	0.834565	2.94397e-11
SETMAR	0.834389	2.31867e-10
GULP1	0.834256	1.68513e-10
ANK3	0.834175	1.7399e-10
MCCC2	0.834098	5.80801e-10
TSR1	0.834018	4.59635e-10
EPHB3	0.833856	2.43966e-12
ELF1	0.833841	2.2349e-11
CENPA	0.833796	3.23499e-10
SMIM19	0.83377	3.44565e-10
LINC00673	0.833615	6.81963e-10
BAG1	0.833474	7.73608e-10
DMD	0.833473	1.57051e-10
HIBCH	0.833254	1.11694e-10
BZW2	0.833229	4.52184e-10
LINC01004	0.833139	5.81585e-10
C21orf59	0.833075	5.50349e-10
ASPA	0.833026	2.85276e-11
FRK	0.833016	9.25224e-10
THOC7	0.832864	8.82108e-11
EPHA1	0.832804	3.54721e-11
ZC3H14	0.832755	2.599e-10
MGC27345	0.832752	2.86781e-10
CLCC1	0.832748	2.21547e-11
ZKSCAN1	0.832432	1.68107e-11
ANKRD44	0.83232	2.42896e-11
CXCR3	0.832285	1.17496e-10
COA3	0.832281	6.31145e-11
EPN2-AS1	0.832186	1.4993e-10
DQX1	0.832177	3.44697e-10
ARHGEF9	0.832156	1.58075e-10
KCNMB4	0.832113	6.14277e-10
TMEM123	0.832048	6.4558e-11
NOS1	0.832025	4.37212e-10
ZNF543	0.831998	1.93893e-09
TMEM8A	0.831576	2.17009e-09
FAM174A	0.831557	1.4667e-10
EML1	0.831448	9.79468e-11
ATG10	0.831336	1.42948e-09
METAP2	0.831185	1.66633e-10
GPR37	0.831164	2.50443e-10
DNMT3B	0.831004	7.72296e-11
TMSB4X	0.830906	7.37699e-12
SLC16A3	0.830886	1.75195e-10
KIT	0.830863	1.47556e-10
GFPT1	0.830856	1.37885e-11
SPINT1	0.830709	6.04901e-12
CCDC125	0.830696	1.01878e-09
ITM2B	0.830541	3.13733e-11
PPME1	0.830471	1.24881e-09
ZNF425	0.830383	3.81193e-10
HECTD1	0.830353	8.51474e-11
C20orf27	0.830341	1.84852e-10
AIG1	0.830315	1.53129e-10
NOL3	0.830283	6.94118e-12
TRAP1	0.830267	3.15018e-10
H2AFZ	0.83023	1.79925e-10
TRIM16	0.830101	9.80004e-11
FECH	0.829893	1.80733e-09
RALBP1	0.829863	5.0982e-10
GTF2H5	0.829594	1.10471e-09
KIF4A	0.82955	1.13814e-10
FBXO4	0.829416	7.93318e-10
IPO11	0.829369	1.10681e-09
FUT10	0.829331	5.50396e-10
NFKB2	0.829199	6.89682e-10
ZNF512B	0.829182	1.33698e-10
SLC5A3	0.829115	3.64504e-10
SACS	0.82911	2.41616e-11
EIF2B1	0.829066	4.41909e-09
DIP2B	0.829032	1.28619e-11
GAB2	0.82899	3.28106e-09
CCDC43	0.82891	2.3192e-10
ZNHIT6	0.828828	4.24872e-10
PLOD1	0.828795	4.18235e-11
GAB1	0.828788	1.12094e-11
KMT2C	0.828695	1.71372e-09
MKS1	0.828605	2.41679e-10
S100A8	0.828499	8.67711e-11
TTLL12	0.828458	7.13538e-11
IST1	0.828428	4.34283e-10
C11orf31	0.828414	7.1247e-09
BCS1L	0.828349	3.37813e-10
DNPH1	0.828297	5.23296e-11
PNMAL2	0.828219	3.87767e-10
FPGT	0.828198	8.07276e-11
EMC4	0.827975	5.00047e-10
PLCL2	0.827869	4.27531e-12
LYPD3	0.827856	1.19633e-11
VMA21	0.827708	3.64511e-10
ERMP1	0.827655	4.45648e-09
IVNS1ABP	0.827596	1.42432e-09
ZBED5	0.827514	8.43482e-11
RASGRP3	0.827496	2.98889e-10
UTP15	0.827489	6.81674e-09
FAM135A	0.827287	4.17756e-11
POLR1B	0.827214	5.11051e-10
IFT22	0.827037	6.21911e-10
FGD6	0.826784	4.40992e-11
SSX2IP	0.826781	1.16116e-09
PSTPIP1	0.826779	1.16189e-11
SPON2	0.826497	3.4133e-10
TMEM132B	0.826492	1.04868e-09
LASP1	0.826327	2.61156e-09
DLG5	0.826277	5.91282e-10
POMGNT1	0.826211	7.46042e-11
IRF4	0.826121	2.82795e-09
DEDD2	0.826049	1.25048e-09
DHRS4L2	0.826035	6.08391e-10
CD9	0.825999	2.38413e-10
BIN1	0.825962	7.61895e-10
CSNK1D	0.825791	6.42464e-10
CCDC120	0.825781	2.07505e-11
EEA1	0.825707	3.04551e-11
ELOVL4	0.825638	2.72589e-10
DECR1	0.825587	5.10197e-11
TPTEP1	0.825559	1.40579e-09
MTPAP	0.825475	1.39926e-09
PRPF40B	0.825418	6.09903e-11
TSSC1	0.825402	4.81061e-10
WAC	0.825366	3.38626e-10
SRSF5	0.825357	2.37273e-09
COQ7	0.825336	2.44549e-10
TKFC	0.825272	2.07357e-10
FBXW8	0.825125	2.70796e-09
TUFT1	0.825041	1.05681e-09
FAM65A	0.824849	6.5988e-09
CBR3-AS1	0.824842	1.71987e-10
COQ3	0.824611	6.36809e-10
NAE1	0.824289	2.53654e-10
ECHDC2	0.824153	2.3447e-09
BAP1	0.824109	8.17469e-11
GFM1	0.824033	1.43048e-09
MORC3	0.82388	3.41628e-11
BRAF	0.82386	2.43382e-10
SLC2A12	0.82384	4.25866e-09
PDZD11	0.823754	1.08201e-09
PET117	0.823644	8.44021e-10
PGAP2	0.823576	1.27706e-09
TMED3	0.823418	7.93903e-10
LINC01229	0.823349	3.22532e-10
MAGED1	0.823262	1.13181e-09
ELOVL5	0.823255	7.98672e-11
PPAPDC2	0.822878	2.93903e-09
CD164L2	0.822729	1.39371e-10
SLC35B3	0.822683	1.64802e-10
NDUFA7	0.822651	1.52338e-10
ARSD	0.822646	1.25198e-10
PLK2	0.822476	2.78193e-10
ZFAS1	0.82239	7.1911e-12
VCL	0.822387	2.94905e-11
LOC100129550	0.822347	1.25908e-09
CD81	0.822305	1.86071e-10
EFNA3	0.822303	1.06445e-09
ALG3	0.822119	2.31777e-10
ENSA	0.822114	1.60296e-09
MANEA	0.822053	1.47743e-09
KIAA1211L	0.822021	6.02502e-10
AGPAT6	0.821942	4.08055e-09
GLI2	0.821876	3.22204e-09
FGD1	0.821694	1.4459e-10
HSDL2	0.821665	7.88012e-10
MFSD3	0.821653	2.12333e-10
AASS	0.821567	1.38212e-09
ELL	0.821516	8.01398e-09
PIM3	0.821413	1.62097e-09
CELF2	0.821374	4.88327e-11
XPO4	0.82129	3.75192e-09
LRRFIP1	0.821288	5.16335e-11
RRM1	0.821283	3.53327e-09
SLC7A2	0.821222	2.99601e-09
FASTKD2	0.821058	3.50245e-09
AKR7A2	0.821046	6.46793e-11
RGS12	0.821007	2.25555e-10
HINT3	0.820865	4.41015e-10
C11orf74	0.820792	3.99195e-10
PLD1	0.820763	1.3037e-10
TMEM194B	0.820721	1.29643e-09
ABCD3	0.820684	4.74038e-10
AHCYL2	0.82062	1.79978e-09
PXMP2	0.820574	2.72102e-10
TIMM8B	0.820457	7.76877e-10
EDN1	0.820442	7.95898e-10
FAM134B	0.820422	3.10496e-09
BBS2	0.820364	5.41349e-09
LEPROT	0.820161	2.19202e-10
DGCR6	0.820131	2.18204e-10
ADH5	0.820129	6.8136e-10
TCTN1	0.820092	2.25616e-10
GIPC2	0.819881	4.47995e-09
PLXNA2	0.819879	8.97851e-11
REL	0.819757	2.15847e-09
CAAP1	0.819711	3.17423e-09
NIPSNAP3A	0.819705	6.36116e-11
KANK1	0.819629	6.71863e-09
CRTAP	0.819587	3.28789e-11
SYTL1	0.819573	7.36783e-10
EXOC6B	0.819555	2.38989e-10
ATXN7L3B	0.819524	4.62023e-09
NBR1	0.81944	1.96594e-09
GEM	0.819297	6.90381e-11
PODXL	0.819169	6.22864e-10
C11orf30	0.819045	1.37351e-10
PCNX	0.81904	1.83682e-11
ZNF138	0.81902	1.23913e-09
LIAS	0.818982	3.35367e-09
PIP4K2A	0.818961	1.50647e-11
TNFAIP8L3	0.818959	1.77467e-09
OSBPL1A	0.818945	2.21458e-10
XXYLT1	0.818824	5.36829e-10
CYBA	0.818404	1.9362e-09
ZNF561-AS1	0.818369	3.64093e-10
IQCE	0.818325	1.20284e-09
NDUFC2	0.818301	3.73188e-10
WFS1	0.818195	6.72279e-11
ARVCF	0.818165	1.43501e-10
TGFB1	0.818108	2.13637e-10
EPHX3	0.817976	4.05873e-11
PLXND1	0.817673	9.30359e-09
CAPN1	0.817664	3.30776e-11
TMEM68	0.81762	1.0493e-09
R3HDM2	0.817592	1.6683e-10
GLTP	0.817408	1.66646e-11
TXNRD3	0.817341	3.19724e-10
SDCBP	0.817185	1.25885e-10
NUCKS1	0.817173	4.83067e-11
LRPPRC	0.817134	3.4067e-09
SLC39A11	0.81699	1.06673e-09
TRNP1	0.81692	3.63706e-11
OSCP1	0.816699	1.11824e-09
FAM204A	0.816661	1.80634e-09
DAG1	0.816609	4.40602e-11
TMEM87A	0.816521	4.83446e-10
PKN2	0.816451	3.27592e-10
ZSWIM7	0.816375	2.06068e-09
CRTC2	0.816127	2.31323e-09
TYW3	0.816088	4.88139e-09
GPATCH1	0.816043	1.15586e-09
YES1	0.815916	7.56513e-09
FAM46C	0.815692	3.24073e-11
RAB40B	0.815531	4.52172e-10
DTWD1	0.815404	1.91975e-09
DOPEY1	0.815363	2.87927e-09
LYPLA1	0.81526	1.0516e-09
ZNF362	0.815114	7.46602e-11
RTF1	0.815083	2.55245e-10
PKP4	0.814904	1.37781e-09
SAP18	0.814445	9.15627e-09
FSTL4	0.814379	5.92371e-09
NUP37	0.814339	1.22594e-10
RNPEPL1	0.814308	1.14351e-09
CLCF1	0.814062	9.6725e-09
XBP1	0.813939	6.36061e-11
LRP11	0.813712	9.67596e-10
SPAG9	0.813681	4.09969e-09
ITPA	0.813652	1.23586e-09
SPPL3	0.813616	1.39223e-09
NREP	0.813587	1.15304e-09
MRPS33	0.813505	5.97222e-09
SREK1IP1	0.813428	1.50912e-09
PHF14	0.81336	9.73644e-09
SLC44A3	0.813341	4.24487e-10
PFDN5	0.813306	1.66694e-10
SLC4A7	0.813286	2.79267e-11
FAM102B	0.813279	2.9867e-11
PRLR	0.813158	1.7708e-09
FAM212A	0.813105	4.72598e-10
SLC25A46	0.813018	8.6809e-09
INPP5D	0.813003	1.05458e-10
CYP2W1	0.812967	2.89443e-10
BAZ2A	0.812913	4.39519e-09
TRIOBP	0.812824	3.79789e-11
HOXA10	0.812623	3.98626e-10
AACS	0.812617	4.41254e-09
COG6	0.812551	1.40213e-08
FAM122A	0.812491	8.70412e-09
MINA	0.81243	1.88607e-09
TMEM185B	0.812415	2.63337e-10
ACOX1	0.81233	5.91325e-11
BCAP29	0.81224	3.97347e-09
AK7	0.812204	1.00952e-09
WDR26	0.812179	1.90511e-10
ARL4D	0.81167	9.04478e-09
FEM1C	0.811637	5.86073e-10
DERA	0.81162	2.53634e-10
SLC52A1	0.811557	1.85787e-10
COMMD8	0.81146	4.61803e-09
ATP1B1	0.811343	7.85533e-10
RGS10	0.811284	1.82441e-10
TM9SF2	0.811259	8.90271e-10
TOLLIP	0.81125	7.47008e-11
ARL6IP5	0.811236	2.33144e-11
CADM1	0.811181	4.89361e-09
NOL9	0.81079	4.98438e-09
ADCY7	0.810741	7.08887e-10
SLC35C2	0.810694	9.41971e-10
DPH5	0.810676	5.30046e-09
MET	0.81064	1.62744e-10
CREBRF	0.810585	5.43461e-11
C16orf72	0.810512	5.12746e-10
MCEE	0.810372	3.53862e-09
LRG1	0.810213	2.31861e-10
RSRP1	0.81012	7.90344e-11
IL18R1	0.810056	2.17133e-09
DCLRE1A	0.81004	3.34824e-09
MYL6B	0.80985	1.44903e-09
UBC	0.809825	2.79983e-10
ACADSB	0.809662	5.30075e-09
ZNF75A	0.809607	5.86391e-11
STIP1	0.809557	2.466e-10
INSIG1	0.809524	2.6561e-09
SETBP1	0.809415	2.2431e-09
SORD	0.809394	1.86453e-10
SCAP	0.809394	2.17486e-09
MRPL23	0.809334	4.08677e-10
UQCC2	0.809231	2.80201e-09
PKD1	0.809122	9.77698e-11
KBTBD8	0.808925	7.13487e-10
CENPH	0.808653	2.90765e-09
TMEM120B	0.808617	6.45372e-09
UBAC1	0.808502	3.21156e-10
BICD2	0.808381	1.61491e-09
ICMT	0.808278	9.88555e-09
NRIP3	0.808181	2.57778e-10
PTPN1	0.808155	9.6538e-09
PPP3CB	0.808024	6.45277e-10
CRABP2	0.807952	1.04007e-08
AKIRIN1	0.807946	1.36406e-09
TRPV3	0.807854	1.52896e-09
ZG16B	0.807829	7.45988e-10
BRE-AS1	0.807813	2.74187e-11
TOMM6	0.807578	5.8422e-09
EIF4EBP2	0.807575	1.1449e-10
SKIL	0.807565	1.0027e-10
ZFC3H1	0.807557	4.66751e-09
SPRY1	0.807294	5.52474e-09
DCAKD	0.807269	5.61349e-09
ASAP2	0.807116	5.00006e-11
NFS1	0.806947	1.43019e-09
PPIL1	0.806855	6.20557e-10
CCND1	0.806777	1.00145e-10
UCK2	0.806639	1.38328e-10
HSPH1	0.806618	4.86456e-10
RNF145	0.806434	4.57313e-10
ZFP64	0.806357	1.30187e-09
DYNC1I2	0.806346	9.92613e-10
FAM104B	0.806182	5.60766e-09
EXOSC2	0.806158	4.95319e-09
ERO1L	0.806133	1.28789e-09
EDEM1	0.806127	2.41889e-09
ACER2	0.806059	1.01324e-08
ZNF844	0.805981	4.2779e-10
MGMT	0.805803	2.41352e-09
TUB	0.805748	1.34191e-08
MRPL3	0.805684	1.49167e-09
SLC38A4	0.80568	2.30339e-09
BRCC3	0.805562	1.83903e-10
ZNF606	0.805547	1.1485e-09
TPT1	0.805524	4.66957e-10
FOS	0.805292	1.83592e-09
TRPV4	0.805186	5.03311e-09
POP4	0.805119	2.14265e-09
PGRMC2	0.805095	6.16858e-09
PAF1	0.805075	3.24301e-10
SPARC	0.805027	2.76289e-09
TUSC1	0.804995	1.58526e-09
C1R	0.804994	7.71443e-10
MCM2	0.804991	1.06367e-09
IFFO2	0.80498	7.72776e-09
TAF1D	0.804859	7.31623e-11
PDDC1	0.804761	5.21987e-10
OLA1	0.804542	6.61437e-09
MCF2L	0.804488	8.35753e-10
HIST1H3G	0.804341	2.25441e-09
WDR43	0.804327	1.2915e-08
RGS2	0.80422	7.62096e-10
CTPS2	0.804219	5.04149e-10
MFN2	0.804211	7.93899e-11
GRSF1	0.804135	1.50375e-08
MRPL45	0.804127	1.44348e-09
ID1	0.803974	1.22211e-08
PCDHGB3	0.803894	4.71364e-09
LDOC1	0.803774	3.1253e-09
PLEKHG6	0.80369	2.84508e-10
CRYBG3	0.803362	2.17825e-09
RFESD	0.803313	1.37455e-09
TSR3	0.803311	6.96983e-09
YTHDC2	0.803279	5.10584e-09
RNF24	0.803259	3.26721e-09
TATDN3	0.803196	1.5798e-09
ST7L	0.803174	9.85064e-10
B4GALNT3	0.803171	3.49149e-09
C1RL	0.803151	3.56773e-09
ZNF691	0.803014	2.50931e-09
IVL	0.80279	1.07736e-09
SNX7	0.802691	1.01315e-09
EPT1	0.802688	2.7997e-08
LINC00958	0.802663	1.13808e-09
ZDHHC13	0.802593	1.74865e-09
CIPC	0.802551	1.09189e-09
EMILIN3	0.802485	2.52436e-09
CBR4	0.80248	8.82942e-10
WSB1	0.802244	1.31763e-08
KCND3	0.801999	1.95094e-09
ZNF681	0.801848	1.17882e-08
BCORL1	0.80174	4.9839e-09
XRCC5	0.801716	6.50975e-09
GSTCD	0.801632	3.76211e-09
C1orf74	0.801613	1.02877e-09
BCL2	0.801609	1.40853e-09
UBR4	0.801326	3.20258e-08
RWDD4	0.801272	5.88818e-09
LRRC8C	0.801241	3.45803e-10
LINC01588	0.801175	3.32883e-10
SNX33	0.801014	1.5238e-09
C9orf89	0.800957	2.13003e-09
CDC16	0.800951	2.81167e-09
ITM2C	0.80079	5.90312e-09
MTMR2	0.800766	4.69291e-08
ZFP2	0.800707	1.18773e-09
LTV1	0.8007	3.1219e-09
ITFG3	0.800634	3.82262e-10
MRPL40	0.800503	7.15965e-10
C19orf48	0.800285	1.02424e-09
MB21D1	0.800212	9.90742e-11
APTX	0.80018	1.47344e-08
SPRR1B	0.79999	1.79506e-09
CHTF8	0.799985	2.84456e-09
SOX10	0.799963	1.25333e-08
CCDC69	0.799878	1.42353e-09
SGSM1	0.799585	3.66055e-09
C8orf59	0.799506	4.13898e-08
TOMM20	0.799434	1.56626e-09
CBX5	0.799271	4.96596e-09
EMD	0.799239	5.01516e-09
TIAM1	0.79905	3.3041e-09
PSPH	0.798953	5.1406e-10
FN3KRP	0.798943	2.80377e-08
TTC21B	0.79892	1.07071e-08
EHD4	0.798914	4.75169e-09
MOK	0.798867	3.54249e-09
CCSER2	0.798865	4.49257e-10
DDB1	0.798779	5.26458e-09
LAMP1	0.798735	2.61602e-10
LEO1	0.798649	4.77068e-09
KIAA0226	0.798602	1.24855e-08
LAMB2	0.798494	3.2272e-10
KPTN	0.798441	5.43023e-09
KIRREL	0.798376	3.75889e-09
DPH6	0.798329	6.60669e-09
RIN3	0.798328	1.45165e-08
GAB3	0.798311	1.85614e-09
CCDC122	0.798302	3.82958e-09
HEBP2	0.798207	2.00017e-09
USP5	0.798094	2.26507e-10
TRAPPC2L	0.798051	9.70777e-09
RGAG4	0.798051	7.21434e-10
TNKS1BP1	0.79802	2.81125e-10
TRIM32	0.797973	3.1749e-08
NR2F6	0.797908	3.29172e-09
RAB11A	0.797851	9.27042e-09
PRMT6	0.797793	2.20442e-09
WDR11	0.79778	1.71809e-09
DEGS2	0.797638	1.11483e-09
BACE2	0.797615	3.30835e-09
FBXO28	0.797529	1.63945e-09
BNC2	0.797238	1.85695e-08
RCCD1	0.797101	2.97891e-09
ISOC1	0.79705	1.84876e-09
HIPK2	0.797022	1.25644e-08
PPIA	0.796995	6.48872e-09
NR4A1	0.796969	8.55807e-09
GRHPR	0.796951	3.94259e-09
MYL12A	0.796834	5.25655e-09
TGFBR1	0.796726	1.25128e-09
NTF4	0.796667	1.28615e-09
VPS13D	0.79665	4.31332e-09
LYRM2	0.796614	1.29277e-09
SH3RF3	0.796585	4.896e-09
ZFYVE21	0.796575	1.87986e-09
CKAP5	0.796466	3.39342e-09
S100A6	0.796428	5.5876e-10
ERCC4	0.796258	4.05686e-09
ATP2C2	0.796226	2.73549e-09
ABCE1	0.796099	4.76921e-08
CHD4	0.79606	2.89567e-10
PAQR5	0.795982	8.95194e-10
B3GAT3	0.795766	3.61999e-08
MDH1	0.795722	2.35276e-08
CRB3	0.795673	1.23838e-08
BIN2	0.795641	7.15406e-10
PDE7A	0.795579	2.03593e-10
C17orf75	0.79548	2.36422e-09
JOSD1	0.795454	1.5552e-09
GPC2	0.795418	1.79036e-08
TRIQK	0.795229	2.61864e-09
SMPD1	0.79519	7.23497e-09
VMP1	0.795168	1.48915e-08
CMYA5	0.79511	1.7586e-08
PHYH	0.795065	2.98865e-09
PRKDC	0.795034	1.00365e-08
ENTPD2	0.794999	5.93131e-09
ALOXE3	0.794977	4.68045e-09
DHRS7B	0.794835	2.38126e-09
PTK2	0.794749	1.91339e-10
DOLPP1	0.794615	2.92163e-09
F2RL2	0.794609	3.24486e-09
STOML1	0.794221	4.88678e-09
NHP2	0.794174	5.95459e-09
POP5	0.794132	1.40861e-08
PNPLA1	0.794101	3.20151e-09
PIGU	0.794072	2.0168e-09
RMI2	0.793906	2.0404e-08
SLC22A17	0.793883	3.86538e-09
RASA3	0.793806	1.28569e-09
PGLYRP4	0.793697	1.58885e-08
LANCL2	0.793644	1.29061e-08
DCN	0.793579	1.48764e-08
CCR6	0.793398	1.59921e-10
SIX5	0.793381	6.53588e-10
SRP72	0.793338	4.50575e-08
RNF152	0.793243	1.46436e-08
PCCA	0.793237	6.56357e-09
LPIN2	0.793188	4.8141e-10
REEP5	0.793097	9.03463e-09
NHLRC1	0.793063	1.25363e-08
UBE3B	0.792712	4.2144e-09
OCA2	0.792693	1.44151e-09
FOPNL	0.792643	2.37022e-08
LTBR	0.792593	3.62989e-10
CEBPZOS	0.792507	4.98137e-09
ZNF418	0.792488	4.07677e-09
EGLN2	0.79246	9.15561e-10
ATXN10	0.792441	8.8475e-09
UBE2R2	0.792389	3.75112e-08
ZNF485	0.792315	5.16472e-09
TGM5	0.792298	8.84095e-09
CISD1	0.792231	9.88057e-09
LMO1	0.792195	5.32798e-09
S100A4	0.792169	9.71717e-10
PMS2	0.792151	3.03571e-09
FAM196A	0.792145	1.96083e-09
TNIP2	0.792132	2.46361e-08
EXD2	0.792027	1.58704e-08
CD44	0.791875	7.99672e-08
MFAP3	0.791841	1.25156e-08
MRPS11	0.791671	8.0467e-10
BPHL	0.7916	4.29547e-09
SEMA4B	0.791274	5.0762e-10
PER3	0.791148	9.61898e-09
KNOP1	0.791089	2.0835e-09
SLC6A8	0.790978	3.96238e-10
ZHX1	0.790964	1.52921e-08
PTGR2	0.790896	1.94028e-09
SMYD2	0.790853	5.51356e-09
[truncated: 4,429 more rows]

## Sheet: DC
Supplementary Table S4. All Module Hub Genes (DC)
Gene	MM	GeneCorPvalue
SLC7A11	0.994835	8.02084e-35
PAPSS2	0.994342	4.99087e-39
KYNU	0.993752	1.09494e-35
BMP6	0.99189	1.04856e-36
HCK	0.99085	4.10571e-33
EREG	0.990405	4.73576e-31
ADGRD1	0.989952	9.81586e-29
FPR3	0.989532	2.83245e-31
VMO1	0.98869	8.65035e-31
ANPEP	0.988626	3.58295e-30
NRP2	0.987695	6.80558e-29
SLC15A3	0.986723	1.02194e-31
SLC6A12	0.986154	4.47666e-30
LILRB2	0.985739	1.65852e-28
DOCK4	0.985593	1.26767e-29
BCAT1	0.984982	1.41992e-28
SLC43A2	0.984456	3.4094e-26
SLAMF9	0.984003	6.3059e-26
SCARF1	0.983673	2.57855e-27
CREB5	0.983492	2.80513e-25
STAB1	0.983455	5.04133e-27
FCER1A	0.983437	1.44244e-29
INHBA	0.983004	9.76579e-26
IRF8	0.981896	1.51653e-27
MMP19	0.981885	4.63999e-29
GATA3	0.981281	5.1063e-27
LYZ	0.979928	3.18005e-25
SYNE2	0.979323	1.37018e-27
IL1B	0.97913	1.30008e-25
C5AR1	0.97868	2.24629e-27
TVP23A	0.978395	8.68534e-27
LGALS2	0.977778	3.39088e-26
CLEC10A	0.976996	1.84278e-26
TLR8	0.976293	5.87982e-24
CD180	0.976105	1.44525e-26
CSF1R	0.975844	6.67429e-26
FAM49A	0.974816	2.12627e-25
STARD8	0.974376	7.25972e-25
TSPAN33	0.974184	1.46148e-24
MRC1	0.974177	2.10892e-24
CSF3R	0.973953	1.5459e-22
CXCL3	0.973847	2.8212e-25
B3GNT7	0.973613	2.77609e-25
CXCL8	0.972731	1.28995e-23
LYN	0.972411	1.51705e-24
RAMP1	0.972035	4.60343e-24
RASSF4	0.971981	4.19282e-24
FCGR2A	0.971844	4.30173e-23
FCGR2C	0.971665	1.15601e-22
CD80	0.971054	1.04795e-23
C15orf48	0.970867	9.22689e-24
HLX	0.970802	2.64633e-23
PID1	0.970115	9.04838e-25
OLR1	0.969332	1.99608e-21
AKAP12	0.969155	1.33327e-22
ITGAX	0.969123	1.48136e-22
MMP12	0.968267	7.49202e-23
CCDC88A	0.968081	1.05277e-23
BCL11B	0.967696	1.61068e-23
CXCL5	0.967696	8.34336e-23
TYROBP	0.967258	1.77543e-21
TLR2	0.967029	9.45048e-23
VSIG4	0.966763	1.5563e-24
CD86	0.966541	2.93332e-21
CLEC7A	0.966403	1.73764e-24
RTN1	0.966303	5.37714e-24
TFPI	0.966254	3.2007e-22
PILRA	0.96587	1.45788e-22
SERPINA1	0.965631	3.43622e-21
C1QC	0.965384	1.00285e-24
CD83	0.965258	2.92349e-21
CXCL2	0.964421	7.93537e-22
SOD2	0.963468	4.13361e-22
MGAM	0.962951	1.51761e-20
IL24	0.962056	4.79257e-20
ANXA5	0.961888	5.71127e-22
RNASE6	0.96186	9.07982e-22
CIITA	0.961765	5.00152e-22
SEMA6B	0.961492	4.9208e-21
CFP	0.960638	2.90607e-21
KMO	0.960051	4.11167e-20
CLEC5A	0.959233	1.97692e-21
GNA12	0.958782	2.25125e-21
CD1B	0.958591	2.44539e-20
IL4I1	0.958558	4.32384e-20
PTGIR	0.956263	1.2534e-19
SLC7A11-AS1	0.955736	8.51184e-19
ZNF366	0.955465	8.56581e-20
CBFA2T3	0.9551	8.37068e-21
IDO2	0.955042	1.3981e-19
F13A1	0.954659	1.66395e-21
CTSZ	0.953673	2.60863e-20
RORA	0.953465	1.95597e-20
TBC1D9	0.953005	2.93445e-20
SNX8	0.952366	7.02262e-20
SPI1	0.952348	5.44527e-20
HSD11B1	0.952317	1.33838e-19
HMGN2P46	0.952214	7.37908e-20
ZNF697	0.951887	3.19598e-19
TLR4	0.95082	5.52966e-21
PLEK	0.95042	1.8498e-19
MMP9	0.950405	6.23285e-19
CXCL1	0.950368	8.16141e-20
FCER1G	0.950365	1.49124e-20
CD1E	0.950303	1.09146e-19
SMOX	0.949783	1.05786e-19
FMNL2	0.9495	8.98286e-20
SDC2	0.949342	3.3482e-20
TET2	0.949167	2.22926e-19
IDO1	0.948971	9.91857e-20
ATP2B4	0.948946	8.99923e-19
LINC01108	0.948748	1.33337e-18
CDK14	0.947449	1.77934e-19
G0S2	0.947157	1.49626e-18
MS4A7	0.946808	6.67573e-20
ZCCHC11	0.9465	2.7127e-20
VCAN	0.946099	1.03184e-18
DMXL2	0.94575	1.99677e-20
KCNN1	0.945199	3.64856e-19
KCNK13	0.945081	1.36855e-18
USP12	0.944859	1.98975e-18
IL10	0.944095	6.25382e-19
FLT3	0.943952	5.13686e-20
CD68	0.943671	2.23827e-18
DOCK9	0.943624	5.40913e-19
CCR7	0.943469	6.21086e-18
SAT1	0.942751	4.5018e-18
PLA2G7	0.94234	6.13473e-19
ALPK2	0.941942	3.09395e-18
CLIC2	0.940695	9.12193e-19
PANX2	0.940546	1.10387e-17
PTGS2	0.940338	1.48583e-18
ATP8B4	0.9391	1.26014e-17
JARID2	0.938766	1.04627e-17
ABL2	0.93837	3.34337e-18
WFDC21P	0.938252	3.43769e-19
PADI2	0.938237	4.56967e-17
NEURL3	0.937949	1.93566e-18
FGR	0.937909	1.81963e-17
PTPRO	0.93781	5.23644e-18
TTYH2	0.937794	1.16737e-17
LINC01010	0.936663	7.4479e-18
OPN3	0.936245	2.54219e-18
CD300LB	0.935764	2.29415e-17
SCN9A	0.935715	9.54397e-19
SMCO2	0.93569	2.32977e-17
CCRL2	0.935102	1.18372e-17
PPIF	0.934184	4.37541e-17
CCDC186	0.93393	1.02144e-17
CPVL	0.933783	4.02014e-17
SERPINB1	0.933592	1.03213e-17
C5AR2	0.933564	1.04242e-18
DAPP1	0.933408	3.19703e-18
PTPN12	0.933373	1.32371e-18
MIR155HG	0.933358	8.63117e-17
DOCK4-AS1	0.933211	2.2393e-17
DAB2	0.933184	4.25992e-17
LAMP3	0.933001	1.40319e-17
RPRD2	0.932718	6.27005e-17
CXCL16	0.931879	3.74013e-18
TNFSF13B	0.931624	1.0449e-16
IRAK2	0.931363	1.0189e-16
GFRA2	0.9312	1.04569e-16
CACNA1G	0.930855	8.65338e-16
RPSA	0.930507	2.86116e-17
LMTK2	0.930235	9.57103e-18
CDYL	0.930183	2.99222e-17
ATP13A3	0.929572	1.11403e-16
TNFAIP2	0.92957	1.56947e-17
ASAP1	0.929325	2.31228e-17
DTNA	0.929202	1.09513e-16
LNPEP	0.927792	8.79716e-17
CD93	0.927237	5.12726e-16
IL1R2	0.926938	1.53088e-17
SLC37A2	0.92689	8.20678e-17
CD300E	0.926774	3.49196e-16
CD274	0.926752	4.19917e-16
RAB31	0.926734	3.48105e-17
FAM102A	0.926697	2.52799e-16
RASGRP4	0.92667	9.85605e-17
NAMPT	0.926345	3.6689e-16
SRSF8	0.926074	5.40119e-17
FBXO32	0.925559	1.64916e-16
MPEG1	0.925447	5.12318e-17
VEGFA	0.92477	5.24124e-16
SLC2A6	0.924337	3.61601e-16
MN1	0.923562	4.67915e-16
CXorf21	0.923335	2.32732e-16
MARCO	0.922602	1.34934e-16
SYPL1	0.922559	6.52245e-16
ALCAM	0.921643	5.85828e-17
CCL17	0.921573	2.54583e-16
MSR1	0.920624	1.5582e-16
ITPR3	0.920533	1.65152e-15
EIF4E3	0.920339	2.7708e-16
DAPK1	0.919571	4.34366e-16
FNDC3B	0.919476	3.05934e-16
EMILIN2	0.919462	6.2333e-16
RPL6	0.919237	2.77103e-16
CD300C	0.918681	1.96607e-15
EBI3	0.918415	2.24362e-16
LILRB4	0.918254	1.90128e-16
ARHGAP31	0.917916	4.59696e-16
TLR1	0.917686	1.20764e-15
IGSF6	0.917411	1.92384e-15
FGD2	0.917204	1.94886e-16
INADL	0.916447	9.56598e-16
CEP170	0.916432	1.3763e-15
ACOT9	0.915991	1.28157e-15
LILRB5	0.915681	2.85954e-16
CLLU1OS	0.915499	6.33808e-16
RAPGEF1	0.915246	1.59424e-15
LAIR1	0.915041	4.6893e-16
TYMP	0.914986	2.34633e-15
MTHFD2L	0.914077	3.04765e-15
ARNTL2	0.913249	2.60002e-15
TFEC	0.913138	7.42593e-16
KCNQ1	0.912651	1.07826e-14
ALPK3	0.912582	5.52564e-15
GK	0.912246	4.18446e-15
GJB2	0.9114	8.29932e-16
ALOX5	0.910842	8.79835e-16
SGK1	0.909974	2.42919e-15
BACH1	0.909486	2.913e-15
MAP4K4	0.909355	2.27635e-14
CASK	0.909335	2.87172e-15
CD63	0.909012	4.99864e-15
SLC41A2	0.908607	2.47715e-14
ARRDC3	0.908372	1.8631e-15
FUT1	0.908259	1.41146e-15
PELI1	0.90804	1.0636e-14
EPB41L3	0.907769	2.663e-15
CALM2	0.907724	1.36101e-14
SESTD1	0.907719	1.83492e-14
IL1A	0.907481	2.88236e-14
RPL4	0.907422	5.80887e-15
KDSR	0.907306	5.91136e-15
C1QB	0.907046	4.02831e-16
MS4A14	0.906538	2.7233e-14
LRP12	0.90642	7.41821e-15
GPRC5A	0.905926	7.75297e-14
ADPRH	0.905887	6.04477e-14
PEAK1	0.905761	1.38652e-14
BASP1	0.905746	3.54254e-15
MPP1	0.905687	2.72299e-15
TNFSF10	0.905319	1.71909e-14
DUSP7	0.905074	5.13835e-14
TNFRSF25	0.904055	7.08287e-15
LAT2	0.903921	4.63956e-15
SLC8A1	0.903486	1.3928e-14
FCAR	0.902868	9.68372e-14
AMZ1	0.902698	4.69469e-14
HILPDA	0.902562	5.42609e-14
TXN	0.902496	3.2327e-15
C3AR1	0.902436	1.6307e-14
HIF1A-AS2	0.901634	7.63488e-14
PGD	0.901404	2.69397e-14
AQP9	0.901293	8.46423e-15
PICALM	0.901108	2.24844e-14
TRPS1	0.900987	1.63017e-14
SLC9A7	0.90092	3.66303e-14
C3	0.900708	7.81584e-14
CCL19	0.900485	2.88974e-14
MANBA	0.90039	2.65855e-14
PA2G4	0.900052	4.6862e-14
ETV3	0.900043	2.3966e-14
ISCA1	0.899975	1.62392e-14
PDCD4	0.899816	8.43007e-14
CORO2A	0.899274	5.90461e-15
MGC16275	0.897912	3.58981e-14
MRFAP1L1	0.897827	3.04716e-14
ANO6	0.89776	2.69378e-14
HOMER2	0.897738	6.25716e-14
STIM1	0.897419	1.64209e-13
RAB21	0.897165	6.80645e-14
FLT1	0.897066	9.80347e-14
ADGRE4P	0.896994	1.52674e-14
SMC3	0.896801	8.2244e-15
HMOX1	0.89647	1.17979e-13
SRC	0.896261	2.64379e-14
C21orf91	0.895836	7.74205e-15
NLRC5	0.895703	8.97086e-14
KIF21A	0.895686	2.3107e-13
PLEKHM3	0.89533	2.58663e-14
SLC25A37	0.895145	1.12396e-13
DHRS9	0.895006	2.6235e-14
AKAP2	0.894863	1.53355e-13
RHOU	0.894522	4.88719e-14
CD1C	0.894514	1.92122e-13
NCR3LG1	0.894355	2.89118e-14
SIGLEC1	0.894318	6.34435e-14
SERTAD2	0.894059	1.33094e-14
LILRB3	0.894008	2.00331e-13
TC2N	0.893831	6.3139e-15
AXL	0.893036	1.70894e-13
RGMB	0.892976	1.78387e-13
SPTAN1	0.892365	1.45623e-14
TGFBR3	0.891246	2.1201e-14
CXXC5	0.89089	1.40013e-13
NPM1	0.890838	2.10016e-14
CPEB4	0.890637	8.59661e-14
CPED1	0.890343	8.29752e-14
IGF2BP2	0.88982	5.49797e-14
ZNF516	0.889567	1.46628e-13
CLIC4	0.889436	5.71949e-14
SNRK	0.888835	1.26757e-13
CYP2S1	0.887982	9.27487e-14
ACSL4	0.887684	3.138e-13
CSF2RB	0.88763	1.08032e-13
PDGFB	0.887357	1.07942e-13
VAMP2	0.887007	9.70428e-14
UNG	0.886747	4.19915e-13
LMO2	0.886619	7.1424e-13
TMEM194A	0.886616	4.53222e-13
TUBA4A	0.886582	3.58393e-14
TIMP1	0.886544	4.75713e-13
MEP1A	0.886481	1.71731e-13
DACT3	0.88646	7.10019e-13
EIF5B	0.886295	1.58148e-13
IKZF2	0.886016	1.08213e-13
RNASE1	0.885951	1.27735e-13
HIF1A	0.885876	7.32381e-13
GNG8	0.885787	6.1432e-13
SLC30A4	0.885439	3.48554e-13
AFF3	0.885157	1.03e-12
ADAM28	0.884579	6.91592e-13
MNDA	0.884087	1.78348e-14
GPR137B	0.883896	1.62829e-13
LILRA1	0.883749	9.94953e-13
CTTNBP2	0.883192	7.67956e-13
RGL1	0.88306	4.77149e-14
CTCF	0.882861	7.60869e-13
MXD1	0.882661	1.88644e-12
ICAM1	0.882594	4.22492e-13
LOC653513	0.882544	4.76249e-13
ENG	0.882278	3.47077e-13
TGFB2	0.882109	3.50538e-13
CHST1	0.882023	7.15297e-13
WDFY4	0.881946	3.89718e-13
CYP1B1	0.881549	2.25687e-13
NFKBID	0.881217	2.13958e-12
FAM117A	0.880918	7.78361e-14
KIF20B	0.880805	2.90646e-13
ZSWIM4	0.880734	2.6855e-12
LINC00884	0.880492	9.18311e-13
DOT1L	0.880207	1.00442e-12
C6orf223	0.879847	1.58078e-12
AP3B1	0.879723	2.07555e-13
PPP1R13B	0.879709	1.10063e-12
ZMIZ2	0.879611	3.22643e-13
DDX18	0.879509	4.58858e-12
CARD16	0.879484	4.80049e-13
SLC11A2	0.879281	2.93518e-13
GLCCI1	0.879158	7.23877e-13
TMEM39A	0.878999	1.30244e-13
SET	0.878923	3.15119e-13
ABCA6	0.878618	4.08451e-14
GLTSCR1L	0.878548	1.30265e-12
MCTP1	0.878219	8.13424e-13
TIFAB	0.878199	3.56232e-13
FNIP2	0.877676	1.20209e-13
GRASP	0.877305	3.73258e-12
SOCS3	0.877287	5.55085e-13
ARL8B	0.877144	1.62872e-13
ALOX15	0.877073	1.74798e-12
TPPP	0.876377	6.86146e-13
MGLL	0.876325	3.72683e-13
FCGR2B	0.876211	1.32114e-12
RORA-AS1	0.876128	2.80506e-13
PDE4DIP	0.876113	1.18407e-12
KLF13	0.875915	3.07877e-13
APOBEC3A	0.875884	4.88879e-13
FOXO3	0.875847	1.59715e-13
ARMC9	0.875764	1.19972e-12
PPP2R5A	0.87532	3.95341e-12
CCDC64	0.875257	1.12581e-13
SCYL2	0.875074	1.17592e-12
GPR84	0.874855	2.02476e-12
HIP1R	0.874655	2.58934e-13
CDK2	0.874565	6.95142e-13
RNF175	0.874255	1.73395e-13
FGL2	0.874212	1.46932e-12
PLSCR1	0.873843	3.87852e-13
EYA4	0.873756	1.15427e-12
PLA2G4C	0.873367	2.35271e-12
NFE2L2	0.873171	4.40222e-13
TNFAIP6	0.872621	1.59984e-12
NCL	0.872603	9.2454e-13
CDH23	0.87258	1.52556e-12
LOC100506548	0.872423	1.49918e-12
PEA15	0.872262	2.4772e-12
TCF7L2	0.871319	2.01799e-12
EPC2	0.871244	1.49438e-12
SQSTM1	0.870586	1.11593e-12
NID1	0.870213	2.25895e-12
ARHGAP18	0.869953	3.90454e-13
MSANTD3	0.869667	4.25994e-13
ELOVL7	0.869299	1.57938e-12
TTC39C	0.869186	3.19422e-13
ARHGAP35	0.869095	3.47708e-13
RPS12	0.869083	3.11091e-13
ZNF652	0.868872	2.35203e-12
SRGAP1	0.86821	1.40457e-12
RBL2	0.868129	3.05597e-12
CD40	0.868074	5.77628e-13
CAPN2	0.867906	7.90461e-12
TMPO	0.867903	3.27228e-12
SLTM	0.867739	1.95675e-12
PTPRE	0.867673	4.40947e-12
C3orf17	0.867497	8.83165e-13
CSTB	0.86718	6.89849e-13
SMARCC1	0.86694	3.95149e-12
CITED2	0.866605	1.83913e-11
IL6R	0.866585	5.12219e-12
DBR1	0.866259	2.80315e-12
ADAM9	0.866209	1.04239e-12
SYNE1	0.865116	1.54603e-12
TULP4	0.865081	7.95193e-12
SLC36A4	0.865057	6.16834e-12
CYBB	0.864796	4.21055e-13
SLAMF8	0.864505	3.77924e-12
PDCD1LG2	0.864485	4.52919e-12
OGFRL1	0.864477	9.74962e-13
ARHGAP6	0.864273	7.00702e-13
NFKBIA	0.864267	4.7252e-12
IL18BP	0.863795	1.17389e-11
CD14	0.863323	6.59177e-13
SH3D21	0.863267	1.76795e-12
C9orf72	0.862949	5.89185e-12
AKAP1	0.862939	4.75672e-12
FTH1	0.862119	7.645e-12
ENTPD1	0.862071	2.10969e-11
IL23A	0.861785	6.98757e-12
MGA	0.861748	5.93681e-12
MRAS	0.861746	1.73478e-11
MAF	0.861531	8.6813e-12
REEP3	0.861076	6.64345e-12
CTSH	0.861004	8.70401e-12
LUCAT1	0.860868	2.28668e-11
ETS2	0.860776	2.66307e-12
SNTB2	0.86071	4.36827e-12
CIRH1A	0.860597	4.67992e-11
PGAP1	0.860521	1.09609e-12
DENND5A	0.860342	1.67792e-11
LOC400043	0.859765	3.51719e-12
FAM8A1	0.859566	1.18477e-11
MXRA7	0.859518	4.80376e-12
RPL11	0.85926	2.76224e-12
CTSB	0.859208	8.00844e-13
OPTN	0.859159	6.22397e-12
CFLAR-AS1	0.859123	5.48547e-12
GLG1	0.858876	5.12993e-12
SPTBN1	0.85879	8.34762e-12
URI1	0.858639	6.94899e-12
HLA-DPB1	0.858423	8.88561e-12
NFKB1	0.858281	1.41664e-11
SLC43A3	0.858181	5.83849e-12
NCF2	0.858162	7.57244e-12
CXCL13	0.85804	6.28832e-12
OSCAR	0.857743	9.43003e-12
TOR1AIP1	0.857684	2.83382e-12
HNRNPF	0.857601	2.53382e-12
HTATSF1P2	0.857563	6.64914e-12
ITGAM	0.857526	6.70901e-12
ERP29	0.857351	7.66281e-12
SPHK1	0.857333	1.84989e-11
XYLT1	0.857258	5.81191e-12
RP2	0.857037	1.65692e-11
HOOK3	0.856976	4.05678e-11
CASP1	0.856759	4.68695e-12
ZFYVE16	0.856744	4.50178e-12
IL1R1	0.855815	3.57467e-12
ABTB2	0.855544	5.90833e-12
GPR157	0.855326	3.4508e-12
ADGRG1	0.854864	2.33816e-11
MPHOSPH10	0.854856	5.79961e-11
ELMSAN1	0.85448	2.61422e-12
CD59	0.854436	7.95472e-12
ZNF184	0.854258	1.82743e-11
SREBF2	0.854203	4.30235e-12
ATF5	0.853901	1.94541e-11
ENTPD7	0.853826	8.45171e-12
GPR107	0.853659	1.64275e-11
ZBTB44	0.853559	6.87225e-12
NINJ1	0.853529	3.0529e-12
RASAL1	0.853447	3.05622e-11
MTMR9	0.853254	5.55057e-11
EIF4B	0.853199	7.86984e-12
CHST2	0.852998	9.03519e-12
HTATSF1	0.852973	1.61344e-11
SPRED2	0.852769	5.26275e-12
RFX8	0.852323	3.07577e-11
CMTM6	0.85205	1.80991e-11
FYCO1	0.851748	7.98081e-12
AP1S3	0.851742	1.26879e-11
CD2AP	0.851739	2.99992e-11
LILRA3	0.851599	9.57665e-12
FAM63B	0.851467	2.43188e-11
RHCG	0.851446	2.83561e-11
RPL7	0.851351	1.33861e-11
PDE2A	0.851244	1.01034e-11
RPS2	0.85081	2.02433e-11
E2F7	0.850742	8.62928e-12
A2M	0.850598	3.18539e-11
TMEM106A	0.850522	3.23622e-11
RPL7A	0.850353	1.34345e-11
WTAP	0.850286	3.34448e-11
SLC9A3R1	0.849998	2.36928e-11
TNFRSF21	0.849653	3.5432e-12
APOO	0.849547	9.51355e-12
SP1	0.849308	1.43608e-11
C17orf96	0.849175	5.7947e-11
BTK	0.849145	4.23944e-12
MYO1E	0.848295	6.74426e-12
CTSS	0.848269	4.26172e-11
VENTX	0.847968	4.24495e-12
RPL14	0.847734	1.22104e-11
PLP2	0.847628	4.76547e-11
ACSL5	0.847351	7.84925e-11
EXOSC6	0.847351	2.82379e-11
LY86	0.847028	9.50064e-12
ADNP	0.84701	2.17335e-11
MBNL2	0.846671	1.28467e-11
GNG4	0.846556	3.17084e-11
ATPIF1	0.846074	1.14682e-10
LHFPL2	0.845933	9.19445e-12
IFI30	0.845539	2.28237e-11
C12orf57	0.845511	5.64479e-11
ASF1A	0.845405	2.89816e-11
ZMIZ1	0.845295	2.3214e-11
CALR	0.845197	1.19071e-11
MCOLN2	0.845172	7.80481e-11
ADAMTSL4	0.845108	1.918e-11
CCL3	0.84493	3.90142e-11
FTL	0.844869	4.00606e-11
PYGO2	0.844841	4.06989e-11
RPL3	0.844816	2.10048e-11
TRAK2	0.844682	4.44468e-11
TTYH3	0.844551	2.44478e-11
CTTNBP2NL	0.844534	2.10592e-11
PSD3	0.844166	8.78187e-11
LPL	0.843914	2.44428e-11
SGMS1	0.843705	6.79428e-11
HSPA7	0.843452	6.79086e-11
PTGER3	0.843303	2.74491e-11
BID	0.843156	2.20516e-11
ADAP1	0.843006	3.94722e-11
ATP6V1C1	0.842779	1.1562e-11
RPS19	0.8427	1.27139e-11
KCNMB1	0.842503	3.7294e-11
RPL13	0.84236	3.34845e-11
C9orf66	0.84235	5.5855e-11
ATP6V1A	0.841799	9.92411e-12
PC	0.841711	1.00115e-10
TLR6	0.8416	1.18914e-10
MAN1A2	0.841585	1.25935e-10
ARHGAP12	0.841275	8.59634e-11
SSB	0.841011	4.7585e-11
SNAPC1	0.840849	9.5235e-11
PRKAG2	0.840735	6.16824e-11
SQRDL	0.840395	1.75149e-11
KCNQ1OT1	0.840387	1.48374e-10
IRF5	0.840312	1.0646e-10
TLK1	0.839966	2.96122e-11
TAF3	0.839582	3.81515e-11
RNF44	0.839344	3.85724e-11
RPS4X	0.839321	5.26938e-11
AUNIP	0.83895	3.3564e-10
ITGA1	0.838945	9.4659e-11
RSAD1	0.83842	2.46347e-11
LOC100507156	0.838173	2.40373e-10
CNNM3	0.838097	2.21539e-11
GLS	0.83784	1.39231e-10
ZNF33B	0.83772	6.55537e-11
BRWD3	0.837588	1.29733e-10
CHIC1	0.837572	5.57395e-11
CTSL	0.837468	5.73151e-11
MCM6	0.837357	2.52633e-11
TPRA1	0.837199	6.0698e-11
NUB1	0.837026	4.81551e-11
HUWE1	0.836816	2.53649e-10
TOPBP1	0.836489	1.00537e-10
RPSAP58	0.836185	1.0597e-10
SIGLEC14	0.835497	9.24006e-11
LIMS2	0.835475	6.1431e-11
ADD3	0.835407	7.90693e-11
RPL5	0.834947	5.37068e-11
TOR4A	0.834694	5.06733e-11
THBS1	0.834215	3.2861e-10
GPX1	0.83412	5.34855e-11
TRIM35	0.833948	2.5267e-10
RPL10A	0.833622	8.67832e-11
CDC42EP2	0.832957	1.51889e-10
CST3	0.832686	5.40813e-11
EPGN	0.832662	1.96685e-10
P2RX7	0.832496	2.71263e-11
PIK3R6	0.832368	2.50784e-10
BCL2A1	0.832322	4.05883e-10
LDHA	0.832314	1.99022e-10
CTBP2	0.832189	4.5565e-11
MAN2A2	0.832029	1.81257e-10
MB21D2	0.831906	2.63823e-10
TMEM255A	0.831775	1.08631e-10
TMCC2	0.831679	6.71409e-11
HSPA9	0.831591	1.48464e-10
TALDO1	0.831249	1.37121e-10
EFCAB14	0.831133	3.42594e-10
SMARCA2	0.830746	5.55376e-11
TNFAIP8	0.830238	2.80226e-10
THAP11	0.830147	2.30433e-10
PURA	0.830124	3.19556e-10
BANK1	0.829456	6.85167e-11
TGFBR2	0.829388	6.70707e-11
CDC25B	0.828946	1.53053e-10
GLTSCR2	0.827789	1.60242e-10
CD209	0.827759	9.21719e-11
KANK2	0.827629	6.06272e-11
FCGBP	0.827426	1.5869e-10
LRRC75A-AS1	0.827298	1.22139e-10
MFSD12	0.82722	2.73082e-10
LSR	0.826837	2.40693e-10
SRF	0.826827	2.30917e-10
CLEC1A	0.826773	7.93984e-11
PDZD8	0.826431	1.76413e-10
SLC6A6	0.826298	3.10404e-10
DNAJB5	0.826236	1.12503e-09
MIA3	0.826074	3.87584e-10
PCM1	0.825905	1.56472e-10
MLLT3	0.825727	1.63313e-10
LIMK2	0.825723	4.38884e-10
FILIP1L	0.825508	1.17449e-10
TMEM245	0.825386	4.55369e-11
DSE	0.825053	9.99147e-11
RHOQ	0.824634	2.25758e-10
ABCD1	0.824279	7.37344e-10
BAG5	0.824004	6.83467e-10
KAT6B	0.823619	7.38117e-10
ATP6V1B2	0.823465	1.30905e-10
AREG	0.823395	1.54848e-10
DRAM1	0.82326	9.04425e-11
TBK1	0.822656	1.80223e-10
DHX34	0.822298	4.42723e-10
AMPD3	0.821925	1.38866e-10
RALA	0.821678	1.34726e-10
TNFRSF9	0.821677	8.24479e-10
NOP56	0.821653	1.92646e-10
RSL1D1	0.821653	7.48186e-10
BCL9	0.821261	3.04575e-10
NR2C2AP	0.821246	2.78994e-10
CD163L1	0.820881	3.8577e-10
SH3BP5	0.820836	2.89961e-10
RBM34	0.820646	3.55873e-10
TRIO	0.820229	1.72279e-10
GNA15	0.820036	3.27239e-10
CCNB1IP1	0.819457	4.28207e-10
NCF1	0.819098	2.4906e-10
ZNF398	0.818899	3.63438e-10
NFATC3	0.81854	1.31027e-10
TOMM34	0.818221	5.14486e-10
MS4A6A	0.818164	5.60856e-10
CEMIP	0.818097	2.6469e-10
NUP62	0.818013	2.22444e-10
PMAIP1	0.817833	4.90791e-10
TBC1D12	0.817714	5.93081e-10
RSC1A1	0.817454	2.59893e-10
CEBPZ	0.816931	7.11168e-10
NUMB	0.816729	5.83005e-10
PDCL3	0.816662	1.37831e-10
MSANTD3-TMEFF1	0.816198	2.71321e-10
EHBP1L1	0.816024	4.9574e-10
JADE1	0.815947	2.89983e-10
MGEA5	0.815833	9.29541e-11
SPECC1	0.815706	6.91732e-10
ALG2	0.815528	3.79417e-10
NCOA2	0.815417	3.75261e-10
STRIP2	0.815302	3.02006e-10
RRP1B	0.815246	1.58166e-09
DCANP1	0.815245	1.91618e-09
TAF6	0.815193	9.60642e-10
UBAP2	0.814442	8.5617e-10
RPL32	0.814395	1.35683e-10
P2RX4	0.814229	8.32408e-10
CEP97	0.814138	3.32504e-10
RHBDF2	0.814083	3.64503e-10
TMEM176A	0.813998	2.33393e-10
RPS3	0.813956	2.02651e-10
CD33	0.813951	3.24596e-10
CCDC144CP	0.81389	2.15098e-09
HAVCR2	0.813876	5.03341e-10
LMCD1	0.813712	2.53561e-09
TXLNG	0.813454	3.25702e-10
ME1	0.813279	2.04668e-10
GTF3C4	0.813008	5.51073e-10
AGAP3	0.812275	4.22172e-10
NSA2	0.812254	1.15401e-09
MXD4	0.812126	1.06188e-09
MID2	0.811756	1.04895e-09
LOC101928865	0.811582	4.82234e-09
CHD8	0.811092	9.69618e-10
NAF1	0.811043	4.95388e-10
RINT1	0.810894	1.05859e-09
RPS6	0.810635	3.08389e-10
PSMA6	0.810615	1.87988e-10
PKIB	0.810543	6.45824e-10
LINC00657	0.810493	3.59009e-10
UBE2G2	0.810416	4.46095e-10
TREM1	0.810022	1.42556e-09
LSM14A	0.809939	4.99679e-10
SLCO2B1	0.809387	8.14024e-10
HLF	0.809291	1.19885e-09
GNB2L1	0.809283	1.03945e-09
MBTPS1	0.809076	8.65974e-10
TNRC6B	0.808277	2.45636e-10
PVRL2	0.807913	1.02643e-09
HDAC1	0.807183	7.95449e-10
ADSS	0.807135	2.45286e-09
NAP1L4	0.806778	1.02616e-09
GSTO1	0.806668	1.23003e-09
PIP5K1C	0.806621	1.29364e-09
PTCH1	0.806584	1.79631e-09
GPD1L	0.806209	2.61945e-09
PTPRA	0.805979	1.05379e-09
MPZL1	0.805524	8.68964e-10
CLN8	0.80547	1.17505e-09
KIAA2026	0.804971	3.09689e-09
JHDM1D-AS1	0.80495	9.55872e-10
ZNF721	0.804731	1.73411e-09
ARSB	0.804543	7.3625e-10
CCSER1	0.80421	5.32431e-10
AHCY	0.804027	1.63105e-09
MTSS1	0.803882	5.12371e-10
GSAP	0.803812	4.25554e-10
IRAK3	0.803366	6.91142e-10
SLCO5A1	0.802994	7.25465e-09
ANP32B	0.802596	8.07339e-10
ERGIC1	0.802248	9.88921e-10
NOLC1	0.802132	1.56462e-09
ACTN1	0.802078	8.39221e-10
CD1A	0.801787	1.41116e-09
WDR76	0.801726	7.03942e-10
RPL13A	0.801552	5.30474e-10
BBS9	0.800687	4.82257e-09
IL20	0.800245	2.87183e-09
RIT1	0.799851	2.2568e-09
GPX3	0.79951	1.87952e-09
CEBPB	0.799418	9.64742e-10
PARP14	0.799069	1.79795e-09
MAD1L1	0.798721	1.9265e-09
GRPEL2	0.797978	1.80717e-09
NR6A1	0.797949	2.66935e-09
FOSL2	0.797802	4.22287e-09
SF3B3	0.797079	4.74938e-09
RPL23A	0.797048	9.16338e-10
ERCC5	0.796548	1.25838e-09
NOP14	0.795954	2.34491e-09
RPL12	0.795902	2.26816e-09
LOC100507002	0.795829	4.52485e-09
LINC00265	0.795549	6.70658e-09
PARM1	0.795329	5.32034e-09
TNFRSF14	0.794263	4.75238e-09
AGFG2	0.794012	7.01028e-09
ARPC5	0.793906	1.94061e-09
TSPAN14	0.793698	2.52935e-09
PSME2	0.793453	2.29556e-09
SLC44A2	0.793161	4.16859e-09
EIF2S3	0.793053	6.316e-09
CBWD2	0.793051	2.33763e-09
CRIP2	0.79282	7.69561e-09
STOM	0.792745	6.47524e-09
MGST1	0.79266	1.38035e-08
SLCO3A1	0.792516	4.44961e-09
THUMPD1	0.792007	5.62922e-09
TCOF1	0.791891	3.766e-09
KIF3A	0.791787	1.38338e-09
ZNF263	0.791367	6.93107e-09
CCRN4L	0.791094	3.51225e-09
FAM84B	0.790873	1.82172e-09
STK38L	0.790842	1.70966e-09
NCDN	0.790378	3.31395e-09
MAPKAPK5-AS1	0.790323	2.72512e-09
ACP5	0.790163	1.55567e-09
CX3CR1	0.790101	1.25891e-08
CASP2	0.789925	2.43455e-09
GCKR	0.78973	1.7857e-08
C1QA	0.789395	7.41108e-10
ETV3L	0.788291	2.07373e-09
RPS21	0.787304	4.31571e-09
CNRIP1	0.787233	3.65264e-09
CHML	0.787232	6.778e-09
TGM2	0.78672	3.90194e-09
CD163	0.786572	1.9282e-09
BMP2K	0.786252	2.21876e-09
NOP9	0.786239	4.93282e-09
ZNF710	0.785914	2.02203e-09
RNF130	0.785756	2.24072e-09
LGALS8	0.785739	4.43305e-09
PPBP	0.785717	9.58881e-09
RPL37A	0.78565	4.75638e-09
FUT8	0.785597	1.12058e-08
KIF22	0.785405	8.34345e-09
ADRBK2	0.785052	7.6198e-09
CCR1	0.785045	3.98452e-09
PHACTR1	0.784672	5.25641e-09
KBTBD11	0.784525	1.59695e-08
FOLR2	0.784307	1.67166e-09
MALT1	0.784052	6.28203e-09
RBM27	0.783999	5.2662e-09
CRCP	0.783949	9.68718e-09
UBA6	0.783817	1.72008e-08
RAB11FIP4	0.783311	3.99321e-09
ZFHX3	0.783299	6.1344e-09
ATP6V0E1	0.783144	4.103e-09
ZC3H15	0.783067	6.10429e-09
ZNF107	0.782919	7.56269e-09
TPRG1L	0.782791	1.78899e-08
BEX2	0.78276	5.49088e-09
CACUL1	0.78275	4.82111e-09
LITAF	0.782224	5.53019e-09
LIPN	0.781881	2.14128e-08
EIF2A	0.781724	2.99331e-08
NME8	0.781458	2.1546e-08
CBFA2T2	0.781238	3.03437e-09
SPSB3	0.781102	1.42199e-08
LBR	0.78103	8.00828e-09
NAV2	0.780972	6.36868e-09
C9orf78	0.780764	8.4486e-09
CCT6P1	0.780465	8.49467e-09
POLR1E	0.780313	1.35389e-08
ST3GAL2	0.779811	1.74486e-08
LINC00622	0.779648	9.79568e-09
NFKBIZ	0.779587	7.52836e-09
ASUN	0.779565	6.04249e-09
SACM1L	0.779417	2.76415e-09
ZNF142	0.779179	2.89683e-08
NOTCH2NL	0.778843	1.38545e-08
RPL17	0.778592	2.97876e-09
CS	0.778449	6.39446e-09
LSG1	0.778298	2.58801e-08
PSIP1	0.778201	6.16154e-09
CLEC4F	0.778176	2.78716e-08
TRPM2	0.777957	1.65456e-08
IKZF5	0.777714	8.1374e-09
SWAP70	0.777618	7.42526e-09
DNASE1L3	0.777362	4.79511e-09
MMD	0.776613	7.50194e-09
MTERF4	0.776279	2.91327e-09
CSTF1	0.775987	6.24559e-09
AVPI1	0.775873	1.03007e-08
FRAT2	0.775812	1.30226e-08
CPM	0.775278	1.42661e-08
ENPP4	0.775226	7.43992e-09
DCP1B	0.774693	1.27841e-08
FASN	0.774165	1.1192e-08
FNDC3A	0.774073	1.81133e-08
MEF2C	0.773844	6.31221e-09
RPS10	0.7736	6.34813e-09
RALGDS	0.773497	2.86424e-08
HIST1H1D	0.773298	1.67409e-08
GPR141	0.77308	1.78477e-08
APMAP	0.773041	2.67432e-08
LINC01545	0.77237	6.74982e-09
SLC11A1	0.772277	1.23135e-08
RPS25	0.772202	6.94373e-09
RPL18	0.771945	9.86263e-09
DYNC1H1	0.771607	1.06902e-08
GJC1	0.77144	2.4181e-08
C10orf131	0.771366	8.0398e-08
APEX1	0.77124	2.16063e-08
PTMA	0.771215	1.32464e-08
DNAJC3	0.771145	4.97329e-09
RIPK2	0.770918	5.17514e-09
SAC3D1	0.770873	1.09674e-08
YTHDF2	0.770777	8.92115e-09
RPL8	0.770618	3.21701e-08
AXIN2	0.770397	1.10123e-08
CALCRL	0.770362	1.82952e-08
MED12	0.770233	2.93192e-08
SDCCAG8	0.769732	6.57479e-09
RPL35	0.769596	1.3133e-08
MAP2K3	0.768878	2.15852e-08
AIM1	0.76834	3.12712e-08
CYP51A1	0.768234	4.39247e-08
HIST1H2BD	0.768095	1.72369e-08
GGTA1P	0.768036	1.23147e-08
RPL19	0.76802	1.28254e-08
ZNF91	0.767917	9.8547e-09
AFTPH	0.7679	1.29093e-08
SNN	0.767837	1.83584e-08
STX4	0.767341	4.90572e-08
IK	0.76714	2.37731e-08
SYN1	0.767093	2.85667e-08
PPFIA1	0.766958	1.50098e-08
GPR162	0.766941	3.99245e-08
KRI1	0.766652	6.60437e-08
MTX3	0.76637	1.44634e-08
SMG9	0.76633	2.46434e-08
LOC101929567	0.766234	8.54747e-08
LOC101929705	0.766196	5.00348e-08
PPAT	0.766107	6.17579e-08
G6PD	0.76605	1.31048e-08
USP25	0.765935	3.68503e-08
PPP1CC	0.765426	6.22613e-08
FAM129B	0.765398	9.46092e-09
LDHAL6B	0.765137	5.35855e-08
MCM7	0.764893	1.78142e-08
TMX4	0.76474	2.52182e-08
FAM98B	0.764556	3.2836e-08
MYZAP	0.764371	1.13612e-08
RBMX	0.764295	1.45021e-08
TMEM176B	0.764133	1.0214e-08
KDM1A	0.764082	2.09988e-08
ADA	0.763992	4.50849e-08
CLEC2B	0.763963	2.83292e-08
RPL31	0.763268	1.24969e-08
2016-09-07	0.763225	3.45638e-08
RPS3A	0.762227	1.57623e-08
C1QTNF1	0.762139	2.23434e-08
RPL13AP5	0.762081	2.04959e-08
THAP2	0.761747	7.71061e-08
METTL22	0.761586	2.3005e-08
BPTF	0.761528	1.40768e-08
ROBO3	0.76147	8.14179e-08
IMPDH2	0.760989	7.54168e-08
LTBP4	0.760962	1.92236e-08
NCF1C	0.76089	1.07768e-08
NACA	0.760861	2.70034e-08
CD36	0.760648	3.86053e-08
LINC00515	0.760374	5.66607e-08
TXNDC15	0.759169	1.75807e-08
FDFT1	0.758754	5.56361e-08
PPP4C	0.758478	1.00442e-07
CKAP2	0.758441	2.81769e-08
LDLRAP1	0.758395	2.05352e-08
TM6SF1	0.758362	8.7851e-09
PARP1	0.758259	7.15949e-08
MYO5C	0.758042	2.72255e-08
ASNSD1	0.75794	2.69709e-08
EVA1C	0.757799	1.20823e-07
GREM1	0.75768	1.0705e-07
RPL30	0.75758	2.47688e-08
RFC1	0.757299	4.20862e-08
NR1D1	0.757234	5.66881e-08
HDX	0.75711	5.65689e-08
EXOSC10	0.757101	3.26361e-08
NFAM1	0.756499	1.15523e-08
VHL	0.756329	5.67742e-08
DENND2D	0.756159	7.32259e-08
SLC22A1	0.756112	2.55221e-08
ARSK	0.755756	6.99982e-08
NOL11	0.755464	5.03764e-08
TRAM2	0.755335	4.5432e-08
FXYD6	0.755159	2.65776e-08
FOXK1	0.755027	3.68875e-08
COPS3	0.754712	3.44265e-08
OBFC1	0.754102	4.63585e-08
RASGEF1B	0.753896	3.09038e-08
COMMD7	0.753651	2.89137e-08
RCOR3	0.753321	1.14359e-07
GNL3	0.753284	3.1363e-08
ATG14	0.753217	8.00524e-08
CTNNB1	0.753074	4.17429e-08
BTN3A2	0.752864	1.3413e-07
PLA1A	0.752798	1.02542e-07
SLC1A4	0.75273	1.05106e-07
GNAI3	0.752574	5.97769e-08
USP1	0.751828	9.2351e-08
FAM117B	0.751755	1.1702e-07
DPYSL2	0.751649	2.62691e-08
ARHGAP10	0.751639	5.96282e-08
TMEM87B	0.751635	3.46689e-08
SLC9B2	0.751431	4.57615e-08
ELK1	0.750423	5.52875e-08
M1AP	0.750335	1.37009e-07
RASA1	0.750163	4.07139e-08
POLE3	0.749817	8.64444e-08
BAALC	0.749461	2.48793e-07
CFAP20	0.749131	8.69666e-08
TMEM109	0.749028	1.78719e-07
ZMAT3	0.748991	9.30797e-08
C14orf1	0.748898	7.63213e-08
LDLR	0.748755	5.72331e-08
TKTL1	0.748649	1.03738e-07
PTPN4	0.748469	5.03833e-08
IGFBP4	0.748103	4.432e-08
CHMP1B	0.748093	8.00077e-08
ZBTB38	0.748014	1.47937e-07
FSCN1	0.747799	5.42584e-08
SLC4A3	0.747426	1.32634e-07
CIR1	0.747245	4.53974e-08
HEIH	0.747147	9.26987e-08
TSPYL4	0.747112	4.78805e-08
DCAF6	0.746752	1.1942e-07
LOC101929709	0.74669	1.27021e-07
DCXR	0.746465	7.79652e-08
INPP5K	0.745736	5.15429e-08
HIST1H2BF	0.745444	1.2581e-07
NFRKB	0.745229	5.55548e-08
REV1	0.745172	1.45525e-07
RSL24D1	0.745148	1.20273e-07
UBTD2	0.745098	6.06396e-08
UBE4A	0.74506	1.07123e-07
ISG20L2	0.744988	8.9274e-08
RNF144A	0.744946	3.61863e-08
DPP9	0.744703	4.31192e-08
DHX15	0.743942	7.55057e-08
AATF	0.743651	1.4532e-07
USP53	0.743634	1.08087e-07
DCAF11	0.743443	1.40218e-07
UHRF1BP1	0.743226	4.66931e-08
LARP1	0.743211	1.19589e-07
APOA2	0.74318	6.1987e-08
SDCCAG3	0.742779	2.34141e-07
RPL27	0.742586	9.08672e-08
MYOM1	0.742577	1.79416e-07
GBGT1	0.74225	8.13977e-08
NCEH1	0.742166	9.75707e-08
FAM178A	0.741688	2.8256e-07
FOXJ3	0.741233	7.06207e-08
PRKCA	0.741178	8.81965e-08
DCAF12	0.740778	2.84402e-07
PHB	0.74065	1.84771e-07
GPC5	0.740525	1.01875e-07
WDR49	0.740451	1.16468e-07
GNAQ	0.740215	1.27289e-07
ICE1	0.74018	2.35079e-07
PTCD3	0.740173	2.12147e-07
MRPS26	0.740044	1.10635e-07
DPEP2	0.739961	6.25738e-08
FAAH2	0.739821	6.65282e-08
NPTN-IT1	0.739816	1.39648e-07
FAM126A	0.739509	1.53865e-07
THRAP3	0.739398	1.15664e-07
DYRK3	0.739209	1.49019e-07
PI4K2A	0.739083	1.88397e-07
POGK	0.738755	1.5158e-07
WNT1	0.738462	3.76801e-07
LINC00854	0.738153	1.1894e-07
RBBP7	0.738074	1.64791e-07
MRPS30	0.737817	1.8322e-07
RPS14	0.737487	1.40731e-07
FAM26F	0.737483	7.18148e-08
RPL36	0.73726	7.17344e-08
MNT	0.736969	1.54944e-07
PKM	0.736891	3.08702e-07
SEMA7A	0.736805	1.80526e-07
RPA1	0.736746	1.82299e-07
RAB1A	0.736742	1.28018e-07
RBM8A	0.736719	1.13343e-07
RNF187	0.736671	3.58127e-07
MEFV	0.736634	2.10447e-07
GNG5	0.736513	1.28225e-07
SNAI1	0.736066	2.29746e-07
RMND5A	0.73555	1.46258e-07
RAB39A	0.735257	4.28546e-08
AEBP2	0.73514	7.72676e-08
MZT2A	0.73509	1.90234e-07
C2orf69	0.735034	1.55099e-07
SNHG17	0.735025	1.09605e-07
RNF2	0.734875	2.54437e-07
IKBKAP	0.734687	8.41094e-08
DDX46	0.734565	3.833e-07
STEAP1B	0.734434	1.93367e-07
WDR74	0.734344	2.63123e-07
KARS	0.734274	2.60999e-07
ACP1	0.734092	2.29348e-07
NEK1	0.734088	1.54598e-07
CDCA7	0.734015	1.95512e-07
CSNK1G1	0.734	1.41105e-07
REPS2	0.733407	8.93893e-08
PIK3C2B	0.733383	7.18822e-07
UCKL1	0.733267	2.13757e-07
NOB1	0.7326	6.81948e-07
PSMD14	0.732334	2.37532e-07
NEU4	0.732188	1.87522e-07
AUTS2	0.732119	1.89366e-07
NDUFB6	0.731812	3.50056e-07
TSPAN17	0.731278	1.7326e-07
SOD1	0.730641	1.60298e-07
BEST1	0.730152	2.63245e-07
EDC4	0.730129	4.33919e-07
UBL4A	0.730129	2.44299e-07
ITPRIP	0.73	4.47349e-07
EDARADD	0.729903	9.9653e-08
CCDC28A	0.729594	1.53507e-07
PSMD6	0.729452	1.86445e-07
FURIN	0.72943	1.09403e-07
MAP3K4	0.7294	9.44666e-08
TCHH	0.729211	1.7363e-07
VAV2	0.729157	1.97126e-07
S100A10	0.729151	2.22714e-07
SOS2	0.729144	1.52822e-07
SEC61B	0.729136	1.85861e-07
POLR2A	0.729126	2.48987e-07
NPEPPS	0.729062	1.72552e-07
ZNF131	0.728869	5.04575e-07
RPS7	0.728611	1.20906e-07
DENND1A	0.728553	2.1563e-07
RPS15A	0.728486	1.66495e-07
EIF2S1	0.727903	7.43059e-07
TRIM14	0.727734	3.52801e-07
TMEM52B	0.727689	6.53134e-07
SLC1A2	0.727487	3.87439e-07
PPIG	0.727408	1.20514e-07
SLC24A4	0.727123	8.51884e-07
CRBN	0.726166	1.47965e-07
COA1	0.726165	4.35243e-07
PRKCB	0.725882	1.97192e-07
DANCR	0.725766	2.41688e-07
SIGLEC9	0.725721	2.06601e-07
CAPZB	0.725721	4.61383e-07
LIG1	0.725643	2.72486e-07
CBX1	0.725515	1.68987e-07
RUSC2	0.725263	1.95652e-07
HPD	0.725241	6.57774e-07
DIDO1	0.725164	2.93113e-07
RDH10	0.725089	3.49172e-07
NGLY1	0.724478	6.59938e-07
DAGLB	0.724404	1.95279e-07
ME3	0.724217	2.48302e-07
RAB7A	0.723948	2.26917e-07
TOPORS	0.723848	1.3624e-07
PIP4K2C	0.723026	1.42398e-07
SLBP	0.722959	3.97096e-07
MYO15B	0.722941	5.94704e-07
NDUFB8	0.722797	1.93107e-07
CCP110	0.72272	3.52285e-07
GDE1	0.722687	1.42613e-07
HP1BP3	0.722279	1.38163e-07
PTX3	0.722012	2.67495e-07
UBE2G1	0.721974	1.7587e-07
KCNE1	0.721825	2.94575e-07
APOL1	0.721765	2.43977e-07
IFNK	0.721611	2.24507e-07
NPRL2	0.721527	6.26818e-07
FRMD8	0.721494	2.76451e-07
LILRA6	0.721428	5.46836e-07
SDS	0.721349	2.78366e-07
NOP16	0.721232	7.59155e-07
INSIG2	0.720946	4.31991e-07
FAM208B	0.720646	4.85841e-07
IL1RL1	0.720639	3.39533e-07
LOC101927865	0.720636	2.49603e-07
MRPS34	0.720592	3.91881e-07
ACTB	0.720539	3.12687e-07
SMS	0.720406	4.94524e-07
PRPF8	0.720068	1.53652e-07
C1orf54	0.720063	2.97458e-07
RBL1	0.71974	3.33271e-07
RPS27A	0.719687	1.66817e-07
SLC16A10	0.719646	4.03948e-07
ANKRD17	0.719586	3.2466e-07
MLLT4	0.719436	8.53501e-07
SPP1	0.71942	9.6064e-07
RORC	0.719273	5.45003e-07
CHMP4B	0.719247	4.0181e-07
MKRN2	0.719082	1.23697e-06
PCNT	0.718941	3.18052e-07
R3HDM1	0.717672	8.31335e-07
WDR1	0.71752	7.24806e-07
KIAA1429	0.717353	6.79294e-07
IWS1	0.717309	5.02727e-07
SUPV3L1	0.717157	4.51265e-07
RPL41	0.717009	2.11754e-07
MSMO1	0.716736	3.30122e-07
RPS6KA5	0.716653	2.92746e-07
FAM110C	0.716474	3.51598e-07
LYST	0.715948	1.18481e-06
BLOC1S6	0.715862	6.02365e-07
SPIN1	0.715856	7.06075e-07
C15orf61	0.715745	2.11762e-07
DIS3	0.71546	1.63455e-06
PUM2	0.715159	5.11946e-07
ABHD14B	0.715136	7.36518e-07
SLC25A4	0.715122	6.60872e-07
ZNF570	0.715033	5.91804e-07
NDC80	0.71481	4.97039e-07
PIK3IP1	0.714446	7.94295e-07
RIC1	0.714231	4.67408e-07
RBM26	0.713912	8.89282e-07
LMO4	0.712864	7.9216e-07
WEE1	0.71215	5.90231e-07
RASD2	0.711283	1.04846e-06
SLAMF7	0.710748	7.3635e-07
GIPR	0.710738	2.08315e-06
CXCL6	0.710713	6.89371e-07
CDCA4	0.710435	5.41727e-07
P2RY14	0.710364	7.53097e-07
HDAC5	0.710164	5.5844e-07
METRNL	0.709923	6.22764e-07
SURF2	0.70991	9.48564e-07
WDR47	0.709717	1.17866e-06
CXCL9	0.709456	5.31764e-07
THRA	0.709075	1.34644e-06
TBC1D19	0.708999	1.0096e-06
TRIM33	0.708989	5.53318e-07
CEP120	0.70898	7.62764e-07
IL19	0.708518	1.38552e-06
FGD5	0.708403	1.02098e-06
GOLM1	0.708301	6.60858e-07
MMP10	0.708056	2.1572e-07
SLC17A9	0.707807	3.69479e-07
TNRC18P1	0.707504	1.60225e-06
SNRPA	0.707396	8.84988e-07
ADIPOR2	0.707144	3.6571e-07
IRF2BP2	0.707101	4.54716e-07
UTP11L	0.707031	8.41245e-07
HMGB1	0.706735	1.09323e-06
RUFY4	0.706645	2.52069e-06
TCF20	0.706565	8.76916e-07
RBAK	0.706487	1.01054e-06
PTAR1	0.706166	3.5029e-07
PUS10	0.706105	9.96909e-07
SF3B5	0.705577	8.50934e-07
RHOC	0.705527	3.14399e-07
CLIP2	0.705238	3.89525e-07
GAR1	0.70516	7.36964e-07
RBMX2	0.704947	9.49935e-07
KIAA0226L	0.704673	1.31358e-06
MDM2	0.704635	5.43658e-07
RACGAP1	0.704559	1.07667e-06
WDR53	0.704403	5.63197e-07
COPS7B	0.704394	1.04174e-06
MPZL2	0.704327	1.21857e-06
ZNF664	0.704192	1.13128e-06
ARAP1	0.704106	5.8713e-07
ZC3H13	0.703924	8.18457e-07
ASB6	0.703809	1.01496e-06
UBE2V1	0.703675	9.1667e-07
RPL37	0.703599	5.85376e-07
ASAP1-IT2	0.703333	1.34082e-06
GPR161	0.703262	6.84838e-07
PFN1	0.702973	9.47327e-07
TOMM5	0.702912	2.01245e-06
CFAP97	0.702362	1.95635e-06
SNRPB2	0.701952	7.05232e-07
MRPL36	0.701913	2.04421e-06
CWF19L2	0.701739	1.1643e-06
FSD1L	0.701656	1.27557e-06
TP53INP1	0.701639	6.22056e-07
SRSF1	0.701535	5.64462e-07
PKIA	0.701511	4.0018e-07
IL15	0.701398	3.4168e-07
RAB20	0.701353	4.04127e-07
EIF3A	0.70097	4.13069e-07
IL15RA	0.700781	7.04437e-07
AKAP9	0.70044	1.98625e-06
STT3A	0.70016	3.2996e-07
SUSD1	0.69955	1.26143e-06
TRIM59	0.699233	1.44514e-06
NIPAL3	0.699038	3.37932e-07
KLHL8	0.698429	2.49147e-06
SLC12A2	0.698203	1.65333e-06
SH2D3A	0.698075	6.84073e-07
KIF11	0.698036	1.51707e-06
PAX8	0.697802	6.19744e-07
C1GALT1	0.697637	6.64191e-07
STRN	0.697618	5.16915e-07
HMG20B	0.697466	1.14751e-06
MEAF6	0.697344	1.64664e-06
COMMD6	0.697132	4.30512e-07
FAM214A	0.696596	2.44515e-06
JAM2	0.69638	2.39574e-06
TMEM38B	0.696309	5.79674e-07
RBBP4	0.696258	1.78854e-06
ZFAND2B	0.696198	1.26839e-06
YWHAB	0.695965	1.31211e-06
BMS1	0.695652	1.58349e-06
TTC13	0.695411	1.44722e-06
FAM120AOS	0.695299	8.65732e-07
RABGAP1L	0.695275	1.65841e-06
ENTPD6	0.694936	1.48832e-06
RRAS2	0.69433	7.91329e-07
QSOX2	0.694317	9.56259e-07
ADNP2	0.693873	6.91458e-07
ALDOA	0.693668	1.83344e-06
SRSF6	0.693587	9.64263e-07
HAVCR1	0.693309	1.99333e-06
LOC145474	0.6931	1.79361e-06
DPYD	0.692991	7.61133e-07
HAUS3	0.692928	2.56814e-06
MALSU1	0.69242	2.41838e-06
INSM1	0.692278	8.23364e-07
ATXN3	0.691917	2.85648e-06
FAM177A1	0.691428	1.96137e-06
NDUFS5	0.691042	1.43832e-06
TPM3P9	0.690627	1.50605e-06
BPGM	0.690168	1.73741e-06
MAD2L2	0.690165	2.49214e-06
DPH3	0.690064	2.76182e-06
PAIP1	0.689609	3.12815e-06
ZNF571	0.689524	1.68323e-06
FBXO3	0.689435	2.12331e-06
ATP6V0D1	0.68895	1.08789e-06
SBDS	0.688906	1.78412e-06
PMPCA	0.688685	3.16127e-06
FLVCR1	0.688648	2.54509e-06
ADGRE1	0.687937	1.17289e-06
DKC1	0.687894	2.67932e-06
GPR108	0.68766	2.79088e-06
SMAD4	0.686986	1.0641e-06
G2E3	0.68689	8.6499e-07
AP1S2	0.68687	2.28946e-06
HNRNPUL1	0.686773	1.82465e-06
HIST2H2BE	0.686607	1.08095e-06
SIGLEC10	0.686531	1.99562e-06
DDHD2	0.686441	3.27344e-06
FBXO45	0.686356	2.04971e-06
TNFRSF6B	0.686204	2.76786e-06
COPS2	0.686026	2.81505e-06
FBXW7	0.685881	5.06216e-07
HIST1H4C	0.68583	2.56252e-06
TBC1D20	0.685552	2.04753e-06
ZNF383	0.685277	2.35424e-06
HIST1H2BG	0.684955	2.73441e-06
MAZ	0.68443	2.39495e-06
LOC100130357	0.684403	1.04231e-06
CHRAC1	0.684287	2.86342e-06
CLUHP3	0.684156	1.19774e-06
XPOT	0.684067	1.80329e-06
RPF1	0.684014	5.94544e-06
PNMA2	0.683503	4.81921e-06
PNPLA6	0.683114	1.76525e-06
ANKRD18A	0.683055	1.53196e-06
LOC441081	0.683037	5.99609e-06
2016-03-08	0.682925	1.64506e-06
CLINT1	0.682751	1.18736e-06
SUN1	0.682682	1.30674e-06
RPS19BP1	0.68258	1.27184e-06
RNPS1	0.682564	3.02348e-06
AP1AR	0.682429	2.02288e-06
PTDSS1	0.682284	6.33529e-06
MARS2	0.682166	4.19683e-06
FAM214B	0.681633	2.16515e-06
TBP	0.681491	5.23813e-06
MGAT3	0.681463	6.64371e-06
ACLY	0.680877	2.10229e-06
NR1H3	0.680795	1.71996e-06
ERGIC2	0.680381	5.70106e-06
ARHGAP11A	0.680312	5.04411e-06
NELFA	0.680291	4.79233e-06
CNBP	0.680254	3.9876e-06
HIST1H3J	0.679717	2.44987e-06
ATG2B	0.679432	4.28911e-06
SLC9A8	0.679373	2.65915e-06
FBXW2	0.678989	4.91059e-06
TTC1	0.678776	5.67524e-06
PRKAA1	0.678749	2.18282e-06
GFPT2	0.678046	2.95001e-06
ALAS1	0.677556	4.80672e-06
EEF1D	0.677392	1.65285e-06
LOC401312	0.677093	3.82808e-06
MARK3	0.676911	4.13766e-06
RCHY1	0.676748	2.52352e-06
TYW1	0.676639	3.16333e-06
ENOPH1	0.67662	4.46924e-06
RPLP1	0.676265	4.08741e-06
TICAM1	0.676016	3.215e-06
TRPC2	0.675938	2.61758e-06
TBCD	0.675816	3.63465e-06
LDB1	0.675488	2.12065e-06
LOC93622	0.675059	3.3365e-06
MRPS31	0.674948	2.10912e-06
CUL1	0.674746	4.45111e-06
TOR1AIP2	0.674671	3.98586e-06
N4BP2L2	0.674109	4.07092e-06
CD2BP2	0.674004	3.60637e-06
TXLNB	0.673991	2.79174e-06
NAP1L2	0.673894	2.79878e-06
FBL	0.673675	4.63018e-06
WDR89	0.673561	5.05596e-06
TUBB2B	0.673472	4.37693e-06
MOAP1	0.673238	2.1082e-06
DDX23	0.67322	8.76001e-06
RPL36A	0.673207	2.44137e-06
DR1	0.673023	4.36229e-06
DNAJC9	0.672945	6.14742e-06
TMEM132A	0.672739	3.75672e-06
PCNA	0.672341	4.95635e-06
ACHE	0.672263	1.33364e-05
CCDC101	0.672255	3.26417e-06
IRS2	0.672221	4.9693e-06
COG5	0.672153	2.65678e-06
PTPRN	0.672111	6.13779e-06
MAP3K11	0.67183	2.38184e-06
SLC7A7	0.671678	6.30238e-06
MTA2	0.671388	2.07598e-06
ZBTB46	0.671308	7.42916e-06
OSM	0.671177	7.64255e-06
ZNF286A	0.671073	4.33093e-06
ATAD3B	0.670757	5.14562e-06
WDFY1	0.670664	2.16842e-06
EPB41L5	0.670291	4.19233e-06
VEZT	0.67004	7.5875e-06
TMEM116	0.669932	4.77593e-06
ADCK2	0.66985	7.30094e-06
MTURN	0.669778	3.59156e-06
HDGF	0.669636	2.5876e-06
RPL9	0.66943	3.16674e-06
BRIX1	0.669406	5.4385e-06
LOC389906	0.669296	6.12772e-06
SETD8	0.669259	9.86801e-06
ULK1	0.669067	2.81745e-06
NDUFB2	0.668903	6.36792e-06
ZNF555	0.668479	4.3931e-06
SNHG8	0.668413	2.9162e-06
TAF8	0.668404	9.33252e-06
CARHSP1	0.668337	7.20462e-06
CCAR2	0.668	4.09079e-06
PRPF38A	0.667997	7.33574e-06
CTDSP2	0.667895	2.21748e-06
SP2	0.667619	3.15217e-06
CARD9	0.667613	1.09196e-05
CDKN2C	0.667388	3.1338e-06
CCL20	0.667347	1.04824e-05
FLYWCH1	0.666872	5.30404e-06
SLC25A19	0.666793	7.93269e-06
CMIP	0.666788	7.1672e-06
KCNQ3	0.66657	8.92049e-06
NUSAP1	0.666553	7.25249e-06
PLEKHM2	0.666472	4.71465e-06
UVRAG	0.666342	2.85778e-06
NOL10	0.666264	1.40165e-05
NUP210	0.66604	5.81596e-06
ZNF146	0.666039	8.56829e-06
AOC1	0.665997	6.82994e-06
CBX4	0.665917	1.06538e-05
ATAD2	0.665886	3.76376e-06
CLLU1	0.665754	5.78836e-06
ARHGAP22	0.665661	3.01742e-06
SNRNP70	0.665494	6.04879e-06
PTEN	0.665174	2.73994e-06
SF3A1	0.664901	4.09479e-06
MAN2B1	0.664824	3.88166e-06
IGBP1	0.664693	4.73893e-06
CUL4A	0.664636	5.00433e-06
MARK2	0.664438	1.24966e-05
ERP44	0.664431	7.22386e-06
ZNHIT3	0.664378	3.72533e-06
HSF2	0.664313	4.82216e-06
OTUD6B-AS1	0.664274	4.96316e-06
EIF3K	0.664213	1.05352e-05
GBP1	0.664013	2.91613e-06
FOXF1	0.663809	4.13449e-06
ZNF574	0.663803	8.96271e-06
PDK3	0.663448	2.93029e-06
PDP2	0.66289	4.1392e-06
BTN3A3	0.662015	8.39383e-06
CTNNA1	0.661835	8.36696e-06
FAM58A	0.661795	4.10426e-06
FAM217B	0.66114	8.50961e-06
OCIAD2	0.660987	4.44508e-06
CAMK2D	0.660836	9.31074e-06
CACFD1	0.660713	4.4347e-06
BRD7	0.66066	8.79121e-06
NCOR2	0.660324	3.75484e-06
DLG4	0.659994	1.09564e-05
PCNXL4	0.659875	1.1666e-05
FAM43A	0.659812	8.85902e-06
ABCB6	0.65981	8.02624e-06
MTPN	0.659774	6.1937e-06
LOC100272216	0.659385	9.06296e-06
LOC100506178	0.659104	2.27483e-05
NTN1	0.658894	7.10502e-06
SNAP47	0.658803	5.8324e-06
YIPF5	0.658726	1.29332e-05
EIF3J	0.658632	9.70372e-06
AES	0.658369	8.1843e-06
NCKAP5	0.658086	1.00687e-05
ACTR3	0.658057	4.13605e-06
CD207	0.657905	9.59133e-06
C17orf58	0.657534	4.5911e-06
GPX4	0.657424	7.1902e-06
LRRC58	0.657364	6.75938e-06
SLC9A1	0.657247	4.27146e-06
PLAT	0.656757	2.79472e-05
SETD6	0.656717	1.12116e-05
RPL15	0.65667	8.28934e-06
FABP3	0.656508	6.61685e-06
ANKH	0.656256	7.50046e-06
C16orf52	0.656119	7.15709e-06
LOC389765	0.656078	5.35727e-06
SND1	0.656077	8.61733e-06
PACERR	0.656019	1.88279e-05
CHD6	0.655962	7.96332e-06
MURC	0.655957	9.21839e-06
TMEM184C	0.655865	9.46711e-06
C20orf194	0.655861	5.14202e-06
C9orf114	0.655741	9.10775e-06
BROX	0.65569	1.18364e-05
ATG9A	0.655683	1.19686e-05
BAALC-AS2	0.655554	1.20944e-05
UCN	0.655195	7.22597e-06
LOC731424	0.655037	7.13322e-06
METTL3	0.654865	2.4119e-05
FBXW4	0.654827	1.01069e-05
DBP	0.654776	1.46356e-05
TFIP11	0.654525	1.08255e-05
MPHOSPH8	0.654339	1.18247e-05
NEK6	0.65395	1.16891e-05
PPP1R3B	0.653902	8.02063e-06
HSPA2	0.653377	1.14226e-05
TMEM255B	0.653254	1.44794e-05
DEXI	0.653248	6.05039e-06
FAM13A-AS1	0.653116	1.32879e-05
CAMK2G	0.652854	8.0843e-06
EEF2	0.652841	9.95829e-06
TEX264	0.652555	1.73172e-05
RRM2B	0.652534	1.13959e-05
COL5A1	0.652152	6.92375e-06
DNAJB11	0.651415	6.61594e-06
HIST1H2AE	0.651355	9.70945e-06
PRR12	0.65117	1.20877e-05
STXBP2	0.651124	7.1708e-06
RCBTB1	0.651047	9.99634e-06
CD46	0.651025	1.88349e-05
NBPF10	0.650956	7.06177e-06
RPL29	0.650902	1.3738e-05
FAM120C	0.650726	8.45904e-06
NHP2L1	0.650693	1.20997e-05
TAOK3	0.650503	6.89108e-06
PTPN2	0.650396	1.55681e-05
RBM18	0.650312	1.51478e-05
MAGEH1	0.650197	9.84958e-06
TNRC6A	0.650191	1.21676e-05
RFX7	0.65013	9.78819e-06
RANGAP1	0.650053	6.65867e-06
NPR1	0.650033	1.14025e-05
AFF1	0.649924	3.94665e-06
FAM20B	0.649919	5.7805e-06
FCER2	0.649702	7.80754e-06
P2RY6	0.649262	7.21264e-06
SIRPB1	0.648877	2.56679e-05
PPP1R21	0.648727	1.18675e-05
MTRR	0.648713	1.34294e-05
CTBP1-AS2	0.648634	7.9959e-06
KHDRBS3	0.648483	8.84221e-06
PGS1	0.648307	1.79179e-05
AGO3	0.647808	1.06609e-05
POMGNT2	0.647768	1.01763e-05
MMS19	0.647214	1.5624e-05
LOC101928231	0.647155	1.69936e-05
PTPN6	0.647069	2.29884e-05
CCDC130	0.646831	1.24648e-05
RPS5	0.646402	1.5909e-05
FCHSD2	0.646249	6.01342e-06
TFE3	0.646101	2.46499e-05
SLC6A7	0.646057	5.56152e-06
GNL2	0.645698	2.05142e-05
SREK1	0.64504	1.6597e-05
CCDC86	0.644991	1.70953e-05
TPR	0.644739	1.5959e-05
RSAD2	0.644431	1.0658e-05
UBAC2	0.644245	2.13784e-05
DCAF8	0.644238	8.899e-06
RNF126	0.644146	1.2806e-05
PRKRIR	0.643819	6.36325e-06
ORC4	0.643541	1.06893e-05
HLA-DRB3	0.643518	7.70838e-06
FES	0.643184	1.08068e-05
RNASEL	0.643155	1.24995e-05
HLA-DRB1	0.643044	1.12521e-05
BBS7	0.642935	1.99359e-05
DNAJB2	0.642913	1.09053e-05
OLFML2B	0.642855	6.96618e-06
ANKRD13C	0.642839	1.34177e-05
TDRD6	0.642717	1.92951e-05
GSN-AS1	0.642396	1.05185e-05
CSRP2	0.642164	1.69387e-05
EXOSC9	0.642082	2.39233e-05
CYCSP52	0.641644	1.88972e-05
BTBD6	0.641591	2.95608e-05
APOL2	0.640989	1.54428e-05
MS4A6E	0.640863	8.81792e-06
CDC7	0.640491	1.60807e-05
NF2	0.640411	2.90757e-05
PAFAH1B2	0.640109	1.86192e-05
TYK2	0.640041	1.75122e-05
ARPC1B	0.639901	2.50618e-05
HERC3	0.639581	1.72593e-05
ADAMDEC1	0.639531	1.51348e-05
PP7080	0.63952	2.39713e-05
SLAIN2	0.639431	2.92972e-05
NUP160	0.63928	2.39112e-05
TEX14	0.639114	1.5064e-05
ANKDD1A	0.639076	1.67018e-05
LINC00597	0.639071	1.73576e-05
MITD1	0.638706	3.08448e-05
RPS23	0.638402	1.33342e-05
SQLE	0.638244	1.38957e-05
DDX54	0.637844	2.79238e-05
MYB	0.637671	2.46497e-05
WDR59	0.637513	1.92726e-05
LOC101928266	0.637462	2.72738e-05
IMP4	0.637247	2.56033e-05
DCLRE1B	0.636881	1.47798e-05
PUS7	0.636692	2.51604e-05
DYNLL2	0.636612	1.69581e-05
TLE3	0.636099	1.69259e-05
UQCRB	0.635848	1.35774e-05
HIATL1	0.635745	3.27079e-05
FNIP1	0.635718	1.04753e-05
ZC3H6	0.635677	1.63993e-05
EIF2B5	0.635487	1.50593e-05
PAX8-AS1	0.63518	1.14187e-05
SUN2	0.634864	1.13896e-05
PIPOX	0.634648	9.88292e-06
SMG7	0.634495	1.47299e-05
NDUFAF4	0.634485	1.13901e-05
SERF2	0.634214	1.36995e-05
ABRACL	0.633914	1.47202e-05
MAP4	0.633901	2.98457e-05
TICAM2	0.633844	1.71687e-05
ABCC4	0.633625	2.72385e-05
STXBP1	0.633537	4.0053e-05
NTRK2	0.633514	1.66521e-05
SLC25A51	0.632699	2.79817e-05
TNKS	0.632658	2.48418e-05
CNOT11	0.632139	1.86647e-05
NGRN	0.631937	3.4654e-05
ZC3H8	0.631455	1.22101e-05
SNX5	0.631418	2.26216e-05
LPCAT4	0.631316	1.45197e-05
RAB4B	0.630897	2.12327e-05
LOC101929698	0.630704	2.497e-05
TARDBP	0.629865	2.57376e-05
KCNRG	0.62984	2.98107e-05
TIGD3	0.629694	1.87003e-05
CSNK1G3	0.629436	3.67097e-05
ARPC5L	0.62919	1.90686e-05
DDA1	0.629138	2.55262e-05
GTPBP2	0.628847	3.1473e-05
RPL34	0.628834	1.30793e-05
SNX10	0.628674	2.27174e-05
CPEB3	0.628201	2.55334e-05
RPL24	0.62813	1.33561e-05
ATG4A	0.628111	2.133e-05
NUMA1	0.627886	3.43334e-05
EIF3M	0.627826	3.16566e-05
PKP2	0.627784	1.66292e-05
COX17	0.627615	2.99541e-05
NECAP2	0.627537	1.94823e-05
TMEM248	0.627234	3.42794e-05
PBDC1	0.627226	5.24248e-05
BTBD1	0.627212	5.74813e-05
POLR1D	0.627188	4.25473e-05
LMF1	0.626788	1.72043e-05
COPA	0.626516	4.89024e-05
ZFP90	0.626406	1.91911e-05
TRIM37	0.626317	2.01468e-05
DHX9	0.626315	1.22613e-05
NEU3	0.626058	4.56993e-05
TMEM30A	0.625989	3.68595e-05
STK35	0.625858	3.94739e-05
ACSS1	0.625824	2.10222e-05
MUC13	0.625649	5.22294e-05
SARS	0.625098	2.16234e-05
POLR2C	0.624973	2.9007e-05
PARVB	0.624874	2.0049e-05
CCNA1	0.624768	1.29792e-05
ARF4	0.624521	2.62696e-05
RAD1	0.624436	2.41283e-05
DTX1	0.623878	3.88252e-05
SNHG9	0.62375	3.06459e-05
CCL18	0.623684	2.65e-05
ATAD1	0.623491	4.59556e-05
LYAR	0.623406	6.72228e-05
GGCX	0.623394	3.08566e-05
APBB3	0.622854	6.08706e-05
LINC01125	0.622824	4.82025e-05
CRTC3	0.622626	6.15289e-05
GLRX5	0.622604	6.63051e-05
ASAP1-IT1	0.622602	4.38623e-05
SSR3	0.622524	3.7042e-05
RFWD2	0.622496	2.34274e-05
NCK1	0.622312	1.99706e-05
ZNF473	0.62226	2.8664e-05
SLC2A5	0.622247	1.60878e-05
GPR35	0.621987	4.81064e-05
KIAA1161	0.621844	2.70736e-05
ODC1	0.621739	2.07359e-05
PPP1R3E	0.621679	2.69012e-05
ANKRD39	0.621443	3.47553e-05
NAPSB	0.621375	6.45448e-05
NUDCD2	0.621164	3.56077e-05
UBFD1	0.621159	5.67729e-05
DNAJC27	0.620874	1.7223e-05
BTBD10	0.620819	5.0934e-05
GTF2IRD1	0.620775	2.52634e-05
TRMT10C	0.61998	6.68392e-05
MTHFD1L	0.61979	5.78402e-05
NEDD4L	0.619682	4.35e-05
LOC728392	0.619505	2.97834e-05
ATXN7L1	0.619201	6.07859e-05
ZNF580	0.618906	3.18425e-05
PDCD7	0.618835	4.88179e-05
CENPT	0.618377	2.11889e-05
TTC3	0.618128	4.74868e-05
RBM4B	0.618125	3.6012e-05
LOC100288181	0.617699	8.84916e-05
N4BP2L1	0.617666	4.58054e-05
ST18	0.617465	4.24534e-05
TIMD4	0.617267	3.31282e-05
SIRT5	0.617127	4.57014e-05
USP34	0.617058	9.43704e-05
SMEK2	0.616846	4.03245e-05
CLEC4A	0.616801	3.6768e-05
ADAR	0.616699	2.42211e-05
DDX47	0.61658	3.14552e-05
ICAM5	0.616428	6.15848e-05
CEBPG	0.616412	3.07938e-05
THYN1	0.616353	2.73338e-05
PAK1	0.616153	5.02981e-05
INF2	0.616045	3.41739e-05
POLE4	0.615889	3.57867e-05
ATG13	0.615525	1.97818e-05
RPL27A	0.615332	2.74325e-05
FAM53B	0.61517	5.72486e-05
LILRB1	0.61506	5.17576e-05
EIF1AD	0.61487	3.57957e-05
C9orf41	0.614862	4.0964e-05
EEF1B2	0.614187	4.37417e-05
EIF5A2	0.613969	3.58158e-05
SBNO2	0.613477	5.57294e-05
WBSCR22	0.613261	6.92051e-05
RPL23	0.613071	3.68564e-05
SP110	0.612733	0.000112905
STXBP4	0.612593	5.76713e-05
CD320	0.612343	4.04467e-05
TRIM8	0.612135	5.14739e-05
TXNL4B	0.611913	6.08215e-05
MAN1A1	0.611903	3.0716e-05
RASSF7	0.611779	3.33336e-05
DDX51	0.611565	5.79244e-05
CNNM2	0.611556	7.29082e-05
FBXO30	0.611474	5.04718e-05
HLA-DRB5	0.611225	5.6094e-05
SPAST	0.611164	0.000112675
XIRP1	0.610964	9.88858e-05
RTCA	0.610842	2.44504e-05
PKIA-AS1	0.609973	2.22895e-05
VPS8	0.609942	3.44692e-05
RANBP1	0.609796	5.08261e-05
KRT19P2	0.609492	1.9716e-05
INAFM1	0.609368	0.000112991
TAF4	0.609152	5.07665e-05
COX14	0.60912	3.17143e-05
GARS	0.609116	7.10018e-05
NXT1	0.609087	2.66561e-05
RPS27	0.608726	3.75572e-05
MRPS5	0.608612	8.24417e-05
KCNC4	0.608523	4.12437e-05
C19orf71	0.608519	4.63383e-05
SUPT20H	0.608174	8.9783e-05
KIAA1804	0.608058	3.83305e-05
DHRS12	0.608018	6.72221e-05
C19orf24	0.607982	8.27381e-05
TOM1	0.607603	6.44585e-05
RTN4IP1	0.607592	5.84928e-05
IFIH1	0.607252	6.43927e-05
C2orf44	0.60718	6.25282e-05
AKTIP	0.607042	3.90139e-05
ELAVL4	0.607012	8.62677e-05
SLC31A1	0.606426	5.74307e-05
ZNF600	0.606096	6.76756e-05
WBP2	0.606018	4.85822e-05
ZBTB24	0.605491	0.000110107
IGSF21	0.605481	2.81529e-05
RAP2A	0.605409	6.37551e-05
C9orf156	0.605337	2.97753e-05
TES	0.604992	2.55852e-05
LOC100093631	0.604984	4.24304e-05
CDK13	0.60498	7.16136e-05
MED30	0.604749	0.0001145
GABARAPL2	0.604656	0.000105805
C12orf79	0.604526	8.35068e-05
ANKRD27	0.604389	5.4814e-05
FANCE	0.604197	3.70525e-05
ADPGK	0.603901	7.27379e-05
KANSL1	0.603463	4.39451e-05
NRBF2	0.603263	4.67882e-05
NMT1	0.603149	9.30912e-05
PDLIM7	0.602878	9.00123e-05
KLB	0.602728	7.61343e-05
TTF1	0.602663	5.80446e-05
SCN5A	0.60259	0.000121789
C5orf56	0.602524	6.90675e-05
PATZ1	0.602447	5.40491e-05
PXDC1	0.602213	6.42618e-05
AKAP8	0.602011	5.46779e-05
TBPL1	0.60193	4.8661e-05
PRKAG2-AS1	0.601797	5.49649e-05
ABHD12	0.601766	5.64676e-05
MICAL2	0.601655	5.11493e-05
1-Mar.1	0.601614	5.13182e-05
EID3	0.601575	7.49815e-05
RPL26	0.600983	4.31738e-05
MFSD8	0.600862	5.4553e-05
VASH1	0.60084	0.000148258
ADM	0.600759	7.80477e-05
MS4A4A	0.600755	3.43219e-05
IMMT	0.600625	5.47407e-05
DDX52	0.600394	8.98129e-05
METTL25	0.600046	9.02209e-05
SLC25A26	0.5999	0.000101265
CTNNAL1	0.59983	7.42273e-05
UBE2Z	0.599599	6.61181e-05
INPPL1	0.59959	9.15301e-05
ZNF148	0.599586	6.87431e-05
ZXDA	0.599391	5.26916e-05
JARID2-AS1	0.599246	0.000148142
FTSJ3	0.598993	4.98863e-05
FIP1L1	0.598973	4.71655e-05
ALDH3B1	0.598957	3.67945e-05
SEC24B	0.59878	7.19971e-05
CWC15	0.598646	8.97966e-05
FCN1	0.598266	0.000141719
TRIM52-AS1	0.598257	7.40325e-05
NSMF	0.597998	8.27488e-05
IMP3	0.597839	5.56979e-05
KLHL36	0.597598	9.58179e-05
PISD	0.596777	6.31333e-05
SYF2	0.595694	4.69949e-05
SCARB1	0.595669	5.87674e-05
CCT8	0.59533	0.000105894
HIST1H2BI	0.595192	7.66641e-05
CYSLTR2	0.59497	0.000157017
LOC101927311	0.594969	4.23458e-05
ZCCHC6	0.594912	5.72544e-05
RPL35A	0.594862	4.92596e-05
CTBP1	0.594686	9.58536e-05
SEC22C	0.59428	5.99134e-05
SSTR2	0.594227	0.000119584
SPIN4	0.593742	4.73255e-05
DIMT1	0.593612	4.99025e-05
FAM91A1	0.593508	8.26758e-05
NRGN	0.593495	0.000154741
ELP2	0.593397	7.35608e-05
AMOT	0.593375	5.58e-05
PWWP2A	0.59325	0.000152937
CCDC97	0.593233	6.06666e-05
URB2	0.593108	0.00012348
GINS4	0.593058	0.000162888
SESN1	0.592677	0.00016602
ZSCAN25	0.592356	0.000170719
GAK	0.592283	9.13527e-05
ZNF830	0.59184	9.78131e-05
HDLBP	0.591664	0.000100361
KLHL5	0.591387	0.000116708
RPL18A	0.590933	0.000112425
WDR91	0.590855	4.84594e-05
TSHZ2	0.590456	9.08349e-05
GYG1	0.59021	0.000136259
HNRNPA1L2	0.590019	0.00013916
EIF5A	0.589957	0.000124231
ZNF420	0.589727	0.000131096
MCM9	0.589395	5.80615e-05
DNAH17	0.589151	0.00011042
RBBP5	0.589046	0.000130782
POLR2K	0.588738	0.00011395
C17orf85	0.588724	8.46591e-05
LRRC25	0.588597	6.56775e-05
CDK5RAP1	0.588428	0.000181816
ZNF121	0.588201	0.00013866
SERPINF1	0.587613	0.000118248
BCL2L2-PABPN1	0.587321	0.000140688
HIST1H2AD	0.587078	0.000108378
LOXL1-AS1	0.587066	7.51022e-05
NAIP	0.586772	5.854e-05
LOC101927069	0.58676	4.78533e-05
C1orf109	0.586427	9.38931e-05
MEN1	0.586342	0.000116686
KCTD10	0.586334	0.000128675
AHDC1	0.586305	0.000223858
ESCO1	0.586225	0.00018882
SERPING1	0.586071	8.51584e-05
AGPS	0.585982	9.55038e-05
PLAGL2	0.585758	0.00016401
UBP1	0.585685	5.97133e-05
LOC100506746	0.585027	6.19422e-05
PDXK	0.585022	0.00011329
SMAGP	0.584819	0.000119719
LOC101929023	0.583698	0.000147774
PIWIL4	0.583277	0.000254797
BRD3	0.582937	0.000203625
PHF11	0.582902	8.48268e-05
OTUD1	0.58243	0.000229189
ZNF282	0.581855	0.000229706
TTLL5	0.581398	0.000151814
REXO4	0.58136	0.000242386
RANBP10	0.581306	0.000152663
XIAP	0.581283	0.000130215
ADAMTS14	0.581187	0.000136638
C3orf58	0.581082	0.000157845
FADS1	0.58098	0.000122895
EEF1G	0.58063	0.000128714
PDE12	0.580575	0.000283643
CCNE2	0.58039	0.0001236
ZDHHC11	0.580364	0.000125566
FAM104A	0.580269	7.91021e-05
HSPA14	0.57977	7.79941e-05
OGFOD1	0.5797	0.000154884
HLA-DQA1	0.579691	0.000157118
RPS15	0.578924	0.000159755
EP400	0.57873	0.000152503
MARCKSL1	0.57863	0.000206451
COL6A2	0.578463	0.000119832
FBXL3	0.578432	0.000100667
RASL11A	0.578347	0.000183704
GATS	0.578326	0.000114779
FBXO9	0.57829	0.000196935
KBTBD6	0.578145	0.000184995
RPS6KB1	0.577847	0.000151484
TBC1D30	0.577593	0.000255616
ATP6V0D2	0.577533	0.000273858
PGM1	0.577188	0.000242902
VCP	0.576988	0.000142884
LRRC42	0.576968	0.000215047
GIMAP2	0.576704	0.000182624
SRSF2	0.576577	0.000100162
SMTN	0.576412	0.000162642
RND1	0.576306	0.000164637
MCEMP1	0.576259	0.000103964
ZUFSP	0.57603	0.000235625
FAM188A	0.575607	0.000170417
ZNF227	0.575358	0.000135942
RPL22L1	0.57524	0.00014003
MACF1	0.575176	5.99769e-05
GLTSCR1	0.575057	0.000187397
TMPPE	0.574923	0.000136551
WIPI1	0.574912	0.000321646
LOC401320	0.574849	0.000226898
BCAS2	0.574706	0.00027425
SPCS2	0.574369	0.000122151
ORMDL3	0.574336	0.000105744
KIZ	0.573703	0.000186434
NABP2	0.573203	0.000191312
RPS9	0.573165	0.000126431
MRPL34	0.573158	0.000229352
DDI2	0.573119	0.000145122
CEP57	0.573008	0.000207698
IGF2BP2-AS1	0.572892	9.78395e-05
GTPBP4	0.572776	0.000158298
TRNAU1AP	0.572692	0.000197493
PDZD7	0.572484	0.000251121
DDX31	0.57232	0.000147691
RPS29	0.572055	8.55643e-05
ADAP2	0.571829	0.000178525
UPB1	0.571366	0.000224468
BMP8B	0.57113	0.000321513
HNRNPL	0.571027	0.00015358
RRS1	0.570905	0.000296693
KAT7	0.570716	0.00017247
TBCC	0.570681	0.000249912
GID8	0.570503	0.00029143
PPWD1	0.569807	0.000200132
CLMN	0.569096	0.000402448
ZNF276	0.568982	0.000258286
TRIM13	0.568746	0.0001425
RALGPS1	0.567991	0.000161132
DDX27	0.567888	0.000299187
KIF18A	0.567705	0.00011854
POLR3C	0.567634	0.000490397
SIRT2	0.567629	0.000379253
IL11	0.567574	0.000210012
IFT20	0.567359	0.000247313
CRIM1	0.566747	0.00020761
DARS2	0.566458	0.000176264
EPS8L3	0.566276	0.000185943
MYNN	0.566269	0.000190815
UBA2	0.566194	0.000197767
OSGIN2	0.565689	0.000105567
CSPP1	0.56564	0.000186209
CDK5RAP2	0.565207	0.000177478
E2F3	0.565025	0.000282328
SPACA6P	0.564663	0.000367947
TPRG1	0.564569	0.00021531
CBX7	0.564077	0.00020154
KPNA6	0.563532	0.000168105
HIST1H2BH	0.563526	0.000210322
SRA1	0.563224	0.000378241
DDX20	0.563081	0.00025837
GATAD2A	0.562849	0.000143053
SCAF8	0.56275	0.000161942
MROH7	0.56251	0.000264236
ZNF48	0.561595	0.000228405
ACOT2	0.561393	0.000208059
TRIP13	0.561255	0.000197896
ATP1B3	0.561201	0.000431655
C12orf76	0.561172	0.000299686
H2AFJ	0.560945	0.000207112
GALNT3	0.560674	0.000146987
EFTUD1	0.560414	0.000256878
GOLGA2P5	0.560325	0.000273484
TPM4	0.559259	0.000356463
PTBP1	0.559054	0.000293794
TXNDC5	0.559022	0.000438903
RPL22	0.558985	0.000249135
PRKD3	0.558813	0.000305109
[truncated: 474 more rows]

## Sheet: T cell
Supplementary Table S4. All Module Hub Genes (T cell)
Gene	MM	GeneCorPvalue
THEMIS	0.995143	2.76234e-05
CD3E	0.987686	5.2738e-05
CD2	0.987551	8.47145e-05
TRAT1	0.986861	3.93348e-05
CD6	0.986305	8.50587e-06
LCK	0.985785	0.000137375
CD96	0.982489	9.85591e-05
CD3D	0.982283	0.000476497
IKZF3	0.982171	4.96833e-06
GAS6	0.981643	6.13089e-05
SPOCK2	0.979416	6.34437e-06
SKAP1	0.977192	0.000352526
ALDH2	0.976829	8.99454e-05
RASAL2	0.976134	0.000137428
PPP1R16B	0.976124	4.56301e-05
SPATA13	0.97597	0.00012845
LEF1	0.975427	5.55296e-05
KIF5C	0.974705	5.46284e-06
ICOS	0.974303	1.58156e-06
ITK	0.973879	4.18949e-05
CDCP1	0.973835	1.37549e-05
CXCR6	0.973623	4.12367e-05
RNF19A	0.972387	0.000144999
CD3G	0.970258	0.000658781
CD28	0.969717	2.5934e-06
SCML4	0.968264	0.000694496
CD40LG	0.96761	6.80189e-07
NR3C1	0.966708	6.45162e-06
LAMB3	0.965449	0.000108694
PCED1B-AS1	0.964659	0.00419844
THBD	0.963903	5.93264e-05
MGAT4A	0.963838	7.05109e-06
LAD1	0.963641	4.97442e-05
GRAP2	0.963545	0.00111509
GM2A	0.963486	9.93252e-06
TGFBI	0.962011	0.00087246
TOX	0.960141	2.18393e-06
CERS6	0.960113	7.22388e-06
CNOT6L	0.95964	0.000440484
PLXNB2	0.959343	0.000282075
MARCKS	0.95925	6.47121e-05
CCR4	0.958137	2.00013e-07
PRKCQ	0.957795	0.000513913
CAMK4	0.957256	2.65877e-05
TNIK	0.956988	4.39046e-06
MPZL3	0.956836	0.000285671
MYBL1	0.956585	6.41927e-05
CCDC141	0.955837	0.00015215
IGSF3	0.955452	6.1183e-05
ZNF831	0.95483	1.22115e-06
PAG1	0.954746	8.91773e-06
KIAA1598	0.954262	0.00015584
CA2	0.954163	0.000112413
GVINP1	0.952563	0.000222895
LAX1	0.950714	0.000438687
ZAP70	0.950593	2.10442e-05
TTN	0.950494	7.68009e-05
CDC14A	0.949183	1.62503e-05
SH3BP4	0.948698	8.09705e-05
EMP2	0.948153	5.37988e-05
MOB3B	0.947862	2.53968e-05
SARAF	0.947693	1.98812e-05
RAB13	0.946643	4.63321e-05
BATF	0.945391	3.3257e-06
PRKCQ-AS1	0.944973	0.00182845
ARHGEF11	0.944665	6.90636e-05
CD226	0.944378	0.000102649
DSC2	0.943675	0.00014681
PPFIBP1	0.942708	0.000157911
MFSD1	0.94249	4.54913e-05
HELZ	0.942442	2.10028e-06
JMY	0.942376	0.000103635
KIF21B	0.941916	3.81706e-05
ITGAL	0.94162	0.00107133
THRA1/BTR	0.941117	4.77887e-09
HERPUD2	0.939988	0.000761086
RASGRP1	0.939883	0.000263159
WHSC1L1	0.939718	9.50373e-06
SLAIN1	0.939426	0.000463224
SH3PXD2B	0.938488	0.000857037
SLFN12L	0.938109	0.000499749
PBXIP1	0.936944	0.000248816
ABCC3	0.936853	0.000232185
CHST15	0.934925	0.000294796
PRDM2	0.934906	0.00114018
RAC1	0.934841	5.70765e-06
MMP14	0.9344	0.00395777
ITGB8	0.933692	0.000212378
RSBN1	0.933365	1.87207e-06
KIAA1551	0.933166	0.000976292
IDS	0.932953	0.000245224
SH3BP2	0.932765	0.000418019
ETS1	0.93273	0.000201401
SERPINB2	0.932235	0.000164154
PRKCH	0.931937	0.00157637
ANKRD32	0.931907	0.0006936
OLFM2	0.931541	3.2769e-05
TMEM200A	0.93146	0.00307145
DIAPH1	0.931062	0.000152719
CD69	0.930956	0.000265237
MITF	0.930371	2.37363e-05
LRP1	0.929681	9.44062e-06
TERF2IP	0.92921	0.000110626
PBX4	0.928212	0.000181973
TTC7B	0.928142	0.000739819
LBH	0.927984	0.000246619
ITPRIPL1	0.927957	0.000168278
ATHL1	0.927907	2.67882e-05
SNX29	0.927572	0.000125006
PTPRCAP	0.927465	0.000668313
SIT1	0.927352	0.00548175
PDE4D	0.927065	1.04688e-05
CREBZF	0.926869	0.000180316
LRRK1	0.925828	0.000391243
EML4	0.925657	0.000189749
FZD1	0.925507	0.000134117
ARHGDIB	0.925246	0.00054207
MSL2	0.925199	0.00151472
MEX3C	0.925189	0.00140164
CBLB	0.924971	0.00209943
SDC4	0.924939	4.53636e-05
FASLG	0.924891	0.000294098
CARD11	0.924164	0.0052177
GPR174	0.923922	0.000128757
ZC3HAV1	0.923908	4.95861e-05
SOS1	0.923679	3.72181e-05
NCAPH	0.922501	1.2075e-05
CAMK2N1	0.922223	0.000117755
PLA2G4A	0.922172	0.000117253
CAMLG	0.922067	9.18616e-05
SYTL2	0.921826	0.00175668
GSN	0.921652	0.000216405
SOGA1	0.921522	0.000272428
KLRB1	0.921198	9.54142e-09
NUP153	0.920795	4.24566e-05
ITM2A	0.920474	0.00128478
NFATC2	0.920394	0.000118965
SH2D2A	0.920334	0.00265163
TRABD2A	0.920303	5.33745e-06
MIB1	0.919929	1.21709e-06
GATM	0.919673	0.000127522
SYK	0.919313	4.81092e-05
GDPD5	0.918809	0.000235303
IL1RN	0.91878	0.00393034
HIP1	0.918722	5.54918e-05
FLI1	0.918407	0.000102933
VDR	0.918345	0.000495131
SLAMF6	0.91824	0.000500558
CD247	0.917843	3.7262e-05
CD5	0.917455	2.51115e-06
KMT2A	0.916886	7.24311e-05
CCDC88C	0.916867	0.000179386
PHLDA1	0.916854	2.62673e-05
LINC00861	0.916606	0.000284393
LAT	0.916501	0.000953792
LEPROTL1	0.915907	0.00090678
GPR65	0.915765	9.44983e-05
SOCS6	0.915592	0.000248834
BTBD3	0.915408	0.000101878
HSPG2	0.915384	0.000160384
CD7	0.915314	0.00746954
MICALL1	0.915029	6.47013e-05
SAV1	0.914874	0.000243319
WDFY3	0.914815	0.000690433
EHF	0.91334	3.48243e-05
IFITM1	0.913141	0.000601523
BRD1	0.912606	0.000686875
PGM2L1	0.911925	0.000382402
PTPN22	0.911747	0.00263432
KAT6A	0.911391	7.57405e-05
MYOF	0.911345	0.00047443
ATP2A3	0.911315	6.55588e-05
ZNF185	0.911134	7.73935e-05
RBM47	0.910606	0.000114528
MED13L	0.910599	0.000343372
PPP2R5C	0.910212	0.00192125
RASAL3	0.91021	0.000868742
PARP8	0.910051	0.00125679
TESPA1	0.910033	2.17523e-05
CD276	0.90976	0.000465277
BAZ1B	0.909688	0.00163915
WARS	0.908968	0.00151134
STX1A	0.907803	1.23528e-05
RNF166	0.907639	0.00049191
GSPT1	0.907131	5.81604e-05
SFMBT2	0.907075	0.00289989
FYB	0.90668	5.26939e-05
SLC44A1	0.906117	1.03479e-05
NKTR	0.906077	8.50824e-06
MEF2A	0.904577	6.97024e-06
TARP	0.904111	0.00814969
HABP4	0.903482	0.00137772
TNS3	0.902889	0.000324795
MAP3K9	0.902196	0.000156902
INPP4B	0.901974	7.27072e-05
PRPF38B	0.90157	0.000607668
DBNL	0.901567	0.00017316
GAS5	0.901456	0.000692537
PMP22	0.901189	0.00226498
CREG1	0.90096	0.000158706
FAM169A	0.900932	1.26243e-05
RNF125	0.900774	0.0023976
ZBTB11	0.900621	0.000617043
HSPA4L	0.900588	0.000418426
PIK3CD	0.899672	0.00516946
ICAM3	0.899119	0.000168115
MRPL1	0.899044	0.00013793
PHF12	0.899007	2.3135e-05
ZC3H12D	0.898845	3.00822e-06
GPR171	0.898831	7.57866e-06
TCF4	0.897891	0.000331922
ATXN7	0.897869	0.00313531
PLAU	0.897749	0.000136504
ANKRD12	0.897651	5.32189e-05
SH2D1A	0.897478	0.0137558
JAG1	0.897289	1.29575e-05
TCF7	0.897017	0.000681364
IL13RA1	0.895765	0.000637023
RNF138	0.895481	7.36706e-05
SYNGR2	0.895069	0.00128679
SP100	0.89493	0.00246321
PASK	0.894848	0.000304492
SLA	0.893865	0.000426258
LPCAT2	0.893512	0.00354192
PTPN7	0.893226	0.00121099
HCAR2	0.892926	0.00116796
EMP1	0.892798	2.58506e-05
ACAP1	0.892283	0.000336132
CORO1C	0.892278	2.81326e-06
NOTCH3	0.892112	8.28466e-05
RCBTB2	0.892067	0.00135136
PDGFC	0.891752	0.000296685
PHC3	0.891661	0.000208162
CCNT1	0.891365	0.000215548
RTKN2	0.891272	6.40515e-07
KLHL24	0.890941	5.56983e-05
ZNF365	0.890391	0.000545425
ZNF385A	0.89015	0.000389171
APBB1IP	0.889425	3.75688e-05
JAK2	0.889377	9.1608e-05
SNHG12	0.889259	0.000211422
ANXA2	0.889092	0.000222755
EZR	0.888837	0.000735981
CDK17	0.888833	0.00223214
NASP	0.888592	0.000110374
RNF144B	0.887949	0.000184071
H2AFY	0.887684	0.000313938
TNNT2	0.887059	0.000518277
DOCK5	0.886847	0.000692708
RGPD8	0.886601	1.3352e-14
APP	0.886369	0.00128907
SP140	0.885988	0.00016056
PLAGL1	0.885889	0.00154131
ZBED2	0.885875	0.000773665
CYFIP1	0.88575	0.0145855
SNRNP200	0.885646	8.54573e-05
COX15	0.885411	1.1531e-05
FLJ32255	0.885297	0.00460587
GZMA	0.88528	0.0417082
HECA	0.884826	0.00013721
NUP50	0.88451	0.00065412
HELB	0.884468	0.000250789
RCN1	0.884134	0.000410594
STK17A	0.88401	0.00187699
CCR8	0.883548	0.00369065
SIRPA	0.883499	0.00112861
CUX1	0.883227	0.00538048
RAB39B	0.883059	0.0254506
PHACTR2	0.882486	1.59149e-07
MSL1	0.882351	0.00015632
TRAFD1	0.882326	0.000186203
GNG2	0.882289	0.000609724
EMB	0.882128	0.00216558
PYHIN1	0.88163	0.000619134
SPN	0.881512	0.00179197
PLEKHF1	0.881499	0.00723167
CTNND1	0.881374	4.47388e-05
FAM78A	0.881372	0.00062098
STK17B	0.880901	0.00045481
ARHGEF3	0.880801	0.00119983
CDR2	0.880737	0.000296642
RBM38	0.880496	0.000439496
ZC3H12C	0.880489	0.0124803
SLC25A38	0.879615	0.00169358
TBC1D10C	0.879525	0.0021361
SULF2	0.87922	0.000928571
ATP11B	0.87898	0.0002661
PRKX	0.87867	0.000288585
SEPP1	0.878468	0.000184
ITPKB	0.878364	0.000149932
CCDC50	0.878144	0.00463733
PITPNA	0.87811	0.000659862
CLEC2D	0.877759	0.00173931
ANKRD50	0.877633	0.000208602
OGT	0.877323	9.7559e-05
PLCG1	0.877144	0.000110047
LDHB	0.877144	0.000271136
ITGAV	0.877055	0.00043799
CASS4	0.876828	0.000675415
SRSF3	0.876576	0.00117619
SFMBT1	0.876485	0.000783231
MIAT	0.875947	0.00865342
MFSD2A	0.875651	0.00169725
CASP8	0.875626	0.00121644
ATOX1	0.875593	0.0015112
KCNA6	0.875407	1.9891e-05
ITGB7	0.874362	0.0117605
PLIN3	0.874274	0.000201212
SLC41A1	0.874239	0.00243822
TRIM25	0.874216	8.03729e-05
TNS1	0.874044	0.00151215
PDP1	0.873959	0.00268934
RBMS1	0.873864	1.58586e-05
HBS1L	0.87384	0.000126321
PEG10	0.873785	0.00725787
TNRC6C	0.873757	0.00242513
RPE	0.87338	3.04777e-05
IL32	0.872813	0.00116034
DGKE	0.872769	0.000564915
CENPC	0.872504	6.37035e-05
NEFM	0.872332	0.000376776
KIAA0355	0.871655	4.1581e-06
CTLA4	0.871428	8.47298e-11
SLC29A1	0.87077	0.00024276
2016-09-01	0.870634	5.67673e-06
IPCEF1	0.870002	0.00467764
RNF217	0.869636	0.00026962
KIAA1109	0.869611	0.00128657
NUAK2	0.869549	0.00284006
STARD9	0.869539	0.000384937
ZDBF2	0.869477	0.000990409
DBI	0.869412	5.48176e-06
OCRL	0.86941	0.000647427
FAM65B	0.868732	0.000515742
IFNG	0.868314	0.0678691
NDRG2	0.868198	6.26651e-05
B3GNT5	0.868048	0.000250323
MAOA	0.867843	0.000267903
DDX21	0.867526	0.00187206
TMC8	0.867308	0.000451992
ANKRD33B	0.867201	0.000110294
ELMO2	0.867171	0.000359667
PVRL3	0.866914	0.000202261
MR1	0.866632	1.72741e-08
ZEB1	0.866258	0.000464359
ZFP36L2	0.866114	0.00105035
ANTXRLP1	0.866023	0.00168319
ANKRD44-IT1	0.865949	0.000181122
UHRF2	0.865895	0.000125911
PKD2	0.86581	0.00308548
CDKN1B	0.865788	0.000200364
FYN	0.865681	0.000626764
PSAP	0.865654	0.000117548
ABCA1	0.86526	0.00119202
RHOH	0.865212	0.000716112
SFXN1	0.865191	0.00734059
C5orf15	0.86497	0.000618799
RAB34	0.864961	1.54203e-05
NQO2	0.864502	0.000899081
ENOSF1	0.864455	0.00138746
NDST1	0.864445	0.00149414
HCAR3	0.86427	0.000994609
MPP6	0.863351	0.0295438
COL7A1	0.863232	0.000307018
TTC23	0.862933	0.000287786
EIF4A2	0.86285	0.00136645
XPO6	0.862758	0.000316778
SLC7A6	0.862487	0.00281175
BTLA	0.862449	7.62751e-06
TTC9	0.862329	0.000183395
TBX21	0.861867	0.0524617
TMEM57	0.861772	0.000580375
LAMP2	0.861732	7.63412e-06
H1F0	0.861645	0.000102985
ARHGAP30	0.861546	0.000614834
PTGR1	0.860947	0.000432482
ZBTB1	0.860524	0.0008881
VCPIP1	0.860271	0.00340238
ACVR2B	0.860268	4.40101e-05
ZNF532	0.859935	0.000651939
FAM46A	0.859758	1.92744e-05
CCND3	0.859358	0.00123393
CANX	0.859164	0.000390025
ANXA2R	0.858725	0.00508274
SIN3A	0.858495	0.000624968
CORO1A	0.858433	0.000449416
FOXO1	0.858288	0.000132321
WNK1	0.857797	0.0019896
AAK1	0.857563	3.45691e-05
MAP3K13	0.856933	0.000272138
MFHAS1	0.856821	7.34982e-09
NRIP1	0.856754	4.13065e-05
GALNT10	0.85665	0.00297502
GIMAP7	0.85646	0.00027003
RASA2	0.856384	0.000406078
UBASH3A	0.856207	1.43345e-07
TRPM4	0.856105	0.000315984
KLHL28	0.856075	0.000233649
HERC1	0.856045	1.5889e-05
OPHN1	0.856025	0.00140862
ZAK	0.855952	0.000338809
MATR3	0.855777	0.008415
CYTH3	0.855611	2.8816e-05
BDP1	0.855123	0.00113856
RCAN3	0.855026	8.21454e-05
LOC102723703	0.854812	2.54482e-06
SASH3	0.854542	0.00106833
UBE2E2	0.854298	0.0020403
RAC2	0.854241	0.00185535
ZNF331	0.853457	0.000509368
SLC38A1	0.853425	0.0025811
HEBP1	0.853422	0.00594342
PVR	0.853318	0.00256584
LXN	0.85262	0.00108388
DYRK2	0.852602	0.00413014
PIK3R1	0.852379	0.0050029
ARHGAP15	0.852276	0.000595315
JADE3	0.85219	0.000142928
NRARP	0.851994	0.000597165
MAP3K3	0.851764	0.00179362
LINC01128	0.851689	0.0166323
SERINC2	0.851497	0.00202252
PRRG4	0.85127	0.00198853
TRAPPC11	0.851246	0.000295366
STAT6	0.850838	0.0013473
ATF7IP	0.850727	0.000359229
BACH2	0.850666	0.000433516
PNN	0.850631	0.00292857
NAV1	0.850256	0.000601893
VPS37C	0.850185	0.00640013
ACSL1	0.850175	0.00263266
SLC1A3	0.850018	0.000567289
ATM	0.849984	0.00093879
SPINT2	0.84987	3.65893e-05
IDI1	0.849787	0.000770612
LIX1L	0.849704	0.000101076
LAG3	0.848597	0.135416
MAFB	0.848529	8.1466e-05
TUBB6	0.848452	1.03668e-06
RNF141	0.84825	9.61938e-05
TMEM51	0.848035	0.000444882
CRY1	0.848018	9.37401e-08
VPS37B	0.847537	0.00493387
DSG2	0.847492	0.000465042
ATF3	0.847268	0.000106713
TMEM63B	0.847096	0.0246403
COL5A3	0.847096	0.000871953
LONRF2	0.847018	0.0003549
GRN	0.846766	0.00149756
S100A11	0.846635	0.000204522
FAM101B	0.846594	0.000266794
CSGALNACT1	0.845941	0.00014461
PHTF2	0.845596	2.86403e-07
CXorf57	0.845575	0.0111792
NBN	0.845554	0.000373916
ARRDC4	0.845524	0.000411344
IFITM2	0.845033	0.000792986
AKT1S1	0.844865	0.00478308
STAM	0.844308	7.54228e-05
LUC7L3	0.844297	0.000163457
SEMA3C	0.844261	0.000880565
MAPRE2	0.844092	0.00282923
HMGB2	0.844032	0.00066007
GRINA	0.843956	0.00073114
SEMA4D	0.843826	0.00419557
IL1RL2	0.842811	0.000669504
ZBED4	0.842652	0.000331707
TMEM110	0.842516	1.50234e-06
LOC100506985	0.842482	0.000131045
TBC1D8	0.842377	0.000671891
CD27	0.842185	0.0643446
GCC2	0.842161	0.00256287
TIGIT	0.841388	0.0481157
WBP5	0.841271	0.000274986
PRKACA	0.841254	0.00220374
PLD2	0.841169	0.00102783
RRN3P1	0.840846	0.000305612
QPCT	0.840824	0.000407548
SC5D	0.840514	7.75012e-05
HEG1	0.840417	0.00209776
DUSP16	0.840381	0.000123914
CNOT1	0.840077	0.00164056
ARID5B	0.84007	0.000239355
AGAP2	0.840033	0.00796126
WIBG	0.839983	0.00230275
ELK3	0.83979	7.41177e-05
YY1	0.839782	0.00401161
PRDM4	0.838798	0.00666475
PLTP	0.838747	0.00110675
SMG1P2	0.838528	0.0113338
IFNGR2	0.838118	0.0737608
PREX1	0.838055	0.000967606
NPC2	0.837968	3.181e-06
ARHGEF10L	0.837747	0.00137343
FGF9	0.837465	0.0240075
TSC22D3	0.83732	0.00172703
KLHL11	0.837311	0.000439137
RAB33B	0.836815	0.00178449
CRKL	0.836015	0.00108641
BZRAP1	0.835808	0.000389916
FGD4	0.835779	0.000106763
ABR	0.835668	0.000175766
IL2RB	0.835664	0.0263144
EXOG	0.835647	0.0154137
PLBD2	0.835547	3.53087e-06
TBC1D2B	0.835511	5.28138e-06
PPFIBP2	0.835016	0.00117072
PAPD5	0.834536	0.0118502
COX5B	0.834476	2.14503e-05
ASXL2	0.834368	0.0150162
EPB41	0.833973	0.000238882
MPDU1	0.833799	0.00430257
RNF157	0.833753	0.000549626
CNKSR3	0.83361	0.00367127
GLUD1	0.833316	0.00638714
HSD17B12	0.833178	0.000472159
SIGIRR	0.833094	0.000201477
RICTOR	0.833026	0.0012693
NOP58	0.832912	0.00120964
MTHFR	0.832789	0.00048977
ZNF581	0.832528	0.000644859
ATF6	0.832447	0.00286794
LIMD2	0.832389	0.000462553
NXT2	0.832241	0.000190349
FH	0.831805	8.75321e-05
KIAA1324	0.831803	0.00109228
F11R	0.831472	0.000132321
RNF13	0.831387	0.00599668
NPTN	0.831277	0.000150052
POGLUT1	0.831159	6.46483e-06
MICALCL	0.831041	0.00220415
WHSC1	0.830959	0.000116539
PTAFR	0.830786	0.00134606
SEL1L3	0.830686	0.00943032
SORL1	0.830569	0.000329163
AP2B1	0.830482	0.0137291
NLRC3	0.830191	0.00478645
SRD5A1	0.830129	0.0055702
FAM118A	0.829617	0.00238614
CD244	0.829533	0.0173136
NOTCH2	0.829058	0.0317203
SLC31A2	0.828978	1.67126e-05
GPR15	0.828569	0.01114
CDK2AP1	0.82831	5.56846e-05
SP4	0.828161	0.000277785
GPRIN3	0.828094	6.06522e-05
MBNL1	0.828001	0.000949074
ALMS1	0.827813	3.65664e-05
SPTY2D1	0.827501	0.000324574
NKIRAS2	0.827483	0.00118538
FBXO33	0.827152	0.0115258
RNF38	0.826906	0.000177935
LOC644285	0.826802	0.000212215
CLSTN3	0.826613	0.0326655
IFI16	0.82654	0.003007
PRPS1	0.825494	0.00263874
MPHOSPH6	0.824793	0.000209397
RAB5B	0.824669	0.00435942
PHF3	0.823923	0.0159758
GNS	0.823092	0.000718932
PTPRC	0.821756	0.00128738
PLBD1	0.821712	0.00439986
LDOC1L	0.821188	0.0127364
URGCP	0.821003	0.000112385
LINC00892	0.820653	2.62964e-05
PRKACB	0.820359	0.0326328
CNTLN	0.81996	0.00274156
GGNBP2	0.819791	0.000997497
SPAG1	0.819636	0.0053022
SNAI3	0.819565	0.000525269
TRAK1	0.819094	0.000324968
KIF2A	0.819086	0.00057515
TIMMDC1	0.818986	0.00171829
CLU	0.818723	0.018589
SKI	0.818656	0.000210513
BCOR	0.818216	0.00206818
FCGRT	0.81798	0.00168177
IKZF1	0.817852	0.000876444
PHIP	0.817667	0.000910766
HMOX2	0.817504	0.00839646
METTL9	0.816557	5.18252e-05
CCNG1	0.815902	0.000638624
NRD1	0.815539	4.05897e-06
PRR5L	0.815403	0.0188345
NCAPG2	0.815364	0.00168306
CHD7	0.815279	1.16492e-07
RPL36AL	0.815258	0.00501857
CSNK1A1	0.815146	3.25317e-05
MYO5A	0.814582	0.0279389
FOXN3	0.814511	4.30236e-07
BAHCC1	0.814498	0.00131416
LGMN	0.814344	0.000912846
CD48	0.814231	0.00311259
SRSF4	0.814137	6.46516e-05
EIF2AK4	0.813935	0.00541264
SBNO1	0.813905	0.000410515
PTP4A1	0.81375	0.0194647
BRI3	0.813405	0.0069763
PSMC1	0.813304	0.000923394
HIST1H2BK	0.813059	8.71484e-05
DOK6	0.812658	1.8566e-05
CEBPD	0.812601	0.000983347
SBF2	0.812303	0.00528342
LOC100130992	0.812265	7.51049e-06
CXorf38	0.812086	0.00185724
NR1D2	0.811954	5.16039e-05
SIDT1	0.811901	3.18791e-05
MANBAL	0.811631	8.39098e-05
TIAL1	0.811541	0.00277015
CAPG	0.81146	1.5892e-05
UBE2E1	0.811441	0.00118557
CLTC	0.811395	0.000749195
ZNF80	0.811217	0.0381831
RAB27A	0.811193	0.0336675
PPT1	0.811077	1.62522e-05
PCSK7	0.81086	0.00144559
PLXDC2	0.810594	0.000925371
ZBP1	0.810473	0.0131255
RPS20	0.810413	0.000737944
RLTPR	0.81033	0.00950167
GZMK	0.809637	0.215259
MFNG	0.809619	0.000171885
MGC12916	0.809234	0.000403114
JADE2	0.809225	0.000794112
GAS2L3	0.808915	0.000632872
NCMAP	0.808827	0.0111921
GAA	0.808755	0.000261627
KPNA5	0.808547	0.00176171
RALGAPA1	0.808516	0.0144496
CCNH	0.808208	0.00108493
SUSD3	0.808046	0.000543782
THRB	0.807914	0.00182342
SUPT5H	0.807577	0.00026823
C2CD2	0.806581	2.61788e-05
RAB12	0.806278	0.000559223
NDNL2	0.806041	0.00224356
NAA16	0.805976	0.000243017
IL7	0.805768	0.00142905
CHN1	0.805609	4.74034e-07
SCIN	0.805607	0.00116108
RAD51C	0.805588	0.000831253
FBXO34	0.805425	0.0112759
PHKB	0.805386	0.00080771
APOBEC3D	0.804443	0.152232
MBOAT4	0.804253	0.0551938
ZNF529	0.803368	0.00569323
ABHD17C	0.803022	0.0008326
BCAR3	0.802805	0.00784329
GOLGA8B	0.802518	0.000885816
CD101	0.802418	0.0211949
PLXNC1	0.802333	0.000336949
CD109	0.802209	0.00102469
ELK4	0.80211	0.00358848
ECM1	0.80196	0.00193882
RBM33	0.801714	3.2435e-05
GATAD2B	0.801562	0.000362308
ZNF483	0.801459	0.0373652
TNFRSF1A	0.800907	8.61576e-08
SBK1	0.800232	0.00455225
ACSS2	0.80001	0.000456314
RDX	0.799398	0.00098213
FRMD4B	0.799379	3.07146e-05
USP47	0.799369	0.00984947
WIPF1	0.79792	0.00106888
PLD3	0.797895	7.12496e-05
AFAP1	0.797724	0.00127852
HMCES	0.797556	0.0131999
HNRNPDL	0.797075	0.0003373
BUB3	0.796946	0.00029935
STMN1	0.796935	0.00428757
CSPG4	0.796105	0.000848359
CCL22	0.796082	0.000291616
EPS8	0.796036	0.00271152
ST3GAL6	0.795674	0.000336846
MADD	0.79536	0.0352251
CAPN3	0.79511	4.46451e-05
PLCXD2	0.794901	0.0555834
MAX	0.794901	0.0149212
AP4B1	0.79482	0.00235678
NELL2	0.794488	0.0481834
SRSF7	0.794218	0.00461386
NRP1	0.793984	0.00021183
NPAT	0.793736	0.00277924
NDUFV2	0.793494	0.000337105
SRPK1	0.793137	0.00206702
BCLAF1	0.792122	0.000277471
SSR1	0.79201	4.09565e-05
TACC3	0.791658	0.000997071
GMEB1	0.791364	0.000271184
VAMP1	0.791224	0.00304902
SPG11	0.790729	0.000843528
PURB	0.79069	0.00156591
SNHG1	0.789955	0.00195723
MXI1	0.789731	0.000603554
LTA4H	0.789728	0.000169979
SNED1	0.789624	0.00460492
PRCP	0.789566	0.00704552
CTC1	0.789416	0.014604
TECPR2	0.78889	2.06654e-05
SYNRG	0.788069	0.00569797
PER1	0.787966	7.95118e-05
ITGB1	0.78788	0.00352483
STON2	0.787651	0.00108205
SRSF11	0.787627	0.0219327
CDK5R1	0.787131	0.00898276
YPEL3	0.787096	0.000501173
DDX24	0.787025	0.0149578
KLF12	0.786995	6.6549e-05
LRRC28	0.786861	0.000109815
CLCN5	0.786467	0.00527316
ING1	0.786311	0.000757068
GNAO1	0.785733	0.00420948
HGSNAT	0.785118	1.3038e-05
ZNF165	0.784774	0.000202987
LGALS3	0.784518	0.116634
EPC1	0.783894	0.00317271
TMEM164	0.783794	0.00348785
ARID1A	0.783783	9.60275e-05
DMXL1	0.783506	0.00351613
SMURF2	0.782821	0.000934074
AP3M2	0.78271	0.00196873
SYT11	0.782418	0.0216606
COLEC12	0.782308	0.00142192
FLT3LG	0.781527	0.000807353
SLC16A1	0.781484	0.00214694
PARP15	0.780846	0.00962661
SERPINB6	0.780447	0.00347316
TMEM131	0.780124	0.0311038
ATG16L1	0.779709	0.0171706
INPP4A	0.779214	0.0166128
AKR1A1	0.778817	0.00998259
TENM1	0.778605	0.0997483
TSPAN3	0.777967	2.0564e-05
LCORL	0.777682	0.000605293
LRRK2	0.77744	0.00281547
CEP152	0.777014	0.00143506
IQGAP3	0.776822	0.00188447
GALM	0.776673	0.00599296
SENP7	0.776427	0.0817391
CASC3	0.776418	0.00292127
JUND	0.776396	0.00295436
TMEM127	0.776381	0.0695801
RSPH3	0.776325	0.00128727
KIAA0040	0.776039	0.000220817
TRG-AS1	0.775884	0.0459626
ZNF639	0.775825	0.0207728
ZNF394	0.775722	0.0595949
TMCC3	0.775398	0.000169189
AMD1	0.775302	0.0156899
LOC285740	0.774648	4.66803e-05
KIF1B	0.774204	6.83299e-07
ARHGAP24	0.773667	0.000801652
ADGRE2	0.773599	0.000674796
SH3BGRL	0.773381	4.87912e-06
METTL7A	0.773188	0.000103163
CDYL2	0.772073	0.0032864
MREG	0.772013	0.000435706
PLXDC1	0.771446	0.00374167
LINC00674	0.770683	0.00267865
SNHG6	0.770665	0.0212548
CA5B	0.770291	0.0212443
ATP6V1E1	0.770263	0.00132978
SEC14L2	0.770154	0.000178506
LOH12CR1	0.770121	0.00631953
ODF3B	0.770121	0.00239173
MOV10	0.770118	1.74036e-05
GOLGA8A	0.770033	8.75897e-05
LSP1	0.769849	0.000127055
AP2S1	0.769492	0.0196888
C16orf54	0.769375	0.00440086
NCCRP1	0.769324	0.000387917
ARF3	0.769161	0.00933654
UIMC1	0.769076	0.00111089
KDM3A	0.76901	0.00758693
PCED1B	0.768966	0.124829
BCKDK	0.768914	0.00153499
PON2	0.76854	0.00170578
C22orf23	0.76842	0.00221578
PEPD	0.768418	0.000365943
HEATR5A	0.768397	0.00211212
HPS5	0.768147	0.003639
C4orf32	0.768018	9.73278e-05
BRD9	0.767969	0.00589009
PROK2	0.767677	0.000445741
KIAA0907	0.767588	0.000320734
WDR48	0.767518	0.00966209
AHCTF1	0.767177	0.005518
ZNF644	0.767146	0.000751926
GCNT2	0.766955	0.00128641
DICER1	0.766018	0.00398795
UGGT2	0.765949	0.00242359
CNTRL	0.765469	0.0211295
CORO7	0.765192	1.44957e-05
SNX13	0.764971	0.00291389
PHC1	0.764549	0.00136361
AKAP11	0.763758	1.65742e-05
MMP25-AS1	0.763618	0.000559872
LZTS2	0.76354	0.00707428
LOC102723604	0.763257	0.000117235
STMN3	0.762687	0.000227849
DPP4	0.762445	3.48986e-05
C11orf24	0.76236	0.000709321
FER	0.762241	0.028646
VRK2	0.761777	0.0112486
FKBP11	0.761338	5.0742e-05
GYS1	0.760995	2.16893e-05
P4HB	0.76085	0.00626226
LY6K	0.760494	0.0100292
C4orf3	0.760202	0.000287656
WDR82	0.760147	0.0142064
LAPTM4A	0.759934	0.00330158
DCTN4	0.759855	0.0111471
MAFK	0.759594	0.000110604
PRNP	0.758666	0.00188997
KLHDC4	0.75843	0.0184977
LOC101927482	0.758084	0.00372741
MTFP1	0.757995	0.000263442
TMEM189	0.757959	0.000753002
RBM14	0.756783	0.0165422
DFNB31	0.756375	0.330378
ZNF518B	0.755714	0.000325816
ERC1	0.755102	0.00115023
CCDC7	0.755033	0.00399139
CCS	0.75478	0.000256467
NBEAL1	0.754728	4.68954e-05
MIER1	0.754577	0.000657485
CPNE8	0.75443	0.0183191
NR3C2	0.75414	0.000495791
YPEL2	0.754073	0.000254185
DBF4	0.753993	0.00182813
STIM2	0.752932	0.0243581
KDM6A	0.752552	0.000448366
TRIB2	0.752504	3.8392e-06
CDKN2D	0.752348	0.00157975
BLNK	0.752064	0.00357575
CALHM2	0.751772	0.00262664
TTC33	0.751768	0.00163267
PANX1	0.751475	7.15811e-05
KCTD21	0.751226	0.0146245
FUBP1	0.751196	0.000168625
DNAJA2	0.751057	0.0797805
MED11	0.750812	0.00245078
BRK1	0.750776	0.0152606
RNF4	0.750696	0.00305193
AGRN	0.750449	0.0676037
SEC22B	0.75026	0.00150415
PPM1G	0.750249	0.0579019
AKAP5	0.749902	0.280269
SF1	0.749435	0.00076324
ARF6	0.748534	0.0123594
UBE2D2	0.748238	0.00206233
TARSL2	0.748176	0.0043843
PAPD4	0.748007	0.000607278
BMI1	0.747881	0.000928257
ATP6V1D	0.747653	7.37351e-05
GTF3A	0.747552	0.0121438
SLC25A11	0.747523	0.000597186
ZRSR2	0.747442	0.000782925
HIC2	0.747061	2.51925e-05
IL13	0.746878	2.22326e-06
HERC5	0.746648	0.00133777
DAP	0.746516	0.0832183
LOC100505658	0.746034	4.6986e-05
CTH	0.746031	0.184062
POMP	0.74573	0.00474339
LMNB2	0.745682	0.0455581
SYNGR3	0.74549	7.05397e-05
MYD88	0.745339	0.00148905
MCAM	0.745227	6.71385e-08
ACSL3	0.745106	4.97406e-05
KDELR2	0.744658	0.000523323
FAM20C	0.743824	0.00151826
NKRF	0.743155	0.0332425
SRRT	0.743154	0.00853892
LOC101927018	0.742912	0.00200666
PRPF4B	0.742805	0.0020361
FAU	0.742801	0.00454395
CSF2	0.742761	0.000328858
SS18L2	0.742387	0.00375745
WDR44	0.742065	0.0124195
IFNAR1	0.741795	0.0146863
FAM13B	0.741481	0.0125248
LAMTOR3	0.740988	0.0745156
ANO9	0.740908	0.00306535
IGSF8	0.740646	0.000217988
ANKRD36	0.740539	0.0013925
WASL	0.739909	0.0280024
ODF2L	0.739885	3.77443e-06
TSPAN4	0.73962	0.00147081
MYO1B	0.739313	0.00199219
AMIGO2	0.738976	0.0927101
SIPA1L3	0.738931	0.000274138
ADM5	0.73892	6.54539e-06
SLC27A3	0.738888	0.000287015
MTFR1L	0.738672	0.00112922
EVL	0.738669	0.00066753
FCHO2	0.738623	0.0221747
SOGA3	0.738452	2.02229e-07
MTMR4	0.738006	0.00957432
NUBP1	0.737962	0.0206113
ZBTB21	0.737839	0.00300143
HIST1H2AK	0.737066	0.00668444
PCNXL2	0.736879	0.0419125
PPM1A	0.73686	0.0041671
PXN	0.736016	0.00509138
PLEKHA5	0.735811	0.02213
TAF7	0.735296	4.45987e-05
NRF1	0.735166	0.032512
PJA1	0.734211	0.0416107
TLE1	0.734182	0.00247556
CCDC66	0.734151	0.00356563
STAT2	0.733982	0.000419237
IBTK	0.733903	8.14005e-06
ZNF618	0.733769	0.0103364
FABP5	0.733607	0.00740681
PNP	0.733557	0.000483846
USP20	0.73344	0.0587477
CARD8	0.733341	0.0052092
ANKRD11	0.733008	0.00133318
RAB10	0.732937	0.00180879
PSMD6-AS2	0.732586	0.00648395
C19orf43	0.732031	0.000258974
RUFY3	0.731848	0.00123792
CCDC184	0.731765	0.00504357
KBTBD2	0.731315	0.00183787
MYH9	0.730297	0.00433907
SNHG3	0.730063	0.000637719
NLRP6	0.730019	0.0232718
PIK3CB	0.72985	0.000237396
PDIA3	0.729219	0.00239141
EPHA2	0.728663	0.00111611
IGF2R	0.728369	0.00452786
DHTKD1	0.7273	0.00934969
RAB32	0.727298	0.00452079
WBP11	0.727277	0.00476849
ANKRD34A	0.727	0.0272555
PCF11	0.726272	0.000343489
CGGBP1	0.726104	0.000255224
MICALL2	0.7254	0.0192257
HEXIM1	0.725153	0.00242218
RBM12	0.725059	0.000184168
TMEM41B	0.725036	0.00368627
EGLN3	0.724571	0.0651283
CDV3	0.724505	0.00335816
OS9	0.723007	0.0066015
STARD13	0.722776	0.00798117
MSH6	0.722275	0.00682762
SNURF	0.722171	0.127172
NEAT1	0.721619	0.0268352
SGOL1	0.721547	0.000191247
SPPL2A	0.721248	0.00244447
SIDT2	0.720221	0.114197
PIANP	0.719979	0.00638302
AHCYL1	0.719818	0.018067
FBXO31	0.719772	0.00947533
LRRC8D	0.719636	0.000196166
SBDSP1	0.719258	0.0459801
HNMT	0.718696	0.00147165
CASP4	0.71869	0.00472039
HERPUD1	0.718526	0.0107002
ARGLU1	0.718369	0.000255004
ZXDB	0.718097	0.00164503
PTTG1IP	0.717949	5.3624e-07
HS3ST3B1	0.717815	0.114287
TPP1	0.717734	0.0977765
RECQL	0.717196	0.0517757
HNRNPA0	0.717004	0.0288788
PLCB3	0.717003	0.0691725
TRERF1	0.717001	0.00558251
MYO7A	0.716804	0.000376484
NXPE3	0.716712	0.00280388
BTG2	0.716598	0.0147529
WBP4	0.716438	0.00921131
EIF6	0.71632	0.00120392
STK16	0.716226	0.0153475
TFDP1	0.715722	0.0345125
SIRT1	0.715205	0.0197132
TGFA	0.715195	0.00126121
POLR3E	0.715062	0.00186577
DUSP1	0.714642	0.0042739
UFM1	0.714612	0.00895703
STEAP4	0.714206	0.0193382
SELL	0.714167	0.193307
AATBC	0.714156	0.00102326
SLC25A13	0.714117	0.00132097
APLP2	0.714105	0.0557569
IL2	0.713972	0.120218
DBN1	0.713912	0.632718
COX6B1	0.713523	0.00371746
PPM1D	0.713488	0.000205465
COPG1	0.713348	0.0124037
CDK11B	0.713205	0.000134055
HSH2D	0.713104	0.0168214
EGLN1	0.713065	0.00394173
KIAA0930	0.713001	9.64256e-06
STEAP3	0.712608	0.00620872
C17orf53	0.712451	0.00417968
CEACAM19	0.711844	0.0053958
NT5C3A	0.711804	0.012421
SCART1	0.711375	1.25188e-08
MED26	0.710792	0.0129309
C10orf76	0.710585	0.0500218
MPP5	0.710406	0.00205697
GKAP1	0.710042	0.00040125
RRAS	0.709738	0.000646876
LYSMD2	0.7094	0.0029188
KLHL21	0.709357	0.00215762
USP32	0.709179	0.0126641
GNPTAB	0.709151	8.04529e-09
RPL21	0.708626	0.00489046
SH2D3C	0.708404	0.00512662
ATP6V1H	0.708399	0.00325174
RBM4	0.70828	0.000377598
SORT1	0.708265	4.16456e-06
MUSTN1	0.708205	3.43279e-06
SLC1A5	0.707981	0.0193151
ADGRG5	0.707303	0.162151
LHFP	0.706867	0.00150408
FXYD7	0.704594	0.0077552
TSEN54	0.70428	0.0755098
WDR6	0.704088	0.00525013
NOP2	0.703867	0.00201261
DUSP3	0.703342	0.14516
ATP6V1F	0.703262	9.46511e-05
INPP5F	0.702727	0.0241599
MOB1B	0.702439	0.000670477
BLVRA	0.702438	0.0084565
ZFYVE26	0.701623	0.00194638
CCR10	0.701533	0.019383
KIAA0195	0.701153	0.00275364
ARFGEF2	0.70115	7.39193e-05
RASGRF2	0.701074	0.00120481
CBWD1	0.700975	0.00601087
ATP1B2	0.7006	0.00400383
FAM184A	0.700202	1.21626e-05
RUFY1	0.699886	0.0505357
INTS3	0.69969	0.00255082
AK1	0.69911	0.00664352
ESPL1	0.699094	0.0284932
C17orf51	0.699038	0.00419993
SLA2	0.699021	0.314151
LRIG1	0.69877	1.63162e-05
DEPTOR	0.698274	0.00124312
FBXO6	0.698057	0.00591395
DNM1	0.697951	0.0196724
HIAT1	0.696128	0.0101518
ALOX15B	0.695418	0.00212798
ATP2C1	0.695221	0.000635642
VAMP3	0.695156	0.0106156
AHI1	0.694907	0.130758
PLGRKT	0.694613	0.000367665
CNTNAP1	0.694347	0.0110369
WNT10A	0.694096	0.0121475
CD47	0.694076	0.00100358
WDR63	0.693732	0.00315238
ITGAE	0.693658	0.0280172
IFITM5	0.693494	3.23213e-13
KLHL17	0.693476	0.0433245
B4GALT3	0.693397	0.00362006
GPRASP1	0.693092	0.00899366
FGFR1OP	0.69293	3.39822e-05
CFL2	0.692074	0.00690842
FAM160A2	0.692052	7.24893e-05
RCAN1	0.690996	0.00449743
NIPA1	0.690917	0.0485351
USP42	0.690753	0.000190484
CARD8-AS1	0.6906	0.000181877
TLK2	0.690566	0.00439061
PRRC2B	0.690441	0.0267677
MAGT1	0.690355	4.05896e-05
ZNF792	0.690284	0.0248763
BDKRB2	0.689919	0.00247851
GOSR2	0.689895	0.0149889
CTNS	0.689687	0.000645773
DHX36	0.689663	0.0509617
ABCD2	0.689358	0.0180645
NOP14-AS1	0.688182	0.000415939
TFG	0.687949	0.311442
KLF9	0.687846	0.00158639
DTHD1	0.68745	0.550847
ARPC4	0.687166	0.000197251
RNF113A	0.687104	0.00719446
RRN3P2	0.686946	0.0416293
CHM	0.686831	0.000270616
PLN	0.686788	0.000183492
SGPL1	0.686621	6.24387e-05
RAPH1	0.686536	0.0064593
CTDSPL2	0.686321	0.0479832
KANSL2	0.685918	0.0111609
SH3GL1	0.685775	0.0120731
PIEZO1	0.685271	0.00349245
PLAC8	0.685101	0.0644854
NPLOC4	0.684644	0.0433305
SNHG5	0.684539	0.0188227
IL10RB	0.684287	0.000549058
SLFN13	0.684231	0.00989159
LRRC8B	0.684152	0.0041371
SGK3	0.683465	0.0024671
GPR153	0.682702	0.00996928
MS4A1	0.682373	0.374945
TMEM14E	0.682161	4.39067e-06
DGAT2	0.681391	0.00638212
PGPEP1	0.681369	0.000242118
DNAJC15	0.681271	0.000387471
MIR17HG	0.680954	0.0413219
SGK223	0.680838	0.0293745
GNPTG	0.680792	0.00116687
CCDC91	0.680675	0.00646472
ANP32E	0.680189	0.0110042
LOC285074	0.680182	0.191717
MAP4K3	0.680075	0.177201
MMGT1	0.679747	0.00107509
MSL3	0.679477	0.000476411
LMBR1	0.679358	0.0618275
UST	0.678745	0.00128244
TTC39C-AS1	0.678578	8.90547e-09
CPQ	0.678325	0.000365709
HEXB	0.677639	0.000490374
AMZ2	0.67727	0.0168761
KIAA0825	0.676294	0.0211616
TMEM181	0.675808	0.0438666
ITPKB-IT1	0.675687	0.000972092
FRY	0.675316	0.00372687
SFI1	0.674907	0.00163669
LOC101929125	0.674649	0.0257742
TIPARP	0.673902	0.0518734
SOX4	0.673864	0.018195
DYRK1A	0.673678	0.0094774
HSPB1	0.673179	0.0154436
FLJ10038	0.672928	0.0267797
NAP1L5	0.672858	0.000722614
LOC101927151	0.672823	0.0031306
YAF2	0.672439	0.0533726
CDKN2AIP	0.672297	0.125318
FOXJ2	0.672172	8.32338e-05
RYR1	0.671665	0.0283066
GLI1	0.671447	0.0885442
HOXB3	0.67138	0.000249517
S1PR4	0.670979	0.431669
F3	0.670808	0.0176949
IL17RB	0.669754	0.0005452
ZNF14	0.669683	0.142082
MAN1C1	0.669558	0.000558738
CNST	0.667842	2.03538e-05
LINC00869	0.667545	0.0209024
MCM5	0.667532	0.00494019
PHF20L1	0.666919	5.74351e-05
CACNA1I	0.666833	0.00222198
ISYNA1	0.666159	0.00513383
PHF21A	0.666154	4.67211e-05
SV2A	0.666018	0.0731031
RECK	0.665981	0.1095
TMEM263	0.665018	0.00381333
MFSD10	0.664984	0.0524588
KLF16	0.664716	0.00656023
MMP25	0.664162	0.0276289
SGMS2	0.664129	0.0040807
ZNF117	0.664049	0.00201376
NUDT1	0.663757	0.065011
GPR82	0.663666	0.025662
SEMA4A	0.662973	0.0203681
ZCCHC3	0.66263	0.0106794
NPL	0.662242	0.0453792
ATG9B	0.662198	0.00567862
GCH1	0.662165	0.00589155
LRRC37B	0.662123	0.00432201
GLB1	0.661937	1.27464e-06
ADIRF	0.661463	0.00236044
ICAM2	0.661054	0.0121099
MRPS24	0.661046	0.00213248
ZNF277	0.660453	0.00385012
LINC01126	0.660394	0.0051116
POLG	0.658683	0.0236153
PLXNA1	0.65813	0.0416688
PRDX1	0.6581	0.000825295
ANP32A	0.657859	0.238975
LINC00649	0.656188	0.00447073
SUCO	0.656074	0.0147454
UBXN6	0.65605	0.392801
MAPKAP1	0.656023	0.0126612
PAQR8	0.655754	0.0490148
TROVE2	0.655723	0.0242617
OVGP1	0.655494	0.0028879
TSPAN2	0.655457	0.139899
C11orf95	0.655186	0.00199427
CBFB	0.654897	0.0179685
NAGA	0.654696	0.00156579
KANSL3	0.654352	0.184496
SUSD6	0.654235	0.000257555
NEB	0.654028	0.0231226
PDXDC1	0.653643	0.000390579
PLCXD2-AS1	0.653517	0.0254589
SCARNA6	0.653272	0.0414132
PWARSN	0.653013	0.00813325
DNAJB12	0.65252	0.00176305
EPG5	0.652459	1.78367e-07
C15orf53	0.65169	2.9815e-08
ARNT	0.651511	0.00461665
RSBN1L	0.650775	0.00216629
ACSF2	0.650344	0.000138723
PCSK1N	0.6502	0.363436
CCDC107	0.65008	0.00272318
ZFP1	0.64964	0.0458754
DHRS7	0.648952	0.0408046
TRIM52	0.648598	0.000645636
SOX8	0.64852	0.00344018
MAP4K2	0.648013	0.000153182
MPC2	0.647937	0.0155899
WSB2	0.647386	1.02266e-06
ILF3	0.646882	1.34477e-05
GLYR1	0.645918	0.0384033
TCAF2	0.64565	0.0130087
NIN	0.645422	0.138702
TUBA1C	0.645241	0.0819219
JAKMIP2	0.644828	0.0178362
RPS27L	0.64463	0.00863116
PPM1F	0.644475	0.0177965
BCL6	0.644029	0.0466312
MVD	0.643719	0.0303429
KANSL1L	0.643409	0.0308283
RREB1	0.643332	0.00460071
ATP11A	0.642815	0.00558012
LINC01237	0.642804	0.00302452
IDI2-AS1	0.642545	0.00224114
CLCN6	0.642498	0.28915
CMC2	0.641697	0.00163631
PPP1R2P3	0.641663	0.20832
POGZ	0.641587	0.00235028
SPG20	0.641237	0.403968
ANKRD13D	0.641065	0.222002
MYLIP	0.64064	0.0570809
LIMS1	0.640467	0.362291
CLIC5	0.639732	0.176865
ALS2CR12	0.639708	0.0297884
OFD1	0.639315	0.149308
CCR2	0.638242	0.027806
MAL	0.637749	0.00013721
ERP27	0.637708	0.000981614
BEX5	0.637186	0.0131541
LATS1	0.637099	0.0402169
LOC146880	0.637087	0.185732
RASSF1	0.63708	0.00221115
VPS11	0.636739	0.0571681
CREBBP	0.636529	0.00255414
SEMA4C	0.636454	0.0125716
LZTS3	0.636426	0.00011579
GLUL	0.636323	0.00896487
C12orf65	0.636314	0.0187338
GOLIM4	0.635313	7.85193e-08
ADCY6	0.634518	0.0305452
FKBP2	0.633341	0.000227798
PICK1	0.632718	0.0586047
HTT	0.632514	0.0018327
CPNE7	0.632479	2.05471e-06
MZF1-AS1	0.631912	0.00455964
GANC	0.631676	0.000531323
AGPAT3	0.631349	0.0376077
TNRC6C-AS1	0.630911	0.000117154
MYO18A	0.630827	0.0154101
FAM175B	0.630131	0.0804733
DDX6	0.629563	0.0270435
TNRC18	0.628487	0.00281828
CABIN1	0.628104	0.0109915
PPIL4	0.62783	0.0489057
KIAA1033	0.627749	0.00675614
DDIT4L	0.626968	0.0110759
RBM15	0.626405	0.0285089
OAZ2	0.626388	0.00710936
L3MBTL3	0.625843	0.310916
CUBN	0.625369	0.00174822
ZNF189	0.624416	0.00681251
TBC1D13	0.621972	0.0231238
S100A3	0.621847	0.00458452
ETV1	0.621549	0.18167
POMT1	0.620569	0.13254
DCAF7	0.620397	0.0123978
THBS4	0.619623	0.0567564
SLC7A5P1	0.619315	0.00489795
ATG7	0.619	0.05199
POM121C	0.618938	0.013032
SVILP1	0.618327	0.460027
TMEM243	0.618314	0.0219757
ZNF503	0.618125	0.0358852
HSP90AB1	0.616805	0.0301291
CD151	0.616348	0.0205525
SLC15A4	0.616272	0.000285201
LOC100132111	0.615956	0.000415794
IER5L	0.615535	0.133779
HMGXB4	0.615493	0.0438179
MIR133A1HG	0.614837	0.00193658
CD160	0.61449	0.147794
ATP6AP1	0.614049	0.00802355
RPS6KA2	0.613731	0.0115897
MAN2C1	0.612874	0.0342356
MTMR6	0.612696	0.00672288
RNMT	0.612453	0.00848323
D2HGDH	0.611947	0.125155
SLCO4A1-AS1	0.611339	0.0945816
SF3A2	0.611151	0.0459389
PRG2	0.611034	0.0163986
MED17	0.610814	0.0752805
WWC2	0.610574	0.0749555
PIK3R3	0.610538	0.657814
ACOT7	0.61048	0.00893376
ZNF266	0.610069	0.0868013
ITGA9	0.609904	0.0459778
NLK	0.609808	0.0454462
TBC1D7	0.609383	0.0214653
PVT1	0.609365	0.00243476
EMBP1	0.609285	0.20288
AP2A1	0.608886	0.000954194
PHF13	0.608886	0.000938668
SGOL1-AS1	0.608718	5.65331e-06
SMG1P7	0.607893	0.000175097
OLFML3	0.607579	0.0113561
ARL4A	0.606884	0.0012771
IFT172	0.60669	0.00686234
BBX	0.606658	0.0455301
RIMKLB	0.606456	0.0207048
RARRES3	0.605907	0.0037632
JAKMIP1	0.605282	0.274342
RAB5A	0.605259	0.0418723
LOC91450	0.60349	0.00389604
ZNF638	0.602761	0.00266602
TMPRSS3	0.60259	0.0244045
TWIST1	0.602355	0.000115161
ARFGEF1	0.602147	0.0587789
PHF8	0.601886	0.0132384
CHERP	0.601014	0.006082
PQLC2	0.600778	0.011122
MIF-AS1	0.600753	0.00737993
ILF2	0.600749	0.122626
RNF103	0.600492	0.517072
ATG2A	0.599724	0.00246751
PNISR	0.599278	0.000251931
FBXO10	0.59919	0.0170125
SFT2D1	0.598937	0.000405204
THEM4	0.598735	0.0558512
C2CD4D	0.598056	0.000466501
LOC154761	0.598022	0.010165
LRRC75A	0.597879	0.201284
ARHGEF33	0.597769	0.51728
GIMAP1	0.597734	0.147895
ACD	0.597412	0.00189465
ARAF	0.597205	0.00591158
GNG10	0.597036	0.00311959
NT5DC3	0.596906	0.00504732
SNX3	0.59681	0.0152055
AGO1	0.596745	0.000148303
DPF3	0.596388	0.0279926
WDR86-AS1	0.596169	0.0128037
PWAR5	0.596119	0.00450145
EHD4-AS1	0.595782	0.00355605
PYGM	0.59524	1.42713e-06
TMEM156	0.595227	0.0342099
PNPLA2	0.594771	0.0329915
TANC2	0.594761	0.0178375
TPMT	0.594321	7.40361e-05
NSUN3	0.594279	0.0279495
PSEN1	0.594188	0.0038826
FOXO4	0.593937	0.00191505
SIRPG	0.593332	0.0345363
CAMSAP2	0.592588	0.160586
BRCA2	0.59257	0.00684254
AIDA	0.592564	0.0324246
U2AF1L4	0.592321	0.00152976
PFDN2	0.592255	0.0666472
LOC100505984	0.592173	0.000570141
PHC2	0.592061	0.0197084
TMEM170A	0.592016	0.0064183
TUBA1B	0.591819	0.006281
HOMER3	0.59143	0.000592701
CEP85	0.590861	0.192055
ZMYND10	0.590851	0.0182785
TMPRSS13	0.590238	0.0195895
OMG	0.590164	0.0250216
SNX25	0.590163	0.00602529
KCTD7	0.589681	0.0161358
COX7C	0.58925	0.00911664
PPP1R2P9	0.589167	0.00138847
ERV3-1	0.589138	0.0122398
GALNT2	0.589062	0.0325591
DNAJC7	0.588753	0.00158072
HERC4	0.588106	0.257798
MCFD2	0.587966	0.0789117
GBE1	0.587657	0.0050743
FBRSL1	0.586921	0.021322
SCRG1	0.586271	0.193524
ST3GAL4	0.585948	0.00253082
INTS6	0.585878	0.00508198
ACAP2	0.585154	0.173649
NPTXR	0.584047	0.00472609
NANOS1	0.583527	0.00158166
ACSL6	0.583508	0.0236283
SPIDR	0.583479	0.100718
ZNF649	0.583191	0.0227189
APBB1	0.583018	0.00148298
LTBP2	0.582747	0.00715134
GDI2	0.582497	0.0325218
MAP1A	0.581909	0.0263795
MBP	0.581836	0.109209
NEK3	0.581818	0.00767385
LOC103091866	0.581702	0.180395
ZNF821	0.581686	0.0127235
KIAA0922	0.581676	5.48404e-05
TOMM40L	0.580871	0.0658581
ITPK1-AS1	0.580612	0.0039225
POFUT2	0.580607	0.006395
HES4	0.580234	0.0433813
SLC39A10	0.580026	0.233565
TRANK1	0.579696	0.0327344
ARHGEF39	0.578835	0.0503255
RAD23A	0.577887	0.0388444
CCDC136	0.577811	0.0288586
SCARNA17	0.577782	0.0134054
TLDC2	0.576972	0.089092
CSNK2A1	0.576776	5.42862e-06
PAXIP1	0.57661	0.0736659
SLC45A4	0.576021	0.161322
SLC10A1	0.57554	0.0203815
MAP3K12	0.575492	0.293206
SNHG7	0.575338	0.0254175
UBR2	0.57435	0.021188
SNRK-AS1	0.574083	0.291363
PTGES2	0.573327	0.00773856
IL23R	0.572766	7.92703e-06
STRBP	0.572194	0.0047601
AP3S2	0.571289	0.0346116
LOC100130872	0.571085	0.0157394
GFOD1	0.570252	0.375648
GFI1	0.570249	0.39297
RNF32	0.569559	0.136665
TGIF2	0.569466	0.55568
MRS2P2	0.569457	0.00463203
GOLGB1	0.56879	0.00169748
SLC19A1	0.568593	0.207328
DDTL	0.568425	0.0197054
PRDX4	0.567788	0.127963
ATAD2B	0.567462	0.0248799
NUDT22	0.567327	0.0994582
ZPR1	0.566879	0.349077
SPR	0.566185	0.0223392
NEMF	0.566179	0.000890106
NFYC-AS1	0.566087	0.153158
RAN	0.565852	0.0922021
POU2F1	0.565223	0.00883008
PRC1	0.56507	0.593985
PCGF2	0.564442	0.02893
ARAP2	0.564344	0.617245
LOC100506321	0.564229	0.00431912
POLR2E	0.564019	0.124292
ANP32A-IT1	0.563346	0.168161
HDAC7	0.563072	0.0547734
NDST2	0.562508	0.0370733
SIGLEC17P	0.562355	0.473363
DHX38	0.562041	0.0760492
APPBP2	0.561112	0.0970099
BAIAP3	0.560226	0.0020401
AIM2	0.559714	0.00470045
WDR20	0.559155	0.0165925
SNX11	0.558139	0.375001
ACTR1B	0.557995	0.303437
CAMKK2	0.557937	5.11157e-05
C17orf49	0.557844	1.48415e-05
FBXO42	0.55779	0.00583975
COPE	0.557602	0.0514499
ZFYVE1	0.557259	0.178974
ZNF79	0.556735	0.0728647
RAF1	0.556681	0.00850396
CHP1	0.556565	0.00132141
UBOX5	0.556545	0.0440846
SLC38A9	0.556511	0.0200795
HSPA4	0.555882	0.107638
UBE2V2	0.555759	0.016748
GDF11	0.554657	0.218525
PDXP	0.554569	0.0214054
LINC00239	0.554419	0.13081
TMEM258	0.554397	0.166864
CLK2	0.554371	0.239997
KCTD5	0.553687	0.0553169
PDIA3P1	0.553027	3.17275e-05
WASH2P	0.552996	0.101412
CARNS1	0.55235	0.6548
PDXDC2P	0.552213	0.0520759
APOLD1	0.552091	0.00198866
C3orf62	0.551289	0.00624801
BMS1P4	0.551192	0.0988829
FBLN5	0.55052	0.0334218
PARP10	0.5503	0.00423986
N4BP2L2-IT2	0.550217	0.000434214
MRPL14	0.549664	0.0608284
TRA2A	0.54862	0.238451
PCBD1	0.547818	0.00684211
NAPB	0.546875	0.185169
PCGF3	0.546856	0.646337
ARG2	0.546395	0.000112708
FAM222A	0.545788	0.208275
MLX	0.54555	0.0260597
IL5RA	0.545214	0.00124549
SART3	0.545211	0.0275636
SNRPA1	0.545111	0.159382
DNMT1	0.544921	0.00125872
DGKA	0.544883	0.422324
LOR	0.544696	0.0193488
POLD4	0.544532	0.00860556
BCL7B	0.544163	0.0225571
KPNB1	0.544075	0.00576699
LRSAM1	0.543268	0.0395914
KIF23	0.54274	0.0181348
SEL1L	0.542697	0.00228409
DNAJC2	0.542596	0.0123149
AARS	0.542579	0.0774327
NHEJ1	0.541267	0.0315381
HSPBAP1	0.540974	0.0379075
HMGN4	0.540755	0.243722
FXYD1	0.540009	0.000213316
ABCA2	0.539344	0.165001
TMED7	0.539271	0.00431768
RNPC3	0.538939	0.0561831
FAM229A	0.538796	0.0158255
SFR1	0.53829	0.0173353
ZBTB45	0.538136	0.0232597
GABPB1-AS1	0.538083	0.0672397
NUMBL	0.538008	0.0601447
TUBGCP6	0.537823	0.0120507
PAK3	0.536584	1.50162e-05
AURKA	0.536072	0.0187881
TAX1BP1	0.53576	0.0463843
NME9	0.535444	0.00738894
TDRKH	0.535269	0.0466798
BEX4	0.534769	0.0541346
PRRT2	0.534715	0.0196546
PI16	0.534665	0.0268242
EEPD1	0.534488	0.0811402
FLVCR2	0.534454	0.0430016
LPAL2	0.534233	0.0662953
ACTR5	0.533209	0.0813083
TOB2	0.532553	0.0083575
PSMB10	0.532235	0.000226416
HIST1H2BN	0.532166	0.00177602
OSBPL3	0.531944	0.00733617
USP3-AS1	0.531926	0.0889736
SLC6A20	0.530969	0.00289275
SOCS4	0.530944	0.052673
ZNF317	0.530107	0.168924
INPP5E	0.529319	0.00019224
TIMM17A	0.529052	0.00113088
LPAR2	0.528666	0.0245127
MYPOP	0.52682	0.0608746
HP09053	0.526628	0.00561766
REREP3	0.526145	0.00806921
NOXA1	0.525653	0.0122356
TNFSF11	0.525582	0.481005
CCDC57	0.525099	0.0153109
NCOR1	0.524992	0.180848
BUD31	0.524102	0.0936224
TCN2	0.523962	0.0405109
FEZ1	0.52377	0.00193496
AGAP5	0.523603	0.0189579
MSRB1	0.523208	0.0589744
ADAM23	0.522672	2.17253e-11
TMEM63A	0.521967	0.182126
SAMD9	0.521829	0.0989071
CDS2	0.521781	0.00106822
MAT2B	0.521772	0.00713352
TMEM51-AS1	0.521263	0.0372886
SLC38A2	0.521107	0.0892032
GGT1	0.520678	0.000215141
IKBIP	0.520551	0.695065
ZNF709	0.519651	0.356384
RNGTT	0.519524	0.104624
YPEL1	0.518482	0.129983
PDK4	0.518161	0.0156258
FOSL1	0.51746	0.0183372
CRACR2A	0.516722	0.000474441
CXXC1	0.516706	0.000215936
SLC23A2	0.516483	0.0017017
MAPK11	0.515839	0.00709571
LINC00324	0.515228	0.307266
RIPK1	0.515049	0.00101059
USF1	0.514868	0.118264
C9orf172	0.514318	0.00571307
MED29	0.513783	0.00239429
LPAR1	0.513039	0.0116906
ARHGAP17	0.512603	0.000785554
PQBP1	0.512585	0.0403601
PQLC3	0.512164	0.00480216
LOC100507250	0.512006	0.00538849
RNF138P1	0.511999	0.0250931
GPR75	0.511641	0.0241643
ERF	0.511134	0.00133778
SPAG4	0.511122	0.000643969
PRPF39	0.510285	0.60303
MCOLN1	0.509636	0.0557761
FKBP5	0.508861	0.0241662
LOC648987	0.508603	0.14611
DEF8	0.508448	0.0137087
AP4B1-AS1	0.507908	0.115296
SAP30	0.507839	0.140538
CNDP2	0.507316	0.132473
PPP2R2A	0.507274	0.121006
C19orf53	0.507174	0.179128
MASP2	0.5067	0.0103656
SEC11C	0.50656	0.0370038
HINT1	0.506269	0.0344489
ORMDL2	0.5057	0.00480928
PIK3C2A	0.505656	0.00024386
SLC25A29	0.50535	0.463317
CASP3	0.50505	0.333795
TM2D2	0.504953	0.169485
APITD1-CORT	0.504764	0.00634351
C10orf55	0.504597	0.0476123
FAM76B	0.504527	0.0824976
VTI1A	0.503782	0.041641
ANKZF1	0.503402	0.0293322
VSIG10	0.502533	0.154344
TMEM158	0.502041	0.0431624
CHCHD2	0.502028	0.00985242
MSRA	0.501059	0.111179
STK3	0.50089	0.00233983
EZH1	0.500803	0.0433078
RNF121	0.500602	0.0028879
LRP8	0.499479	0.058413
ZMYM6	0.499209	0.0575826
ZNF567	0.498731	0.397331
DCBLD1	0.497596	0.210726
MTMR10	0.496662	0.0347694
MTO1	0.496453	0.15777
LOC102724814	0.496092	0.0975473
FAH	0.496028	0.0042219
MRPL44	0.495809	0.152744
SLC25A30	0.495718	0.897018
RNF41	0.495541	0.125971
EOGT	0.494483	0.177767
IP6K1	0.494212	0.119747
MED25	0.494211	0.0341012
RIOK3	0.494194	0.00861988
TBC1D24	0.494121	0.0658754
XPO1	0.493702	0.038973
KCTD12	0.493548	0.368615
LRP2BP	0.493371	0.00042568
DSCR3	0.492679	0.00634953
PDIA4	0.492631	0.0733982
ANKRD36B	0.491907	0.318461
NEIL3	0.491806	0.11367
ATP2A2	0.491713	0.0157715
MYDGF	0.491652	0.0371128
SDHAF1	0.491449	0.0232989
FXR2	0.491042	0.265053
ATP6V1G1	0.490624	0.0100941
ZNF69	0.49048	0.0764402
MPP3	0.490064	0.184956
TESC	0.489374	0.18215
C4orf29	0.489341	0.122174
SCD	0.488634	0.0851028
CD27-AS1	0.4884	0.186858
ANKRD13A	0.488076	0.000484132
MYRF	0.487719	0.943504
CKLF	0.487281	0.221175
HNRNPH2	0.486963	0.045393
CDK8	0.486886	0.0444763
SECTM1	0.486453	0.720317
VAPA	0.485495	0.370135
RAB8A	0.485149	0.319909
PSEN2	0.485033	0.227396
CMTM1	0.48497	0.0147826
EPS15	0.484792	0.0245459
MSANTD2	0.483834	0.0138397
SNRNP48	0.483735	0.0444251
SAR1B	0.483626	0.0585613
CELSR3	0.483572	0.0669652
DKFZP434I0714	0.483121	0.000134637
KIAA0895L	0.481968	0.147727
COL1A1	0.481955	0.0153219
SEC13	0.481604	0.0284477
CRK	0.48138	0.131362
PPP2R5D	0.481252	0.118407
TIPRL	0.480999	0.0199553
ADAM17	0.480883	0.11648
PRR29	0.480067	0.0082408
OBSCN	0.479948	0.209206
SUGT1P3	0.479812	0.000468771
CERCAM	0.479441	0.123228
LOC101928794	0.479347	0.0398198
LMNB1	0.479241	0.149956
ZNF223	0.47915	0.0351074
LOC102723582	0.477989	0.123826
FAM35A	0.477458	0.475002
ZNF335	0.477437	0.000171159
CENPM	0.477413	0.0937133
FBXL19	0.476392	0.558961
DPY19L1	0.476001	0.127472
ZFX	0.47559	0.397617
DPH7	0.475368	0.0749711
DEF6	0.475267	0.416805
TAF5	0.475007	0.191295
SLC25A44	0.47447	0.0235694
ZRANB1	0.473011	0.51766
SAR1A	0.472986	0.47978
METTL12	0.47298	0.411717
SRP14	0.47234	0.00504188
GPR18	0.472273	0.777211
GNB5	0.471418	0.31196
HIST1H2BJ	0.47118	0.0399413
KLRG1	0.47074	0.94547
OLMALINC	0.47046	0.0013577
TNKS2	0.469961	0.623398
FHL3	0.469377	0.118187
CTDP1	0.468832	0.134822
MMRN2	0.468744	0.0104205
TDRD7	0.468672	0.0304709
GRAMD4	0.468661	0.068923
RNF149	0.468427	0.140622
SGSM2	0.467877	0.0258079
YDJC	0.46714	0.0889083
TMEM81	0.467027	0.530272
VIMP	0.466994	0.0632328
C1orf35	0.466493	0.525306
NUCB1	0.466372	0.00343239
PLOD3	0.464293	0.385849
NCKIPSD	0.464214	0.0851184
MTMR3	0.46196	0.0881494
2016-03-03	0.461717	0.279205
ANGPTL4	0.460852	0.219426
ZNF451	0.45986	0.239588
N4BP3	0.459527	0.04292
EMC9	0.458579	0.173785
TAOK2	0.456336	0.00105903
CEACAM21	0.455461	0.0384343
NKIRAS1	0.454175	0.113593
DERL1	0.454031	0.260529
CX3CL1	0.452521	0.196657
CLPB	0.452024	0.0233314
ZSCAN9	0.451764	0.0132505
HPSE	0.451537	0.134326
SMIM12	0.450389	0.12269
STARD3	0.447423	0.0118069
EEF1A2	0.440083	0.0456178
HBEGF	0.43968	0.424949
METTL4	0.438761	0.00479228
POLB	0.436372	0.280443
STX6	0.434699	0.164342
ZNF607	0.433078	0.863561
ARFGAP1	0.430565	0.501387
MSI2	0.418596	0.0931671

## Sheet: CD8+
Supplementary Table S4. All Module Hub Genes (CD8+ T cell)
Gene	MM	GeneCorPvalue
KLRC3	0.968469	1.55661e-23
SAMD3	0.956918	9.60294e-15
CRTAM	0.955063	2.27597e-17
KLRK1	0.953868	3.97581e-27
CD8B	0.95159	3.3673e-28
NKG7	0.950958	1.52297e-13
ZNF683	0.941566	4.11719e-16
CD8A	0.940341	1.68034e-27
PRF1	0.931162	2.39358e-12
GNLY	0.926715	5.07108e-13
LOC101928100	0.924739	1.68943e-16
GZMB	0.924537	5.77518e-14
EOMES	0.922733	1.61988e-11
KLRD1	0.920865	6.68818e-14
XCL1	0.919928	4.1828e-12
ADRB1	0.919212	4.83106e-12
KLRC4	0.913544	2.15964e-17
XCL2	0.899505	5.80909e-14
GZMH	0.880902	2.47582e-08
STYK1	0.871276	9.09667e-12
FXYD2	0.864467	1.18575e-10
KIR3DL2	0.829581	3.53749e-09
ATP8A1	0.817645	9.83282e-08
DRAXIN	0.813637	1.95374e-08
CAPN5	0.783322	2.83205e-07
ANAPC1P1	0.774135	1.23733e-11
ENC1	0.754488	3.48294e-06
ARMC2	0.750762	1.27789e-06
ITGA4	0.747943	1.20714e-06
ZNF101	0.736903	7.07901e-07
NT5E	0.725708	2.54419e-06
FNBP1L	0.714371	2.80022e-05
ZFPM1	0.697792	6.67325e-06
LOC101929541	0.685725	1.3644e-05
HIST2H2BC	0.685188	0.000113965
LAYN	0.681571	4.44252e-06
PPP2R2B	0.679444	0.000102196
KLRAP1	0.67833	2.3716e-06
KLRC4-KLRK1	0.662677	2.54546e-07
CHPT1	0.659421	2.63138e-05
RNF168	0.65091	3.32737e-05
SNTB1	0.647176	4.96897e-05
KIR3DS1	0.646988	1.79291e-05
IGSF9B	0.642282	1.04537e-05
CHST12	0.640458	0.00016934
PELO	0.629535	2.29296e-05
ST3GAL5	0.629016	0.000176761
SPINK2	0.619814	1.50215e-06
GPR173	0.598722	0.000167797
PVRIG	0.59279	0.000317293
