# Supplementary material for: Transcriptional landscape of epithelial and immune cell populations revealed through FACS-seq of healthy human skin
Source: Sci Rep. 2017 May 2;7:1343. doi: 10.1038/s41598-017-01468-y (PMC5430950; doi:10.1038/s41598-017-01468-y)
Supplement: Supplementary file 6 — Supplementary Table 5 [file 41598_2017_1468_MOESM6_ESM.xls]

## Sheet: KC Hub Genes
Supplementary Table S5. GO Biological Process Terms Enriched for by Top KC Hub Genes
Term	Fold Enrichment	Pvalue
GO:0060429~epithelium development	2.73722	2.34987e-25
GO:0008544~epidermis development	4.81278	1.78869e-24
GO:0043588~skin development	4.97122	9.76737e-21
GO:0007155~cell adhesion	2.07794	5.21256e-15
GO:0022610~biological adhesion	2.0693	6.97743e-15
GO:0040011~locomotion	1.89579	2.88191e-14
GO:0030855~epithelial cell differentiation	2.75816	6.65879e-14
GO:0016477~cell migration	2.12957	4.73939e-13
GO:0006928~movement of cell or subcellular component	1.80942	5.882e-13
GO:0048729~tissue morphogenesis	2.63036	9.57988e-13
GO:0030216~keratinocyte differentiation	5.50314	1.92813e-12
GO:0042633~hair cycle	5.9365	2.59791e-12
GO:0042303~molting cycle	5.9365	2.59791e-12
GO:0002009~morphogenesis of an epithelium	2.83576	5.11316e-12
GO:0048870~cell motility	1.98666	8.4507e-12
GO:0051674~localization of cell	1.98666	8.4507e-12
GO:0009913~epidermal cell differentiation	4.32414	1.04221e-11
GO:0022405~hair cycle process	6.2568	2.33751e-11
GO:0001942~hair follicle development	6.2568	2.33751e-11
GO:0022404~molting cycle process	6.2568	2.33751e-11
GO:0098773~skin epidermis development	6.1146	3.74764e-11
GO:0022008~neurogenesis	1.78789	8.7959e-11
GO:0007166~cell surface receptor signaling pathway	1.55928	3.88172e-10
GO:0048598~embryonic morphogenesis	2.44584	4.76538e-10
GO:0009887~organ morphogenesis	2.07231	5.74998e-10
GO:0009790~embryo development	2.03412	8.26715e-10
GO:0007399~nervous system development	1.59578	1.04086e-09
GO:0048699~generation of neurons	1.74274	2.34924e-09
GO:0043616~keratinocyte proliferation	9.63513	3.13042e-09
GO:0034330~cell junction organization	3.23574	5.36169e-09
GO:0030030~cell projection organization	1.74816	5.77342e-09
GO:2000026~regulation of multicellular organismal development	1.72008	7.14795e-09
GO:0048468~cell development	1.57692	8.64309e-09
GO:0034329~cell junction assembly	3.32548	1.51599e-08
GO:0030182~neuron differentiation	1.732	1.62988e-08
GO:0051094~positive regulation of developmental process	1.86028	1.73444e-08
GO:0048646~anatomical structure formation involved in morphogenesis	1.84712	2.95715e-08
GO:0035556~intracellular signal transduction	1.49488	2.97617e-08
GO:0042063~gliogenesis	3.22643	3.0514e-08
GO:0045597~positive regulation of cell differentiation	2.03084	3.10275e-08
GO:0098609~cell-cell adhesion	1.9698	5.03083e-08
GO:0007264~small GTPase mediated signal transduction	1.9556	5.4063e-08
GO:0030029~actin filament-based process	2.18797	6.88274e-08
GO:0050673~epithelial cell proliferation	2.65384	1.83325e-07
GO:0009893~positive regulation of metabolic process	1.37451	1.88344e-07
GO:0048858~cell projection morphogenesis	1.81256	2.16615e-07
GO:0000902~cell morphogenesis	1.66762	2.52325e-07
GO:0006935~chemotaxis	1.93167	2.61804e-07
GO:0042330~taxis	1.93167	2.61804e-07
GO:0048568~embryonic organ development	2.3957	2.72986e-07
GO:0008283~cell proliferation	1.58354	2.97889e-07
GO:0048812~neuron projection morphogenesis	1.92497	3.01649e-07
GO:0061564~axon development	1.97802	3.47835e-07
GO:0002064~epithelial cell development	3.08484	3.99573e-07
GO:0010001~glial cell differentiation	3.35967	4.01086e-07
GO:0032990~cell part morphogenesis	1.77999	4.4646e-07
GO:0048666~neuron development	1.72879	4.54971e-07
GO:0007409~axonogenesis	1.98663	4.76374e-07
GO:0000904~cell morphogenesis involved in differentiation	1.78964	6.46071e-07
GO:0031175~neuron projection development	1.76595	7.60748e-07
GO:0032989~cellular component morphogenesis	1.61401	8.65746e-07
GO:0051336~regulation of hydrolase activity	1.70145	8.90393e-07
GO:0007010~cytoskeleton organization	1.77168	1.11178e-06
GO:0009611~response to wounding	1.76504	1.30377e-06
GO:0042060~wound healing	1.9527	1.30399e-06
GO:0035295~tube development	2.05799	1.40541e-06
GO:0016055~Wnt signaling pathway	2.29656	2.18436e-06
GO:0042476~odontogenesis	3.80909	2.22054e-06
GO:0048667~cell morphogenesis involved in neuron differentiation	1.86096	2.74278e-06
GO:0050790~regulation of catalytic activity	1.45163	3.26405e-06
GO:0098742~cell-cell adhesion via plasma-membrane adhesion molecules	2.90374	3.45388e-06
GO:0035239~tube morphogenesis	2.37974	3.51856e-06
GO:0042127~regulation of cell proliferation	1.58675	3.54426e-06
GO:0016331~morphogenesis of embryonic epithelium	3.37912	3.81114e-06
GO:0045595~regulation of cell differentiation	1.57244	4.14913e-06
GO:0007167~enzyme linked receptor protein signaling pathway	1.66222	4.15741e-06
GO:0045216~cell-cell junction organization	2.85165	4.78266e-06
GO:2000027~regulation of organ morphogenesis	3.0909	5.22769e-06
GO:0045669~positive regulation of osteoblast differentiation	5.21245	5.38254e-06
GO:0007411~axon guidance	2.02764	5.7809e-06
GO:0097485~neuron projection guidance	2.02764	5.7809e-06
GO:0043087~regulation of GTPase activity	2.04182	6.08702e-06
GO:0007417~central nervous system development	1.76585	7.16638e-06
GO:0035113~embryonic appendage morphogenesis	3.49406	7.74702e-06
GO:0030326~embryonic limb morphogenesis	3.49406	7.74702e-06
GO:0007169~transmembrane receptor protein tyrosine kinase signaling pathway	1.76229	9.14389e-06
GO:0007044~cell-substrate junction assembly	4.266	9.29337e-06
GO:0060173~limb development	3.0573	1.04401e-05
GO:0048736~appendage development	3.0573	1.04401e-05
GO:0001738~morphogenesis of a polarized epithelium	4.89168	1.07185e-05
GO:0051240~positive regulation of multicellular organismal process	1.57135	1.29733e-05
GO:0043547~positive regulation of GTPase activity	2.05012	1.47326e-05
GO:0009966~regulation of signal transduction	1.38851	1.61746e-05
GO:0048732~gland development	2.12919	1.71153e-05
GO:0045667~regulation of osteoblast differentiation	3.61559	1.72673e-05
GO:0030155~regulation of cell adhesion	1.90783	1.82765e-05
GO:0035107~appendage morphogenesis	3.15592	1.85724e-05
GO:0035108~limb morphogenesis	3.15592	1.85724e-05
GO:0050891~multicellular organismal water homeostasis	5.06036	1.90925e-05
GO:0098602~single organism cell adhesion	1.80821	2.03243e-05
GO:0030278~regulation of ossification	2.92437	2.0692e-05
GO:0048709~oligodendrocyte differentiation	4.22738	2.25824e-05
GO:0031424~keratinization	5.49066	2.33209e-05
GO:0061436~establishment of skin barrier	10.7005	2.55092e-05
GO:0001704~formation of primary germ layer	3.49406	2.66589e-05
GO:0007369~gastrulation	2.96894	2.68436e-05
GO:0051345~positive regulation of hydrolase activity	1.74495	3.39761e-05
GO:1902531~regulation of intracellular signal transduction	1.49776	3.54763e-05
GO:0001736~establishment of planar polarity	5.17389	4.02012e-05
GO:0060541~respiratory system development	2.63229	4.35401e-05
GO:0009792~embryo development ending in birth or egg hatching	1.87241	4.45267e-05
GO:0007265~Ras protein signal transduction	2.0382	4.49265e-05
GO:0007164~establishment of tissue polarity	5.07627	4.77609e-05
GO:0016337~single organismal cell-cell adhesion	1.79542	4.83353e-05
GO:0045778~positive regulation of ossification	3.93583	4.91801e-05
GO:0030104~water homeostasis	4.58595	4.99242e-05
GO:0033561~regulation of water loss via skin	9.5116	5.51337e-05
GO:0060071~Wnt signaling pathway, planar cell polarity pathway	5.55873	5.86133e-05
GO:0050678~regulation of epithelial cell proliferation	2.35339	6.33074e-05
GO:0090596~sensory organ morphogenesis	2.44584	6.59716e-05
GO:0023051~regulation of signaling	1.32517	6.92264e-05
GO:0043085~positive regulation of catalytic activity	1.49389	6.94791e-05
GO:0090175~regulation of establishment of planar polarity	5.4352	7.06438e-05
GO:0043009~chordate embryonic development	1.85112	7.13792e-05
GO:0061061~muscle structure development	1.88142	7.15331e-05
GO:0048562~embryonic organ morphogenesis	2.32147	7.96137e-05
GO:0065009~regulation of molecular function	1.33425	8.05513e-05
GO:0001501~skeletal system development	1.96059	8.20235e-05
GO:0001655~urogenital system development	2.22349	9.09996e-05
GO:0048589~developmental growth	1.85291	0.000101666
GO:1901615~organic hydroxy compound metabolic process	1.90232	0.000101893
GO:0060070~canonical Wnt signaling pathway	2.32527	0.000106941
GO:0002062~chondrocyte differentiation	3.64274	0.000111457
GO:0001503~ossification	2.12105	0.000120716
GO:0010837~regulation of keratinocyte proliferation	6.74714	0.000130179
GO:0042475~odontogenesis of dentin-containing tooth	3.78523	0.000148236
GO:0010604~positive regulation of macromolecule metabolic process	1.31388	0.000152592
GO:1901617~organic hydroxy compound biosynthetic process	2.47816	0.000158623
GO:0050878~regulation of body fluid levels	1.73247	0.000170175
GO:0060562~epithelial tube morphogenesis	2.16909	0.000185372
GO:0040012~regulation of locomotion	1.70341	0.000188361
GO:0072089~stem cell proliferation	2.94888	0.000208155
GO:0030036~actin cytoskeleton organization	1.87421	0.000209888
GO:0007156~homophilic cell adhesion via plasma membrane adhesion molecules	2.82212	0.000218281
GO:0051056~regulation of small GTPase mediated signal transduction	2.26305	0.000225582
GO:0072073~kidney epithelium development	2.92812	0.000225917
GO:0007507~heart development	1.86705	0.000226168
GO:0051960~regulation of nervous system development	1.70032	0.000227108
GO:0070887~cellular response to chemical stimulus	1.31121	0.000237795
GO:0048839~inner ear development	2.61587	0.000238772
GO:0035567~non-canonical Wnt signaling pathway	4.20379	0.000247777
GO:0010628~positive regulation of gene expression	1.41426	0.000255857
GO:0072358~cardiovascular system development	1.59511	0.000263643
GO:0072359~circulatory system development	1.59511	0.000263643
GO:0008285~negative regulation of cell proliferation	1.74703	0.00026624
GO:0008284~positive regulation of cell proliferation	1.64426	0.000290558
GO:0002682~regulation of immune system process	1.44149	0.000297793
GO:0022603~regulation of anatomical structure morphogenesis	1.59288	0.000305964
GO:0051270~regulation of cellular component movement	1.67048	0.000310171
GO:0016265~death	1.37933	0.000312086
GO:0008219~cell death	1.37933	0.000312086
GO:0030324~lung development	2.54775	0.000334558
GO:0072001~renal system development	2.20041	0.000345011
GO:0007163~establishment or maintenance of cell polarity	2.70093	0.00036799
GO:0009954~proximal/distal pattern formation	5.75492	0.00037573
GO:0060428~lung epithelium development	4.89168	0.000417833
GO:0030323~respiratory tube development	2.49575	0.000433749
GO:0043583~ear development	2.42277	0.000441255
GO:0070848~response to growth factor	1.57713	0.000443692
GO:0009791~post-embryonic development	3.17053	0.000452262
GO:0048584~positive regulation of response to stimulus	1.34998	0.000452369
GO:0051241~negative regulation of multicellular organismal process	1.55446	0.00046734
GO:0042552~myelination	3.31207	0.000525274
GO:0001763~morphogenesis of a branching structure	2.38896	0.000528572
GO:0060425~lung morphogenesis	4.21696	0.00052927
GO:0051216~cartilage development	2.51194	0.000581848
GO:0030334~regulation of cell migration	1.69696	0.000583467
GO:0048332~mesoderm morphogenesis	3.78933	0.000584689
GO:2000145~regulation of cell motility	1.67237	0.000601327
GO:0048585~negative regulation of response to stimulus	1.45138	0.000605744
GO:0030031~cell projection assembly	1.93252	0.000613743
GO:0042438~melanin biosynthetic process	8.1528	0.000614198
GO:0022612~gland morphogenesis	2.91171	0.000630206
GO:0040007~growth	1.56117	0.000639966
GO:0046718~viral entry into host cell	3.0573	0.000643085
GO:0060322~head development	1.64371	0.000660442
GO:0007272~ensheathment of neurons	3.21171	0.000695664
GO:0008366~axon ensheathment	3.21171	0.000695664
GO:0044409~entry into host	3.03024	0.000700186
GO:0052192~movement in environment of other organism involved in symbiotic interaction	3.03024	0.000700186
GO:0051806~entry into cell of other organism involved in symbiotic interaction	3.03024	0.000700186
GO:0052126~movement in host environment	3.03024	0.000700186
GO:0051828~entry into other organism involved in symbiotic interaction	3.03024	0.000700186
GO:0030260~entry into host cell	3.03024	0.000700186
GO:0006915~apoptotic process	1.37871	0.000721319
GO:0060601~lateral sprouting from an epithelium	11.1175	0.000721854
GO:0035148~tube formation	2.7366	0.000752762
GO:0009967~positive regulation of signal transduction	1.42773	0.000753415
GO:0018108~peptidyl-tyrosine phosphorylation	2.05086	0.000758218
GO:0045944~positive regulation of transcription from RNA polymerase II promoter	1.52567	0.000761851
GO:0012501~programmed cell death	1.3624	0.000778835
GO:0006582~melanin metabolic process	7.7237	0.000805765
GO:1902533~positive regulation of intracellular signal transduction	1.53174	0.000828339
GO:0018212~peptidyl-tyrosine modification	2.0382	0.000828999
GO:0001822~kidney development	2.14234	0.000888992
GO:0060038~cardiac muscle cell proliferation	5.01711	0.000900092
GO:0042472~inner ear morphogenesis	3.11725	0.000910055
GO:0090132~epithelium migration	2.28278	0.000936893
GO:0009605~response to external stimulus	1.28632	0.000945384
GO:0061138~morphogenesis of a branching epithelium	2.39541	0.00101489
GO:0031581~hemidesmosome assembly	10.191	0.00104796
GO:0021543~pallium development	2.55088	0.00104796
GO:0042692~muscle cell differentiation	1.94327	0.00106569
GO:0030900~forebrain development	1.9158	0.00106715
GO:0071363~cellular response to growth factor stimulus	1.54194	0.00107389
GO:0021537~telencephalon development	2.20527	0.0010767
GO:0007423~sensory organ development	1.75032	0.00111003
GO:0031069~hair follicle morphogenesis	5.70696	0.00116095
GO:0003401~axis elongation	5.70696	0.00116095
GO:0090130~tissue migration	2.23316	0.00122633
GO:0034332~adherens junction organization	2.85348	0.00123195
GO:0023056~positive regulation of signaling	1.38357	0.00128051
GO:0046148~pigment biosynthetic process	4.15331	0.00129006
GO:0030111~regulation of Wnt signaling pathway	2.00605	0.00132105
GO:0035023~regulation of Rho protein signal transduction	2.97158	0.00138844
GO:0001649~osteoblast differentiation	2.32355	0.00143632
GO:0031325~positive regulation of cellular metabolic process	1.252	0.00147378
GO:0019218~regulation of steroid metabolic process	3.36303	0.00150171
GO:0001707~mesoderm formation	3.65051	0.00153481
GO:0048608~reproductive structure development	1.80162	0.00157168
GO:0043405~regulation of MAP kinase activity	2.05245	0.00158405
GO:0002683~negative regulation of immune system process	1.89145	0.00158578
GO:0050767~regulation of neurogenesis	1.63303	0.00168322
GO:0031589~cell-substrate adhesion	2.00479	0.00168448
GO:0060560~developmental growth involved in morphogenesis	2.22349	0.00173986
GO:0045165~cell fate commitment	2.0758	0.00174493
GO:0044093~positive regulation of molecular function	1.34372	0.00176226
GO:0060537~muscle tissue development	1.90232	0.00180116
GO:0007389~pattern specification process	1.78568	0.00182256
GO:0061458~reproductive system development	1.78568	0.00182256
GO:0007420~brain development	1.60497	0.00185551
GO:0014706~striated muscle tissue development	1.9253	0.0018721
GO:0033002~muscle cell proliferation	2.60196	0.00189052
GO:0010631~epithelial cell migration	2.20346	0.00191211
GO:0007498~mesoderm development	2.7176	0.00192297
GO:0031344~regulation of cell projection organization	1.69602	0.00192582
GO:0048730~epidermis morphogenesis	5.18814	0.00195189
GO:0010517~regulation of phospholipase activity	3.02578	0.00198173
GO:0051149~positive regulation of muscle cell differentiation	3.24147	0.00198915
GO:0009952~anterior/posterior pattern specification	2.25587	0.00199753
GO:0035588~G-protein coupled purinergic receptor signaling pathway	6.38045	0.00203673
GO:0045665~negative regulation of neuron differentiation	2.31711	0.00204764
GO:0001838~embryonic epithelial tube formation	2.6962	0.00206445
GO:0050679~positive regulation of epithelial cell proliferation	2.4768	0.00206765
GO:0019748~secondary metabolic process	3.86185	0.00208513
GO:0002764~immune response-regulating signaling pathway	1.61103	0.00215827
GO:0072175~epithelial tube formation	2.67514	0.00221438
GO:0048010~vascular endothelial growth factor receptor signaling pathway	1.9966	0.00224412
GO:0045893~positive regulation of transcription, DNA-templated	1.38251	0.0023226
GO:1903508~positive regulation of nucleic acid-templated transcription	1.38251	0.0023226
GO:0001657~ureteric bud development	2.96465	0.00233415
GO:0050768~negative regulation of neurogenesis	2.11369	0.00236236
GO:0048706~embryonic skeletal system development	2.6544	0.00237315
GO:0071310~cellular response to organic substance	1.28505	0.00238047
GO:0007162~negative regulation of cell adhesion	2.15492	0.00248522
GO:0014065~phosphatidylinositol 3-kinase signaling	2.93501	0.00252847
GO:0072163~mesonephric epithelium development	2.93501	0.00252847
GO:0072164~mesonephric tubule development	2.93501	0.00252847
GO:0035335~peptidyl-tyrosine dephosphorylation	2.93501	0.00252847
GO:0030198~extracellular matrix organization	1.8328	0.00253305
GO:0043062~extracellular structure organization	1.82808	0.00261352
GO:0048754~branching morphogenesis of an epithelial tube	2.41564	0.00263745
GO:0031346~positive regulation of cell projection organization	1.9698	0.00266945
GO:1902680~positive regulation of RNA biosynthetic process	1.37275	0.00270567
GO:0044344~cellular response to fibroblast growth factor stimulus	1.90395	0.0027348
GO:0002698~negative regulation of immune effector process	2.90595	0.00273567
GO:0007422~peripheral nervous system development	3.35047	0.00280741
GO:0003002~regionalization	1.89261	0.0029074
GO:0048738~cardiac muscle tissue development	2.30996	0.00292062
GO:0044550~secondary metabolite biosynthetic process	5.87002	0.00300627
GO:0001775~cell activation	1.468	0.00304759
GO:0048015~phosphatidylinositol-mediated signaling	2.22349	0.00315358
GO:0006694~steroid biosynthetic process	2.46225	0.00315639
GO:0009719~response to endogenous stimulus	1.33175	0.00320986
GO:0050776~regulation of immune response	1.44851	0.0033649
GO:0071774~response to fibroblast growth factor	1.87035	0.00339065
GO:0016202~regulation of striated muscle tissue development	2.82212	0.00344066
GO:0071407~cellular response to organic cyclic compound	1.76808	0.00355944
GO:0014068~positive regulation of phosphatidylinositol 3-kinase signaling	3.55041	0.0035709
GO:0001843~neural tube closure	2.98936	0.00362893
GO:0007266~Rho protein signal transduction	2.98936	0.00362893
GO:0007229~integrin-mediated signaling pathway	2.98936	0.00362893
GO:0048017~inositol lipid-mediated signaling	2.1903	0.00367916
GO:0001823~mesonephros development	2.79525	0.00370557
GO:0051962~positive regulation of nervous system development	1.73901	0.00378881
GO:0050777~negative regulation of immune response	2.62776	0.00391709
GO:0042471~ear morphogenesis	2.62776	0.00391709
GO:0060606~tube closure	2.95651	0.00393192
GO:0045682~regulation of epidermis development	3.49406	0.00394752
GO:0032970~regulation of actin filament-based process	1.87564	0.00398227
GO:0048634~regulation of muscle organ development	2.76888	0.00398654
GO:1901861~regulation of muscle tissue development	2.76888	0.00398654
GO:0010033~response to organic substance	1.22915	0.0040702
GO:0045785~positive regulation of cell adhesion	1.79276	0.0040947
GO:1902931~negative regulation of alcohol biosynthetic process	7.19365	0.00428211
GO:0001841~neural tube formation	2.743	0.00428424
GO:0061448~connective tissue development	2.04673	0.00438133
GO:0043473~pigmentation	2.89293	0.00459775
GO:0023014~signal transduction by protein phosphorylation	1.4806	0.00460595
GO:0002934~desmosome organization	10.8704	0.00473019
GO:0021782~glial cell development	3.096	0.00479793
GO:0014066~regulation of phosphatidylinositol 3-kinase signaling	3.096	0.00479793
GO:0021847~ventricular zone neuroblast division	24.4584	0.00485703
GO:0055024~regulation of cardiac muscle tissue development	3.76283	0.00495705
GO:0014855~striated muscle cell proliferation	3.76283	0.00495705
GO:0034333~adherens junction assembly	3.33524	0.00526304
GO:0046189~phenol-containing compound biosynthetic process	4.28022	0.00531434
GO:0018958~phenol-containing compound metabolic process	2.83202	0.0053492
GO:0060993~kidney morphogenesis	2.83202	0.0053492
GO:0014020~primary neural tube formation	2.83202	0.0053492
GO:0051254~positive regulation of RNA metabolic process	1.33617	0.00540938
GO:0071901~negative regulation of protein serine/threonine kinase activity	2.52349	0.00542512
GO:0001667~ameboidal-type cell migration	1.8576	0.00544717
GO:0048636~positive regulation of muscle organ development	3.69183	0.00551507
GO:0045844~positive regulation of striated muscle tissue development	3.69183	0.00551507
GO:0002684~positive regulation of immune system process	1.44176	0.0055746
GO:0055123~digestive system development	2.3074	0.00563703
GO:0071495~cellular response to endogenous stimulus	1.36724	0.00568806
GO:0038127~ERBB signaling pathway	1.77045	0.00571945
GO:0051961~negative regulation of nervous system development	1.95295	0.0057273
GO:0048704~embryonic skeletal system morphogenesis	2.80252	0.00575928
GO:0035272~exocrine system development	3.62347	0.00611883
GO:1901863~positive regulation of muscle tissue development	3.62347	0.00611883
GO:0048638~regulation of developmental growth	1.86891	0.00615973
GO:0010647~positive regulation of cell communication	1.30445	0.00618012
GO:0042440~pigment metabolic process	3.23714	0.0063102
GO:0010721~negative regulation of cell development	1.86273	0.00641907
GO:0048565~digestive tract development	2.3615	0.00645769
GO:0003158~endothelium development	2.59735	0.00646114
GO:0021987~cerebral cortex development	2.59735	0.00646114
GO:0060502~epithelial cell proliferation involved in lung morphogenesis	9.78336	0.006554
GO:0002431~Fc receptor mediated stimulatory signaling pathway	2.74533	0.00665273
GO:0050808~synapse organization	2.01173	0.00669025
GO:0048546~digestive tract morphogenesis	3.55758	0.00677053
GO:0007520~myoblast fusion	4.0764	0.00678103
GO:0021846~cell proliferation in forebrain	4.89168	0.00681755
GO:0060512~prostate gland morphogenesis	4.89168	0.00681755
GO:0060043~regulation of cardiac muscle cell proliferation	4.89168	0.00681755
GO:0042327~positive regulation of phosphorylation	1.40431	0.00696994
GO:0001934~positive regulation of protein phosphorylation	1.41153	0.00704636
GO:0030901~midbrain development	2.91171	0.0071753
GO:0071396~cellular response to lipid	1.69687	0.00721014
GO:0006066~alcohol metabolic process	1.73783	0.00724889
GO:0040017~positive regulation of locomotion	1.69282	0.00744035
GO:0007045~cell-substrate adherens junction assembly	3.49406	0.00747238
GO:0048041~focal adhesion assembly	3.49406	0.00747238
GO:0008202~steroid metabolic process	1.86835	0.00755902
GO:0031328~positive regulation of cellular biosynthetic process	1.28873	0.00761698
GO:0071559~response to transforming growth factor beta	1.94114	0.00764777
GO:0060191~regulation of lipase activity	2.53018	0.00783366
GO:0051093~negative regulation of developmental process	1.43395	0.00785101
GO:0048333~mesodermal cell differentiation	4.73388	0.0078612
GO:0035587~purinergic receptor signaling pathway	4.73388	0.0078612
GO:2000147~positive regulation of cell motility	1.70357	0.0079469
GO:1901655~cellular response to ketone	3.10036	0.00816771
GO:0010518~positive regulation of phospholipase activity	2.844	0.00834472
GO:0048592~eye morphogenesis	2.28278	0.00851023
GO:0045104~intermediate filament cytoskeleton organization	3.89111	0.00852063
GO:0045937~positive regulation of phosphate metabolic process	1.36815	0.00858445
GO:0010562~positive regulation of phosphorus metabolic process	1.36815	0.00858445
GO:0001932~regulation of protein phosphorylation	1.32964	0.00858845
GO:0006468~protein phosphorylation	1.28019	0.0086232
GO:0010951~negative regulation of endopeptidase activity	1.9608	0.00863155
GO:0060484~lung-associated mesenchyme development	8.89396	0.00874106
GO:0090196~regulation of chemokine secretion	8.89396	0.00874106
GO:0003334~keratinocyte development	8.89396	0.00874106
GO:0006600~creatine metabolic process	8.89396	0.00874106
GO:0032366~intracellular sterol transport	8.89396	0.00874106
GO:0072006~nephron development	2.37283	0.00876203
GO:0010557~positive regulation of macromolecule biosynthetic process	1.29659	0.00876212
GO:0046578~regulation of Ras protein signal transduction	2.11532	0.00895618
GO:0051146~striated muscle cell differentiation	1.91081	0.00895881
GO:0033993~response to lipid	1.44042	0.00901129
GO:0009891~positive regulation of biosynthetic process	1.27949	0.0090279
GO:0042325~regulation of phosphorylation	1.31232	0.00923933
GO:0046165~alcohol biosynthetic process	2.25275	0.00946213
GO:0051043~regulation of membrane protein ectodomain proteolysis	5.82343	0.00946243
GO:0045103~intermediate filament-based process	3.80464	0.00950081
GO:0010463~mesenchymal cell proliferation	3.80464	0.00950081
GO:0043407~negative regulation of MAP kinase activity	3.01542	0.00961588
GO:0022407~regulation of cell-cell adhesion	1.69763	0.00965369
GO:1902105~regulation of leukocyte differentiation	1.93629	0.00974723
GO:0030335~positive regulation of cell migration	1.69327	0.00996291
GO:0051147~regulation of muscle cell differentiation	2.23802	0.0099683
GO:0045859~regulation of protein kinase activity	1.42395	0.01015
GO:0045664~regulation of neuron differentiation	1.56212	0.010255
GO:0035329~hippo signaling	4.44698	0.0102714
GO:0051701~interaction with host	2.08157	0.0103003
GO:0051272~positive regulation of cellular component movement	1.66627	0.0104749
GO:0048701~embryonic cranial skeleton morphogenesis	3.72193	0.0105588
GO:0048066~developmental pigmentation	3.72193	0.0105588
GO:0007015~actin filament organization	1.7802	0.0106132
GO:0055017~cardiac muscle tissue growth	3.26112	0.0108254
GO:0060284~regulation of cell development	1.43185	0.0108553
GO:0030010~establishment of cell polarity	2.7176	0.0111115
GO:0014013~regulation of gliogenesis	2.7176	0.0111115
GO:0090162~establishment of epithelial cell polarity	5.55873	0.0111988
GO:0048103~somatic stem cell division	5.55873	0.0111988
GO:0006700~C21-steroid hormone biosynthetic process	5.55873	0.0111988
GO:1900027~regulation of ruffle assembly	5.55873	0.0111988
GO:0032365~intracellular lipid transport	5.55873	0.0111988
GO:0050769~positive regulation of neurogenesis	1.69578	0.0112622
GO:0097190~apoptotic signaling pathway	1.5093	0.0112887
GO:0090179~planar cell polarity pathway involved in neural tube closure	8.1528	0.0113054
GO:0051546~keratinocyte migration	8.1528	0.0113054
GO:0090195~chemokine secretion	8.1528	0.0113054
GO:0060828~regulation of canonical Wnt signaling pathway	1.90455	0.0115517
GO:0006629~lipid metabolic process	1.33029	0.0116228
GO:0007435~salivary gland morphogenesis	4.31619	0.0116475
GO:0007043~cell-cell junction assembly	2.68774	0.0118995
GO:0007160~cell-matrix adhesion	2.0382	0.0123341
GO:0000165~MAPK cascade	1.42649	0.0124095
GO:0038093~Fc receptor signaling pathway	1.68232	0.0124484
GO:0048286~lung alveolus development	3.56685	0.0129203
GO:0043406~positive regulation of MAP kinase activity	1.97058	0.0129862
GO:0090181~regulation of cholesterol metabolic process	5.31704	0.0131277
GO:0010894~negative regulation of steroid biosynthetic process	5.31704	0.0131277
GO:0007173~epidermal growth factor receptor signaling pathway	1.69379	0.0132847
GO:0010466~negative regulation of peptidase activity	1.87383	0.0133499
GO:0071900~regulation of protein serine/threonine kinase activity	1.6157	0.0133515
GO:0048871~multicellular organismal homeostasis	1.74162	0.0134411
GO:0072080~nephron tubule development	2.62994	0.0135997
GO:0051174~regulation of phosphorus metabolic process	1.268	0.0137545
GO:0071560~cellular response to transforming growth factor beta stimulus	1.8663	0.0139023
GO:0048708~astrocyte differentiation	3.10583	0.0139736
GO:0001944~vasculature development	1.49665	0.0140586
GO:0007517~muscle organ development	1.68446	0.0141883
GO:0002011~morphogenesis of an epithelial sheet	3.49406	0.0142298
GO:0032291~axon ensheathment in central nervous system	7.52566	0.0142575
GO:0090178~regulation of establishment of planar polarity involved in neural tube closure	7.52566	0.0142575
GO:0055057~neuroblast division	7.52566	0.0142575
GO:0090177~establishment of planar polarity involved in neural tube closure	7.52566	0.0142575
GO:0022010~central nervous system myelination	7.52566	0.0142575
GO:0036445~neuronal stem cell division	7.52566	0.0142575
GO:0010839~negative regulation of keratinocyte proliferation	7.52566	0.0142575
GO:0060627~regulation of vesicle-mediated transport	1.63865	0.0147021
GO:0044089~positive regulation of cellular component biogenesis	1.63865	0.0147021
GO:0031098~stress-activated protein kinase signaling cascade	1.78342	0.0147787
GO:0008610~lipid biosynthetic process	1.47888	0.0150397
GO:0046620~regulation of organ growth	2.7864	0.0151079
GO:0045445~myoblast differentiation	2.7864	0.0151079
GO:0072028~nephron morphogenesis	2.7864	0.0151079
GO:0061035~regulation of cartilage development	3.0573	0.015155
GO:0060326~cell chemotaxis	1.88949	0.0151641
GO:0019220~regulation of phosphate metabolic process	1.26338	0.0152261
GO:0030178~negative regulation of Wnt signaling pathway	1.98647	0.0153026
GO:0030048~actin filament-based movement	2.42381	0.0153371
GO:0061326~renal tubule development	2.57457	0.0154733
GO:0048013~ephrin receptor signaling pathway	2.57457	0.0154733
GO:0038096~Fc-gamma receptor signaling pathway involved in phagocytosis	2.57457	0.0154733
GO:0002433~immune response-regulating cell surface receptor signaling pathway involved in phagocytosis	2.57457	0.0154733
GO:0043408~regulation of MAPK cascade	1.42056	0.0154737
GO:0001701~in utero embryonic development	1.67066	0.0155665
GO:0051155~positive regulation of striated muscle cell differentiation	3.42418	0.015629
GO:0043410~positive regulation of MAPK cascade	1.49333	0.0157476
GO:0001568~blood vessel development	1.50256	0.0158996
GO:0045596~negative regulation of cell differentiation	1.4448	0.0162375
GO:0009968~negative regulation of signal transduction	1.34612	0.0162752
GO:0060419~heart growth	3.01026	0.0164057
GO:0060348~bone development	2.02694	0.0165527
GO:0008543~fibroblast growth factor receptor signaling pathway	1.73018	0.0169019
GO:0021915~neural tube development	2.08791	0.0170384
GO:0045995~regulation of embryonic development	2.38091	0.0171979
GO:0002065~columnar/cuboidal epithelial cell differentiation	2.2577	0.0174471
GO:0045446~endothelial cell differentiation	2.52148	0.0175301
GO:0045939~negative regulation of steroid metabolic process	4.89168	0.017589
GO:0035589~G-protein coupled purinergic nucleotide receptor signaling pathway	6.98811	0.0176044
GO:0070307~lens fiber cell development	6.98811	0.0176044
GO:0022607~cellular component assembly	1.20647	0.0176069
GO:0021700~developmental maturation	1.8576	0.0176397
GO:0043549~regulation of kinase activity	1.37496	0.0177238
GO:0048863~stem cell differentiation	1.63056	0.0177272
GO:0007159~leukocyte cell-cell adhesion	1.54737	0.0179958
GO:0007431~salivary gland development	3.86185	0.0183958
GO:0070252~actin-mediated cell contraction	2.68446	0.0185764
GO:0010720~positive regulation of cell development	1.55786	0.0186131
GO:0072091~regulation of stem cell proliferation	2.49575	0.0186301
GO:0000768~syncytium formation by plasma membrane fusion	3.29248	0.018707
GO:0051173~positive regulation of nitrogen compound metabolic process	1.24594	0.0191476
GO:0097306~cellular response to alcohol	2.3395	0.0192205
GO:0035265~organ growth	2.22349	0.0193319
GO:0038094~Fc-gamma receptor signaling pathway	2.47055	0.0197793
GO:0060193~positive regulation of lipase activity	2.47055	0.0197793
GO:0014070~response to organic cyclic compound	1.37913	0.0200071
GO:0032270~positive regulation of cellular protein metabolic process	1.27595	0.0200953
GO:0002757~immune response-activating signal transduction	1.53484	0.0201199
GO:0007596~blood coagulation	1.49835	0.0202263
GO:0030850~prostate gland development	3.23035	0.0203911
GO:0043029~T cell homeostasis	3.76283	0.0204135
GO:0055021~regulation of cardiac muscle tissue growth	3.76283	0.0204135
GO:0031401~positive regulation of protein modification process	1.31063	0.0204817
GO:0031644~regulation of neurological system process	2.87746	0.0205932
GO:0001818~negative regulation of cytokine production	1.86454	0.0208528
GO:0051044~positive regulation of membrane protein ectodomain proteolysis	6.52224	0.0213504
GO:0042249~establishment of planar polarity of embryonic epithelium	6.52224	0.0213504
GO:0001764~neuron migration	2.1903	0.0213634
GO:0021869~forebrain ventricular zone progenitor cell division	12.2292	0.0223742
GO:2000271~positive regulation of fibroblast apoptotic process	12.2292	0.0223742
GO:0061351~neural precursor cell proliferation	2.17408	0.022436
GO:0030879~mammary gland development	2.17408	0.022436
GO:0050680~negative regulation of epithelial cell proliferation	2.28002	0.0225736
GO:0009081~branched-chain amino acid metabolic process	4.52933	0.0228912
GO:0006955~immune response	1.24758	0.0229909
GO:1902107~positive regulation of leukocyte differentiation	2.15809	0.0235475
GO:0031532~actin cytoskeleton reorganization	2.79525	0.0237662
GO:0002088~lens development in camera-type eye	2.79525	0.0237662
GO:0051130~positive regulation of cellular component organization	1.29347	0.0248181
GO:0021545~cranial nerve development	3.57928	0.0248699
GO:1903706~regulation of hemopoiesis	1.66076	0.0252685
GO:0016311~dephosphorylation	1.56117	0.0252849
GO:0097581~lamellipodium organization	2.75588	0.0254723
GO:0060349~bone morphogenesis	2.53018	0.0255653
GO:0045935~positive regulation of nucleobase-containing compound metabolic process	1.24147	0.0257734
GO:0001958~endochondral ossification	4.36757	0.0258684
GO:0060740~prostate gland epithelium morphogenesis	4.36757	0.0258684
GO:0071709~membrane assembly	4.36757	0.0258684
GO:0036075~replacement ossification	4.36757	0.0258684
GO:0006949~syncytium formation	3.0573	0.0260521
GO:0001706~endoderm formation	3.0573	0.0260521
GO:0032268~regulation of cellular protein metabolic process	1.19112	0.0263809
GO:0007548~sex differentiation	1.70442	0.026785
GO:1901701~cellular response to oxygen-containing compound	1.31646	0.0268587
GO:0023057~negative regulation of signaling	1.29486	0.0272839
GO:0008347~glial cell migration	3.49406	0.0273143
GO:0048534~hematopoietic or lymphoid organ development	1.38325	0.0275691
GO:0002252~immune effector process	1.37407	0.0277782
GO:0050817~coagulation	1.45892	0.0278094
GO:0007599~hemostasis	1.45892	0.0278094
GO:0042326~negative regulation of phosphorylation	1.54655	0.0279968
GO:0002768~immune response-regulating cell surface receptor signaling pathway	1.47952	0.0280332
GO:0043010~camera-type eye development	1.66762	0.0280416
GO:0006470~protein dephosphorylation	1.6405	0.0282741
GO:0060491~regulation of cell projection assembly	2.0124	0.0286327
GO:0021955~central nervous system neuron axonogenesis	4.21696	0.0290674
GO:0016339~calcium-dependent cell-cell adhesion via plasma membrane cell adhesion molecules	4.21696	0.0290674
GO:0002832~negative regulation of response to biotic stimulus	4.21696	0.0290674
GO:0051247~positive regulation of protein metabolic process	1.24549	0.0295037
GO:0001933~negative regulation of protein phosphorylation	1.57188	0.0295625
GO:0048705~skeletal system morphogenesis	1.82867	0.0296274
GO:0033673~negative regulation of kinase activity	1.74703	0.0297781
GO:0045860~positive regulation of protein kinase activity	1.43171	0.029782
GO:0046661~male sex differentiation	1.99974	0.029871
GO:0045683~negative regulation of epidermis development	5.75492	0.0300428
GO:0031579~membrane raft organization	5.75492	0.0300428
GO:1900376~regulation of secondary metabolite biosynthetic process	10.4822	0.0304856
GO:0019530~taurine metabolic process	10.4822	0.0304856
GO:0048021~regulation of melanin biosynthetic process	10.4822	0.0304856
GO:0001654~eye development	1.60269	0.030724
GO:0048514~blood vessel morphogenesis	1.49137	0.030772
GO:0043123~positive regulation of I-kappaB kinase/NF-kappaB signaling	1.92369	0.0308701
GO:0072078~nephron tubule morphogenesis	2.64415	0.0310879
GO:0044057~regulation of system process	1.47512	0.031225
GO:0050730~regulation of peptidyl-tyrosine phosphorylation	1.81173	0.0318061
GO:0006469~negative regulation of protein kinase activity	1.76933	0.0318954
GO:0031099~regeneration	1.91295	0.0321005
GO:0030282~bone mineralization	2.41896	0.0323391
GO:0061036~positive regulation of cartilage development	4.0764	0.0324905
GO:0010656~negative regulation of muscle cell apoptotic process	4.0764	0.0324905
GO:0032956~regulation of actin cytoskeleton organization	1.69602	0.0325146
GO:0033674~positive regulation of kinase activity	1.414	0.0325887
GO:0051055~negative regulation of lipid biosynthetic process	3.33524	0.0326481
GO:0034121~regulation of toll-like receptor signaling pathway	3.33524	0.0326481
GO:0010648~negative regulation of cell communication	1.28193	0.032677
GO:0030168~platelet activation	1.72648	0.0328095
GO:0021954~central nervous system neuron development	2.6089	0.0331303
GO:0050865~regulation of cell activation	1.47934	0.0336331
GO:0072009~nephron epithelium development	2.24389	0.0342165
GO:1901741~positive regulation of myoblast fusion	5.4352	0.0349854
GO:0014812~muscle cell migration	2.85348	0.0350974
GO:0045685~regulation of glial cell differentiation	2.85348	0.0350974
GO:0007610~behavior	1.36967	0.0352933
GO:0031348~negative regulation of defense response	2.02414	0.0354192
GO:0060420~regulation of heart growth	3.26112	0.0355415
GO:0034113~heterotypic cell-cell adhesion	3.26112	0.0355415
GO:0060441~epithelial tube branching involved in lung morphogenesis	3.9449	0.0361392
GO:0017145~stem cell division	3.9449	0.0361392
GO:0048713~regulation of oligodendrocyte differentiation	3.9449	0.0361392
GO:0007212~dopamine receptor signaling pathway	3.9449	0.0361392
GO:0006929~substrate-dependent cell migration	3.9449	0.0361392
GO:0030097~hemopoiesis	1.37181	0.0361961
GO:0050900~leukocyte migration	1.57575	0.0364857
GO:0008361~regulation of cell size	1.93878	0.0366463
GO:0008360~regulation of cell shape	2.10189	0.0368002
GO:0072088~nephron epithelium morphogenesis	2.54113	0.037479
GO:0001892~embryonic placenta development	2.34176	0.0381585
GO:0051128~regulation of cellular component organization	1.18177	0.0384487
GO:1902930~regulation of alcohol biosynthetic process	3.19023	0.0385881
GO:0035878~nail development	9.1719	0.0395636
GO:0043497~regulation of protein heterodimerization activity	9.1719	0.0395636
GO:2000794~regulation of epithelial cell proliferation involved in lung morphogenesis	9.1719	0.0395636
GO:0021873~forebrain neuroblast division	9.1719	0.0395636
GO:0032367~intracellular cholesterol transport	9.1719	0.0395636
GO:0006573~valine metabolic process	9.1719	0.0395636
GO:0045617~negative regulation of keratinocyte differentiation	9.1719	0.0395636
GO:0060534~trachea cartilage development	9.1719	0.0395636
GO:0061333~renal tubule morphogenesis	2.50855	0.0397876
GO:0002694~regulation of leukocyte activation	1.48233	0.0398179
GO:0014037~Schwann cell differentiation	3.82162	0.0400147
GO:0008207~C21-steroid hormone metabolic process	3.82162	0.0400147
GO:0002520~immune system development	1.33734	0.0401114
GO:0031341~regulation of cell killing	2.76143	0.0402926
GO:0060602~branch elongation of an epithelium	5.14914	0.0403195
GO:0002697~regulation of immune effector process	1.50692	0.0406704
GO:0051346~negative regulation of hydrolase activity	1.52104	0.0408332
GO:0032330~regulation of chondrocyte differentiation	3.12235	0.0417894
GO:0014015~positive regulation of gliogenesis	3.12235	0.0417894
GO:0033059~cellular pigmentation	3.12235	0.0417894
GO:0010563~negative regulation of phosphorus metabolic process	1.42823	0.0420368
GO:0045936~negative regulation of phosphate metabolic process	1.42823	0.0420368
GO:0001776~leukocyte homeostasis	2.4768	0.042187
GO:0007492~endoderm development	2.4768	0.042187
GO:0034138~toll-like receptor 3 signaling pathway	2.29297	0.0424051
GO:0009880~embryonic pattern specification	2.7176	0.043063
GO:0048645~organ formation	2.7176	0.043063
GO:0048593~camera-type eye morphogenesis	2.14547	0.0436352
GO:0046824~positive regulation of nucleocytoplasmic transport	2.14547	0.0436352
GO:0022617~extracellular matrix disassembly	2.0382	0.0439276
GO:0044091~membrane biogenesis	3.70582	0.0441173
GO:0048009~insulin-like growth factor receptor signaling pathway	3.70582	0.0441173
GO:0055007~cardiac muscle cell differentiation	2.26934	0.044641
GO:0043086~negative regulation of catalytic activity	1.32208	0.0449593
GO:0030032~lamellipodium assembly	3.0573	0.0451463
GO:0051246~regulation of protein metabolic process	1.16064	0.0452311
GO:0002260~lymphocyte homeostasis	2.67514	0.0459501
GO:0042733~embryonic digit morphogenesis	2.67514	0.0459501
GO:0055026~negative regulation of cardiac muscle tissue development	4.89168	0.0460387
GO:0060438~trachea development	4.89168	0.0460387
GO:0044283~small molecule biosynthetic process	1.4602	0.0461494
GO:0016358~dendrite development	1.81173	0.0464077
GO:0016310~phosphorylation	1.18036	0.0466036
GO:0042307~positive regulation of protein import into nucleus	2.24618	0.0469531
GO:0002685~regulation of leukocyte migration	1.93093	0.047181
GO:0044087~regulation of cellular component biogenesis	1.34423	0.0472651
GO:0045321~leukocyte activation	1.34423	0.0472651
GO:0007416~synapse assembly	2.00778	0.0478206
GO:0031641~regulation of myelination	3.59682	0.0484466
GO:0014909~smooth muscle cell migration	2.99491	0.0486595
GO:0097062~dendritic spine maintenance	8.1528	0.049516
GO:0031214~biomineral tissue development	1.99291	0.0498514
GO:0006796~phosphate-containing compound metabolic process	1.14021	0.0498904
GO:0045055~regulated secretory pathway	2.38619	0.0499394
GO:0010256~endomembrane system organization	1.41457	0.0503145
GO:0002221~pattern recognition receptor signaling pathway	1.78342	0.0514483
GO:0007009~plasma membrane organization	1.63056	0.0514702
GO:0021602~cranial nerve morphogenesis	4.65874	0.0521347
GO:1901739~regulation of myoblast fusion	4.65874	0.0521347
GO:0060004~reflex	4.65874	0.0521347
GO:0060445~branching involved in salivary gland morphogenesis	4.65874	0.0521347
GO:0045663~positive regulation of myoblast differentiation	4.65874	0.0521347
GO:0097178~ruffle assembly	4.65874	0.0521347
GO:0035051~cardiocyte differentiation	2.07275	0.0523171
GO:0070486~leukocyte aggregation	1.45779	0.0523266
GO:0050848~regulation of calcium-mediated signaling	2.93501	0.0523295
GO:0052548~regulation of endopeptidase activity	1.51221	0.0524065
GO:0019233~sensory perception of pain	2.35744	0.0527109
GO:0002820~negative regulation of adaptive immune response	3.49406	0.0530018
GO:0048048~embryonic eye morphogenesis	3.49406	0.0530018
GO:0048016~inositol phosphate-mediated signaling	3.49406	0.0530018
GO:0061028~establishment of endothelial barrier	3.49406	0.0530018
GO:0052547~regulation of peptidase activity	1.49364	0.0535275
GO:0007249~I-kappaB kinase/NF-kappaB signaling	1.64997	0.0541743
GO:1904591~positive regulation of protein import	2.17946	0.0543528
GO:0044255~cellular lipid metabolic process	1.27694	0.0550272
GO:0010243~response to organonitrogen compound	1.28068	0.0552679
GO:0043122~regulation of I-kappaB kinase/NF-kappaB signaling	1.67955	0.0552788
GO:2000648~positive regulation of stem cell proliferation	2.55535	0.0553187
GO:1901698~response to nitrogen compound	1.26549	0.0555723
GO:0002253~activation of immune response	1.39891	0.0557241
GO:0045600~positive regulation of fat cell differentiation	2.87746	0.0561566
GO:0007179~transforming growth factor beta receptor signaling pathway	1.75599	0.056852
GO:0006897~endocytosis	1.3653	0.0571279
GO:0006631~fatty acid metabolic process	1.51573	0.0574207
GO:0032102~negative regulation of response to external stimulus	1.60676	0.0575412
GO:0014003~oligodendrocyte development	3.397	0.0577814
GO:0031076~embryonic camera-type eye development	3.397	0.0577814
GO:0045843~negative regulation of striated muscle tissue development	3.397	0.0577814
GO:0050867~positive regulation of cell activation	1.55291	0.0578664
GO:0010941~regulation of cell death	1.20957	0.0579379
GO:0003006~developmental process involved in reproduction	1.35462	0.0580348
GO:0034109~homotypic cell-cell adhesion	1.40565	0.0580726
GO:0035590~purinergic nucleotide receptor signaling pathway	4.44698	0.0585983
GO:0032438~melanosome organization	4.44698	0.0585983
GO:0060571~morphogenesis of an epithelial fold	4.44698	0.0585983
GO:0021952~central nervous system projection neuron axonogenesis	4.44698	0.0585983
GO:0031399~regulation of protein modification process	1.19009	0.0586473
GO:1901888~regulation of cell junction assembly	2.51778	0.0586792
GO:0002275~myeloid cell activation involved in immune response	2.51778	0.0586792
GO:0007193~adenylate cyclase-inhibiting G-protein coupled receptor signaling pathway	2.51778	0.0586792
GO:0002224~toll-like receptor signaling pathway	1.8576	0.0591779
GO:0010977~negative regulation of neuron projection development	2.02136	0.0595223
GO:0006952~defense response	1.18602	0.0599498
GO:0038095~Fc-epsilon receptor signaling pathway	1.548	0.0599596
GO:0050810~regulation of steroid biosynthetic process	2.82212	0.0601406
GO:0001910~regulation of leukocyte mediated cytotoxicity	2.82212	0.0601406
GO:0070886~positive regulation of calcineurin-NFAT signaling cascade	7.33752	0.0602565
GO:0045945~positive regulation of transcription from RNA polymerase III promoter	7.33752	0.0602565
GO:0060044~negative regulation of cardiac muscle cell proliferation	7.33752	0.0602565
GO:0001765~membrane raft assembly	7.33752	0.0602565
GO:0034139~regulation of toll-like receptor 3 signaling pathway	7.33752	0.0602565
GO:0090197~positive regulation of chemokine secretion	7.33752	0.0602565
GO:0045619~regulation of lymphocyte differentiation	1.92173	0.0608665
GO:0021953~central nervous system neuron differentiation	1.78629	0.061231
GO:0048639~positive regulation of developmental growth	1.84592	0.0613561
GO:0051153~regulation of striated muscle cell differentiation	2.2752	0.061595
GO:0045861~negative regulation of proteolysis	1.50303	0.0617115
GO:0060485~mesenchyme development	1.6512	0.0621855
GO:0034754~cellular hormone metabolic process	2.11659	0.0624588
GO:0048011~neurotrophin TRK receptor signaling pathway	1.4675	0.0626133
GO:0097061~dendritic spine organization	3.30519	0.0627835
GO:0051338~regulation of transferase activity	1.25786	0.0632463
GO:0050731~positive regulation of peptidyl-tyrosine phosphorylation	1.83438	0.0635863
GO:0016126~sterol biosynthetic process	2.76888	0.0642812
GO:0002521~leukocyte differentiation	1.42323	0.0643213
GO:0016192~vesicle-mediated transport	1.21325	0.065014
GO:0021761~limbic system development	2.09643	0.0653197
GO:0034122~negative regulation of toll-like receptor signaling pathway	4.25363	0.0654189
GO:0031646~positive regulation of neurological system process	4.25363	0.0654189
GO:0048753~pigment granule organization	4.25363	0.0654189
GO:0015918~sterol transport	2.44584	0.0657584
GO:0021675~nerve development	2.44584	0.0657584
GO:0001816~cytokine production	1.34598	0.0659711
GO:0006357~regulation of transcription from RNA polymerase II promoter	1.18019	0.0666776
GO:0038179~neurotrophin signaling pathway	1.45658	0.0669588
GO:0007254~JNK cascade	1.75668	0.0676509
GO:0048640~negative regulation of developmental growth	2.22349	0.0679962
GO:0071377~cellular response to glucagon stimulus	3.21821	0.0680056
GO:0030857~negative regulation of epithelial cell differentiation	3.21821	0.0680056
GO:1901862~negative regulation of muscle tissue development	3.21821	0.0680056
GO:0010464~regulation of mesenchymal cell proliferation	3.21821	0.0680056
GO:0048635~negative regulation of muscle organ development	3.21821	0.0680056
GO:0031345~negative regulation of cell projection organization	1.88142	0.0681783
GO:0050954~sensory perception of mechanical stimulus	1.81173	0.0682036
GO:0046849~bone remodeling	2.41139	0.0694771
GO:0051403~stress-activated MAPK cascade	1.59308	0.0695382
GO:0051050~positive regulation of transport	1.27057	0.0701188
GO:0060600~dichotomous subdivision of an epithelial terminal unit	6.67047	0.0717044
GO:0031643~positive regulation of myelination	6.67047	0.0717044
GO:0060100~positive regulation of phagocytosis, engulfment	6.67047	0.0717044
GO:0032429~regulation of phospholipase A2 activity	6.67047	0.0717044
GO:1903037~regulation of leukocyte cell-cell adhesion	1.53369	0.0720998
GO:0050920~regulation of chemotaxis	1.73748	0.072166
GO:0035162~embryonic hemopoiesis	4.0764	0.072585
GO:0046621~negative regulation of organ growth	4.0764	0.072585
GO:0060143~positive regulation of syncytium formation by plasma membrane fusion	4.0764	0.072585
GO:0060713~labyrinthine layer morphogenesis	4.0764	0.072585
GO:0043567~regulation of insulin-like growth factor receptor signaling pathway	4.0764	0.072585
GO:0051248~negative regulation of protein metabolic process	1.24212	0.0729017
GO:0003382~epithelial cell morphogenesis	2.66819	0.0730293
GO:0060688~regulation of morphogenesis of a branching structure	2.66819	0.0730293
GO:0010171~body morphogenesis	2.66819	0.0730293
GO:0007405~neuroblast proliferation	2.66819	0.0730293
GO:0060350~endochondral bone morphogenesis	2.66819	0.0730293
GO:0050866~negative regulation of cell activation	1.78964	0.0730316
GO:0090090~negative regulation of canonical Wnt signaling pathway	1.78964	0.0730316
GO:0002695~negative regulation of leukocyte activation	1.85546	0.0733503
GO:0007605~sensory perception of sound	1.85546	0.0733503
GO:0045666~positive regulation of neuron differentiation	1.52865	0.0738463
GO:0044085~cellular component biogenesis	1.13675	0.0746264
GO:0031324~negative regulation of cellular metabolic process	1.14569	0.0747594
GO:0032388~positive regulation of intracellular transport	1.48447	0.0752878
GO:0060341~regulation of cellular localization	1.22095	0.0762048
GO:0010876~lipid localization	1.50052	0.0763501
GO:0032535~regulation of cellular component size	1.50052	0.0763501
GO:0046777~protein autophosphorylation	1.63056	0.0778512
GO:1901700~response to oxygen-containing compound	1.18568	0.078581
GO:0050919~negative chemotaxis	3.0573	0.0790974
GO:0002696~positive regulation of leukocyte activation	1.51371	0.0795059
GO:0048627~myoblast development	24.4584	0.0799836
GO:1902908~regulation of melanosome transport	24.4584	0.0799836
GO:2000349~negative regulation of CD40 signaling pathway	24.4584	0.0799836
GO:0035607~fibroblast growth factor receptor signaling pathway involved in orbitofrontal cortex development	24.4584	0.0799836
GO:0098761~cellular response to interleukin-7	24.4584	0.0799836
GO:0098760~response to interleukin-7	24.4584	0.0799836
GO:0048105~establishment of body hair planar orientation	24.4584	0.0799836
GO:0038018~Wnt receptor catabolic process	24.4584	0.0799836
GO:0038111~interleukin-7-mediated signaling pathway	24.4584	0.0799836
GO:0060488~orthogonal dichotomous subdivision of terminal units involved in lung branching morphogenesis	24.4584	0.0799836
GO:0060529~squamous basal epithelial stem cell differentiation involved in prostate gland acinus development	24.4584	0.0799836
GO:0060490~lateral sprouting involved in lung morphogenesis	24.4584	0.0799836
GO:0070268~cornification	24.4584	0.0799836
GO:0006583~melanin biosynthetic process from tyrosine	24.4584	0.0799836
GO:0060489~planar dichotomous subdivision of terminal units involved in lung branching morphogenesis	24.4584	0.0799836
GO:0048104~establishment of body hair or bristle planar orientation	24.4584	0.0799836
GO:0090505~epiboly involved in wound healing	3.91334	0.0800845
GO:0016601~Rac protein signal transduction	3.91334	0.0800845
GO:0044319~wound healing, spreading of cells	3.91334	0.0800845
GO:0048872~homeostasis of number of cells	1.62334	0.0802151
GO:0048520~positive regulation of behavior	1.81785	0.0815584
GO:0022409~positive regulation of cell-cell adhesion	1.58435	0.08193
GO:0007178~transmembrane receptor protein serine/threonine kinase signaling pathway	1.4675	0.082199
GO:0019216~regulation of lipid metabolic process	1.52865	0.0824076
GO:1901654~response to ketone	1.74703	0.0833256
GO:0030177~positive regulation of Wnt signaling pathway	1.74703	0.0833256
GO:1903708~positive regulation of hemopoiesis	1.74703	0.0833256
GO:0060439~trachea morphogenesis	6.1146	0.0837842
GO:1900424~regulation of defense response to bacterium	6.1146	0.0837842
GO:0001973~adenosine receptor signaling pathway	6.1146	0.0837842
GO:0071985~multivesicular body sorting pathway	6.1146	0.0837842
GO:0043455~regulation of secondary metabolic process	6.1146	0.0837842
GO:0060536~cartilage morphogenesis	6.1146	0.0837842
GO:0060742~epithelial cell differentiation involved in prostate gland development	6.1146	0.0837842
GO:0072070~loop of Henle development	6.1146	0.0837842
GO:0051493~regulation of cytoskeleton organization	1.41788	0.0838107
GO:0050795~regulation of behavior	1.57796	0.0841116
GO:0033627~cell adhesion mediated by integrin	2.98273	0.0849598
GO:0043066~negative regulation of apoptotic process	1.26311	0.0852175
GO:0051347~positive regulation of transferase activity	1.29626	0.0854742
GO:0048659~smooth muscle cell proliferation	2.10395	0.0856798
GO:0016101~diterpenoid metabolic process	2.10395	0.0856798
GO:0045087~innate immune response	1.22078	0.0862763
GO:0097191~extrinsic apoptotic signaling pathway	1.60208	0.0868908
GO:1903829~positive regulation of cellular protein localization	1.4734	0.0872997
GO:0045580~regulation of T cell differentiation	1.96541	0.0875901
GO:0090504~epiboly	3.76283	0.0879043
GO:0071902~positive regulation of protein serine/threonine kinase activity	1.51289	0.0885525
GO:0043902~positive regulation of multi-organism process	1.72648	0.0887932
GO:0010975~regulation of neuron projection development	1.42056	0.0894149
GO:0034112~positive regulation of homotypic cell-cell adhesion	1.63056	0.0895632
GO:0021766~hippocampus development	2.25275	0.0898492
GO:0060563~neuroepithelial cell differentiation	2.25275	0.0898492
GO:0032101~regulation of response to external stimulus	1.24497	0.0909786
GO:0006509~membrane protein ectodomain proteolysis	2.91171	0.0910278
GO:0090102~cochlea development	2.91171	0.0910278
GO:0042059~negative regulation of epidermal growth factor receptor signaling pathway	2.91171	0.0910278
GO:1900182~positive regulation of protein localization to nucleus	1.94801	0.0910921
GO:0043067~regulation of programmed cell death	1.18455	0.0911387
GO:0050778~positive regulation of immune response	1.29868	0.0914218
GO:0060113~inner ear receptor cell differentiation	2.48729	0.092361
GO:0015914~phospholipid transport	2.48729	0.092361
GO:0043542~endothelial cell migration	1.77002	0.0933456
GO:0002274~myeloid leukocyte activation	1.77002	0.0933456
GO:0051259~protein oligomerization	1.37645	0.0937654
GO:0034446~substrate adhesion-dependent cell spreading	2.22349	0.0942748
GO:1903039~positive regulation of leukocyte cell-cell adhesion	1.61518	0.0946604
GO:0032269~negative regulation of cellular protein metabolic process	1.23016	0.0949706
GO:0043276~anoikis	3.62347	0.0960309
GO:0060706~cell differentiation involved in embryonic placenta development	3.62347	0.0960309
GO:0060669~embryonic placenta morphogenesis	3.62347	0.0960309
GO:0045616~regulation of keratinocyte differentiation	3.62347	0.0960309
GO:0045879~negative regulation of smoothened signaling pathway	3.62347	0.0960309
GO:0040036~regulation of fibroblast growth factor receptor signaling pathway	3.62347	0.0960309
GO:0060572~morphogenesis of an epithelial bud	5.64425	0.0964254
GO:0045605~negative regulation of epidermal cell differentiation	5.64425	0.0964254
GO:0045176~apical protein localization	5.64425	0.0964254
GO:0060099~regulation of phagocytosis, engulfment	5.64425	0.0964254
GO:0048714~positive regulation of oligodendrocyte differentiation	5.64425	0.0964254
GO:0048469~cell maturation	1.75845	0.0964429
GO:0001890~placenta development	1.75845	0.0964429
GO:0002831~regulation of response to biotic stimulus	1.57457	0.0965743
GO:0034308~primary alcohol metabolic process	2.844	0.0972966
GO:0045604~regulation of epidermal cell differentiation	2.844	0.0972966
GO:1901185~negative regulation of ERBB signaling pathway	2.844	0.0972966
GO:0048660~regulation of smooth muscle cell proliferation	2.0382	0.0974342
GO:0001885~endothelial cell development	2.44584	0.0975668
GO:0001658~branching involved in ureteric bud morphogenesis	2.44584	0.0975668
GO:0007584~response to nutrient	1.64746	0.0976092
GO:0008584~male gonad development	1.82525	0.0978349
GO:0090263~positive regulation of canonical Wnt signaling pathway	1.82525	0.0978349
GO:0046546~development of primary male sexual characteristics	1.82525	0.0978349
GO:0060548~negative regulation of cell death	1.24007	0.098689
GO:0042058~regulation of epidermal growth factor receptor signaling pathway	2.19498	0.0988154
GO:0006869~lipid transport	1.48733	0.0994642
GO:0043069~negative regulation of programmed cell death	1.24991	0.0996466

## Sheet: DC Hub Genes
Supplementary Table S5. GO Biological Process Terms Enriched for by Top DC Hub Genes
Term	Fold Enrichment	Pvalue
GO:0006955~immune response	3.2097	6.94569e-22
GO:0006952~defense response	2.9886	1.50827e-20
GO:0006954~inflammatory response	4.69904	5.88675e-17
GO:0002682~regulation of immune system process	2.90338	1.15118e-15
GO:0002237~response to molecule of bacterial origin	6.07584	1.33725e-14
GO:0001819~positive regulation of cytokine production	5.45244	2.83636e-14
GO:0002684~positive regulation of immune system process	3.48902	3.36358e-14
GO:0032496~response to lipopolysaccharide	6.09219	3.80507e-14
GO:0040011~locomotion	2.54774	2.20484e-13
GO:0030595~leukocyte chemotaxis	8.26764	2.3458e-13
GO:0050900~leukocyte migration	5.49492	4.94415e-13
GO:0001817~regulation of cytokine production	4.19861	1.11857e-12
GO:0009617~response to bacterium	4.26586	1.59917e-12
GO:0010033~response to organic substance	2.06723	1.68782e-12
GO:0002250~adaptive immune response	5.21725	1.74752e-12
GO:0060326~cell chemotaxis	6.67734	4.67141e-12
GO:0070887~cellular response to chemical stimulus	2.07913	5.4595e-12
GO:0048584~positive regulation of response to stimulus	2.29037	6.1142e-12
GO:0090022~regulation of neutrophil chemotaxis	24.8029	9.18615e-12
GO:0002688~regulation of leukocyte chemotaxis	11.1578	1.12719e-11
GO:0033993~response to lipid	3.34636	1.41737e-11
GO:0071216~cellular response to biotic stimulus	7.64343	1.49972e-11
GO:0001816~cytokine production	3.82893	1.52545e-11
GO:0009605~response to external stimulus	2.08371	2.10902e-11
GO:0071219~cellular response to molecule of bacterial origin	8.08329	2.13711e-11
GO:0001775~cell activation	3.09664	2.78299e-11
GO:1902622~regulation of neutrophil migration	21.2597	5.26238e-11
GO:0051707~response to other organism	3.12093	6.88374e-11
GO:0043207~response to external biotic stimulus	3.12093	6.88374e-11
GO:1901700~response to oxygen-containing compound	2.48043	7.23801e-11
GO:0006935~chemotaxis	3.22116	8.46527e-11
GO:0042330~taxis	3.22116	8.46527e-11
GO:0071222~cellular response to lipopolysaccharide	8.01052	9.50624e-11
GO:0030335~positive regulation of cell migration	4.68307	1.33292e-10
GO:0040012~regulation of locomotion	3.37777	1.3337e-10
GO:0016477~cell migration	2.79908	1.56684e-10
GO:2000145~regulation of cell motility	3.46894	2.29502e-10
GO:0051270~regulation of cellular component movement	3.31248	2.32293e-10
GO:0009607~response to biotic stimulus	2.99558	2.45409e-10
GO:0071621~granulocyte chemotaxis	10.0462	2.52564e-10
GO:0048870~cell motility	2.64357	2.56509e-10
GO:0051674~localization of cell	2.64357	2.56509e-10
GO:2000147~positive regulation of cell motility	4.54328	2.58117e-10
GO:0071622~regulation of granulocyte chemotaxis	18.1485	2.97447e-10
GO:0071310~cellular response to organic substance	2.1148	3.65982e-10
GO:0050778~positive regulation of immune response	3.49197	3.66894e-10
GO:0051272~positive regulation of cellular component movement	4.44379	4.16354e-10
GO:0040017~positive regulation of locomotion	4.35894	6.28712e-10
GO:0007166~cell surface receptor signaling pathway	1.97142	6.6517e-10
GO:0050707~regulation of cytokine secretion	7.66636	6.9986e-10
GO:0030334~regulation of cell migration	3.46894	8.29091e-10
GO:0002685~regulation of leukocyte migration	7.56549	8.52388e-10
GO:0097530~granulocyte migration	9.14113	9.0869e-10
GO:0045087~innate immune response	2.72473	1.01069e-09
GO:0097529~myeloid leukocyte migration	7.41906	1.13916e-09
GO:0045321~leukocyte activation	3.26434	1.14846e-09
GO:1990266~neutrophil migration	10.0747	1.15265e-09
GO:0050776~regulation of immune response	2.82399	1.46762e-09
GO:0090023~positive regulation of neutrophil chemotaxis	24.352	1.70933e-09
GO:0050920~regulation of chemotaxis	6.65354	1.75495e-09
GO:0042035~regulation of cytokine biosynthetic process	9.66348	1.95215e-09
GO:0030593~neutrophil chemotaxis	10.5949	3.02264e-09
GO:0009611~response to wounding	2.72606	4.17756e-09
GO:0032101~regulation of response to external stimulus	2.86933	4.20499e-09
GO:0002520~immune system development	3.04112	4.20882e-09
GO:0071624~positive regulation of granulocyte chemotaxis	21.7428	4.72832e-09
GO:0042127~regulation of cell proliferation	2.34938	6.35346e-09
GO:1902624~positive regulation of neutrophil migration	20.9931	6.44715e-09
GO:0006928~movement of cell or subcellular component	2.13977	7.07309e-09
GO:1901701~cellular response to oxygen-containing compound	2.68278	1.05919e-08
GO:0034097~response to cytokine	2.91706	1.2474e-08
GO:0071396~cellular response to lipid	4.04571	1.35783e-08
GO:0042108~positive regulation of cytokine biosynthetic process	12.1982	1.84914e-08
GO:0002521~leukocyte differentiation	3.79042	2.35079e-08
GO:0046903~secretion	2.59695	2.64584e-08
GO:0002690~positive regulation of leukocyte chemotaxis	10.0214	2.73599e-08
GO:0050795~regulation of behavior	5.18243	2.89212e-08
GO:0002253~activation of immune response	3.49454	3.20617e-08
GO:0030097~hemopoiesis	3.05371	3.32408e-08
GO:0042089~cytokine biosynthetic process	8.53764	3.68196e-08
GO:0048534~hematopoietic or lymphoid organ development	2.95618	4.20715e-08
GO:0042107~cytokine metabolic process	8.37501	4.57899e-08
GO:0051240~positive regulation of multicellular organismal process	2.31465	4.66881e-08
GO:0006897~endocytosis	3.23657	4.81688e-08
GO:0032103~positive regulation of response to external stimulus	3.93091	4.85136e-08
GO:0002274~myeloid leukocyte activation	6.67543	5.51164e-08
GO:0071345~cellular response to cytokine stimulus	2.95664	7.02311e-08
GO:0032940~secretion by cell	2.66648	7.69742e-08
GO:0002687~positive regulation of leukocyte migration	7.92231	8.56035e-08
GO:0050865~regulation of cell activation	3.54587	8.58685e-08
GO:0002694~regulation of leukocyte activation	3.66041	9.03046e-08
GO:0009310~amine catabolic process	27.8536	1.03276e-07
GO:0042060~wound healing	2.92912	1.43707e-07
GO:0050663~cytokine secretion	6.11244	1.66822e-07
GO:0050867~positive regulation of cell activation	4.29488	2.21197e-07
GO:0031349~positive regulation of defense response	3.5521	5.66113e-07
GO:0002696~positive regulation of leukocyte activation	4.18646	7.04851e-07
GO:0042110~T cell activation	3.49622	7.39045e-07
GO:0070489~T cell aggregation	3.49622	7.39045e-07
GO:0031347~regulation of defense response	2.71596	7.46888e-07
GO:0071593~lymphocyte aggregation	3.48839	7.68734e-07
GO:0002460~adaptive immune response based on somatic recombination of immune receptors built from immunoglobulin superfamily domains	4.65568	8.0709e-07
GO:0002252~immune effector process	2.7024	8.29411e-07
GO:0034109~homotypic cell-cell adhesion	3.23967	8.31842e-07
GO:0046649~lymphocyte activation	2.96407	8.57125e-07
GO:0002573~myeloid leukocyte differentiation	5.34034	8.70176e-07
GO:0007159~leukocyte cell-cell adhesion	3.31319	9.98953e-07
GO:0070486~leukocyte aggregation	3.43448	9.99643e-07
GO:0008283~cell proliferation	1.98737	1.03749e-06
GO:0050715~positive regulation of cytokine secretion	7.67101	1.62328e-06
GO:0032649~regulation of interferon-gamma production	7.67101	1.62328e-06
GO:0010575~positive regulation of vascular endothelial growth factor production	18.2119	1.71925e-06
GO:0050921~positive regulation of chemotaxis	6.65354	1.86498e-06
GO:0002764~immune response-regulating signaling pathway	2.83539	2.00506e-06
GO:0002366~leukocyte activation involved in immune response	4.92556	2.28023e-06
GO:0009967~positive regulation of signal transduction	2.11535	2.33496e-06
GO:0070098~chemokine-mediated signaling pathway	8.56258	2.34591e-06
GO:0042402~cellular biogenic amine catabolic process	25.3666	2.53671e-06
GO:0002263~cell activation involved in immune response	4.8782	2.55426e-06
GO:0010562~positive regulation of phosphorus metabolic process	2.27034	2.71008e-06
GO:0045937~positive regulation of phosphate metabolic process	2.27034	2.71008e-06
GO:1902105~regulation of leukocyte differentiation	4.50962	2.79221e-06
GO:0030099~myeloid cell differentiation	3.80249	2.79292e-06
GO:0016337~single organismal cell-cell adhesion	2.71702	2.85063e-06
GO:0009306~protein secretion	3.2145	2.94659e-06
GO:0002524~hypersensitivity	42.2777	3.06071e-06
GO:0098602~single organism cell adhesion	2.63208	3.40299e-06
GO:0010573~vascular endothelial growth factor production	16.3279	3.41846e-06
GO:0002757~immune response-activating signal transduction	3.14943	4.09714e-06
GO:0014070~response to organic cyclic compound	2.49093	4.50497e-06
GO:0006898~receptor-mediated endocytosis	4.07785	4.52862e-06
GO:0010574~regulation of vascular endothelial growth factor production	15.2745	5.16967e-06
GO:0031663~lipopolysaccharide-mediated signaling pathway	11.2741	6.04147e-06
GO:1903706~regulation of hemopoiesis	3.75802	6.4604e-06
GO:0050670~regulation of lymphocyte proliferation	4.83174	6.86347e-06
GO:0050863~regulation of T cell activation	3.92476	7.36559e-06
GO:0032944~regulation of mononuclear cell proliferation	4.78293	7.68084e-06
GO:0007596~blood coagulation	2.92516	8.00991e-06
GO:0046651~lymphocyte proliferation	4.13095	8.08992e-06
GO:0051249~regulation of lymphocyte activation	3.35704	8.569e-06
GO:0032943~mononuclear cell proliferation	4.08419	9.316e-06
GO:0051247~positive regulation of protein metabolic process	1.98067	9.73386e-06
GO:1903034~regulation of response to wounding	3.32405	9.84813e-06
GO:0050708~regulation of protein secretion	3.3159	1.02551e-05
GO:0032663~regulation of interleukin-2 production	10.4068	1.04419e-05
GO:0070663~regulation of leukocyte proliferation	4.61961	1.11765e-05
GO:1903037~regulation of leukocyte cell-cell adhesion	3.79523	1.12358e-05
GO:0019221~cytokine-mediated signaling pathway	2.78143	1.14309e-05
GO:1902531~regulation of intracellular signal transduction	1.9469	1.17167e-05
GO:0048520~positive regulation of behavior	5.48468	1.21441e-05
GO:0050817~coagulation	2.84818	1.23409e-05
GO:0007599~hemostasis	2.84818	1.23409e-05
GO:0030217~T cell differentiation	4.57498	1.23727e-05
GO:0007155~cell adhesion	2.02556	1.2382e-05
GO:0042129~regulation of T cell proliferation	5.44787	1.29444e-05
GO:0051046~regulation of secretion	2.62037	1.30962e-05
GO:0023056~positive regulation of signaling	1.95578	1.34296e-05
GO:0022610~biological adhesion	2.01713	1.3694e-05
GO:0030098~lymphocyte differentiation	3.73362	1.37667e-05
GO:0008285~negative regulation of cell proliferation	2.67288	1.42828e-05
GO:0002437~inflammatory response to antigenic stimulus	9.83918	1.52559e-05
GO:0070661~leukocyte proliferation	3.90725	1.57585e-05
GO:0034110~regulation of homotypic cell-cell adhesion	3.68575	1.61231e-05
GO:0010647~positive regulation of cell communication	1.88228	2.19046e-05
GO:0070665~positive regulation of leukocyte proliferation	5.72375	2.25193e-05
GO:0002758~innate immune response-activating signal transduction	3.7843	2.28794e-05
GO:1902533~positive regulation of intracellular signal transduction	2.25481	2.30703e-05
GO:0002699~positive regulation of immune effector process	5.10523	2.39076e-05
GO:0032623~interleukin-2 production	9.17212	2.43976e-05
GO:0032609~interferon-gamma production	6.44232	2.45914e-05
GO:1903036~positive regulation of response to wounding	5.04182	2.68624e-05
GO:0050727~regulation of inflammatory response	3.71928	2.79339e-05
GO:0009966~regulation of signal transduction	1.66062	2.90769e-05
GO:0002218~activation of innate immune response	3.70654	2.91915e-05
GO:0016192~vesicle-mediated transport	1.99383	3.04451e-05
GO:0002885~positive regulation of hypersensitivity	54.1155	3.08255e-05
GO:0046632~alpha-beta T cell differentiation	7.24761	3.26346e-05
GO:0002507~tolerance induction	15.6102	3.38718e-05
GO:0002768~immune response-regulating cell surface receptor signaling pathway	2.81319	3.76408e-05
GO:0070371~ERK1 and ERK2 cascade	4.11748	3.76866e-05
GO:0031325~positive regulation of cellular metabolic process	1.58611	3.87567e-05
GO:0008284~positive regulation of cell proliferation	2.35497	3.9258e-05
GO:0002526~acute inflammatory response	5.35315	4.01274e-05
GO:0045089~positive regulation of innate immune response	3.41233	4.07713e-05
GO:0001525~angiogenesis	3.11197	4.19917e-05
GO:0031401~positive regulation of protein modification process	2.06335	4.20035e-05
GO:0050729~positive regulation of inflammatory response	5.98623	4.41274e-05
GO:0046631~alpha-beta T cell activation	5.98623	4.41274e-05
GO:0070374~positive regulation of ERK1 and ERK2 cascade	4.74697	4.68359e-05
GO:0051049~regulation of transport	1.82617	4.70162e-05
GO:0051246~regulation of protein metabolic process	1.64413	4.7052e-05
GO:0042098~T cell proliferation	4.71937	4.93581e-05
GO:0002675~positive regulation of acute inflammatory response	14.4952	4.94061e-05
GO:0070372~regulation of ERK1 and ERK2 cascade	3.99587	5.14328e-05
GO:0098609~cell-cell adhesion	2.26994	5.41287e-05
GO:0002697~regulation of immune effector process	3.0456	5.55439e-05
GO:0050870~positive regulation of T cell activation	4.26882	5.60983e-05
GO:0002866~positive regulation of acute inflammatory response to antigenic stimulus	45.0962	6.09797e-05
GO:0042327~positive regulation of phosphorylation	2.13614	6.54563e-05
GO:0022407~regulation of cell-cell adhesion	3.13007	6.70689e-05
GO:0034112~positive regulation of homotypic cell-cell adhesion	4.18751	6.75389e-05
GO:1903039~positive regulation of leukocyte cell-cell adhesion	4.148	7.39501e-05
GO:0002824~positive regulation of adaptive immune response based on somatic recombination of immune receptors built from immunoglobulin superfamily domains	7.73078	7.4742e-05
GO:0051251~positive regulation of lymphocyte activation	3.61091	7.49593e-05
GO:1903530~regulation of secretion by cell	2.53666	7.5173e-05
GO:0001934~positive regulation of protein phosphorylation	2.15385	7.5257e-05
GO:0045582~positive regulation of T cell differentiation	7.51604	8.95866e-05
GO:0050671~positive regulation of lymphocyte proliferation	5.45519	9.11967e-05
GO:0080134~regulation of response to stress	1.87777	9.13689e-05
GO:0007249~I-kappaB kinase/NF-kappaB signaling	3.75802	9.57749e-05
GO:0051250~negative regulation of lymphocyte activation	5.41155	9.70321e-05
GO:0035556~intracellular signal transduction	1.59398	0.000100664
GO:0032946~positive regulation of mononuclear cell proliferation	5.3686	0.000103178
GO:0019441~tryptophan catabolic process to kynurenine	38.6539	0.000105553
GO:0002883~regulation of hypersensitivity	38.6539	0.000105553
GO:0045088~regulation of innate immune response	3.01386	0.000105885
GO:0002821~positive regulation of adaptive immune response	7.3129	0.000106749
GO:0032743~positive regulation of interleukin-2 production	12.299	0.000112366
GO:0032270~positive regulation of cellular protein metabolic process	1.87901	0.000112677
GO:0032615~interleukin-12 production	8.93416	0.000123018
GO:0032655~regulation of interleukin-12 production	8.93416	0.000123018
GO:0043370~regulation of CD4-positive, alpha-beta T cell differentiation	11.9372	0.00013017
GO:0032675~regulation of interleukin-6 production	5.96862	0.000130846
GO:0002292~T cell differentiation involved in immune response	8.76871	0.00013671
GO:1903555~regulation of tumor necrosis factor superfamily cytokine production	5.91067	0.00014009
GO:1903532~positive regulation of secretion by cell	3.22116	0.00014113
GO:0002683~negative regulation of immune system process	3.06654	0.000144026
GO:0002438~acute inflammatory response to antigenic stimulus	17.8011	0.000149169
GO:0032735~positive regulation of interleukin-12 production	11.5962	0.000150057
GO:0006796~phosphate-containing compound metabolic process	1.53232	0.000157112
GO:0032635~interleukin-6 production	5.79809	0.000160199
GO:0023051~regulation of signaling	1.5384	0.00016034
GO:0050878~regulation of body fluid levels	2.34876	0.000163339
GO:0071706~tumor necrosis factor superfamily cytokine production	5.74339	0.00017111
GO:0030225~macrophage differentiation	11.2741	0.000172186
GO:0002861~regulation of inflammatory response to antigenic stimulus	16.9111	0.000184316
GO:0043367~CD4-positive, alpha-beta T cell differentiation	8.3072	0.000185155
GO:0046209~nitric oxide metabolic process	6.68092	0.000189061
GO:0009893~positive regulation of metabolic process	1.45511	0.000195313
GO:2000026~regulation of multicellular organismal development	1.79439	0.000199123
GO:0006909~phagocytosis	3.72617	0.000203279
GO:0030155~regulation of cell adhesion	2.42718	0.000205577
GO:0009074~aromatic amino acid family catabolic process	16.1058	0.000225066
GO:0045619~regulation of lymphocyte differentiation	4.83174	0.000229733
GO:0002822~regulation of adaptive immune response based on somatic recombination of immune receptors built from immunoglobulin superfamily domains	5.48468	0.000235249
GO:0006811~ion transport	1.81269	0.000240358
GO:0002863~positive regulation of inflammatory response to antigenic stimulus	30.0642	0.00024785
GO:2000514~regulation of CD4-positive, alpha-beta T cell activation	10.4068	0.000253696
GO:0045621~positive regulation of lymphocyte differentiation	6.36653	0.000255354
GO:2001057~reactive nitrogen species metabolic process	6.36653	0.000255354
GO:0050714~positive regulation of protein secretion	3.88389	0.000277803
GO:0002443~leukocyte mediated immunity	3.18077	0.000280759
GO:0002576~platelet degranulation	6.22017	0.000294886
GO:0002695~negative regulation of leukocyte activation	4.66513	0.000298451
GO:0007610~behavior	2.25481	0.000300439
GO:0006468~protein phosphorylation	1.7144	0.000306776
GO:0022409~positive regulation of cell-cell adhesion	3.56023	0.000308065
GO:0016310~phosphorylation	1.63225	0.00034903
GO:0070189~kynurenine metabolic process	27.0577	0.000350227
GO:0002864~regulation of acute inflammatory response to antigenic stimulus	27.0577	0.000350227
GO:0035710~CD4-positive, alpha-beta T cell activation	7.3986	0.000351157
GO:0097028~dendritic cell differentiation	9.66348	0.000361627
GO:0007229~integrin-mediated signaling pathway	6.01283	0.000363259
GO:0019220~regulation of phosphate metabolic process	1.72742	0.000372126
GO:0048514~blood vessel morphogenesis	2.61228	0.000372554
GO:0051047~positive regulation of secretion	2.94106	0.000377078
GO:0043372~positive regulation of CD4-positive, alpha-beta T cell differentiation	14.0926	0.000385977
GO:0030728~ovulation	14.0926	0.000385977
GO:0051235~maintenance of location	3.44854	0.000410077
GO:0006809~nitric oxide biosynthetic process	7.1744	0.000415283
GO:0042102~positive regulation of T cell proliferation	5.88212	0.000415498
GO:0002819~regulation of adaptive immune response	5.0314	0.000422814
GO:0031399~regulation of protein modification process	1.70246	0.000425607
GO:0051174~regulation of phosphorus metabolic process	1.71449	0.000436258
GO:0032945~negative regulation of mononuclear cell proliferation	7.06732	0.000450594
GO:0032755~positive regulation of interleukin-6 production	7.06732	0.000450594
GO:0050672~negative regulation of lymphocyte proliferation	7.06732	0.000450594
GO:0042093~T-helper cell differentiation	9.22423	0.000450774
GO:0046218~indolalkylamine catabolic process	24.5979	0.000476337
GO:0042436~indole-containing compound catabolic process	24.5979	0.000476337
GO:0006569~tryptophan catabolic process	24.5979	0.000476337
GO:0042348~NF-kappaB import into nucleus	9.01925	0.000501102
GO:0010035~response to inorganic substance	2.54504	0.000513079
GO:0046777~protein autophosphorylation	3.6077	0.000519593
GO:0032268~regulation of cellular protein metabolic process	1.56339	0.000550599
GO:0002294~CD4-positive, alpha-beta T cell differentiation involved in immune response	8.82318	0.000555543
GO:0006812~cation transport	1.97598	0.00056629
GO:0002221~pattern recognition receptor signaling pathway	3.87546	0.00057235
GO:0042325~regulation of phosphorylation	1.76937	0.000575185
GO:0002429~immune response-activating cell surface receptor signaling pathway	2.95821	0.000583211
GO:0034341~response to interferon-gamma	4.25436	0.000588617
GO:0032613~interleukin-10 production	8.63545	0.000614306
GO:0002287~alpha-beta T cell activation involved in immune response	8.63545	0.000614306
GO:0002293~alpha-beta T cell differentiation involved in immune response	8.63545	0.000614306
GO:0042346~positive regulation of NF-kappaB import into nucleus	12.5267	0.000615794
GO:2000516~positive regulation of CD4-positive, alpha-beta T cell activation	12.5267	0.000615794
GO:0046634~regulation of alpha-beta T cell activation	6.66916	0.000615847
GO:0002673~regulation of acute inflammatory response	6.66916	0.000615847
GO:0070664~negative regulation of leukocyte proliferation	6.66916	0.000615847
GO:0043408~regulation of MAPK cascade	2.13524	0.000655278
GO:0010604~positive regulation of macromolecule metabolic process	1.49078	0.000661615
GO:0043410~positive regulation of MAPK cascade	2.34411	0.000663454
GO:0031503~protein complex localization	6.57653	0.000663689
GO:0001932~regulation of protein phosphorylation	1.7903	0.000675842
GO:0042345~regulation of NF-kappaB import into nucleus	8.45554	0.000677607
GO:0046637~regulation of alpha-beta T cell differentiation	8.45554	0.000677607
GO:0043122~regulation of I-kappaB kinase/NF-kappaB signaling	3.48383	0.000694414
GO:0050866~negative regulation of cell activation	4.12466	0.000735636
GO:1901565~organonitrogen compound catabolic process	2.86629	0.000791188
GO:0045086~positive regulation of interleukin-2 biosynthetic process	20.8136	0.000807848
GO:0045346~regulation of MHC class II biosynthetic process	20.8136	0.000807848
GO:0006568~tryptophan metabolic process	20.8136	0.000807848
GO:0030100~regulation of endocytosis	3.70193	0.000810503
GO:0007204~positive regulation of cytosolic calcium ion concentration	3.41064	0.000828102
GO:1903708~positive regulation of hemopoiesis	4.02645	0.000880369
GO:0046635~positive regulation of alpha-beta T cell activation	7.95816	0.000896941
GO:1902107~positive regulation of leukocyte differentiation	4.47646	0.000916344
GO:0032844~regulation of homeostatic process	2.58999	0.000921309
GO:0009072~aromatic amino acid family metabolic process	11.2741	0.000928914
GO:0043552~positive regulation of phosphatidylinositol 3-kinase activity	11.2741	0.000928914
GO:0044093~positive regulation of molecular function	1.65169	0.000940914
GO:0031623~receptor internalization	6.07065	0.00101416
GO:0045342~MHC class II biosynthetic process	19.327	0.00101704
GO:0007169~transmembrane receptor protein tyrosine kinase signaling pathway	1.99388	0.00102449
GO:0055086~nucleobase-containing small molecule metabolic process	2.15488	0.0010302
GO:0007267~cell-cell signaling	1.82374	0.00107437
GO:0002444~myeloid leukocyte mediated immunity	5.9938	0.00108423
GO:0051223~regulation of protein transport	2.0975	0.00109736
GO:0001568~blood vessel development	2.30868	0.00111885
GO:0031295~T cell costimulation	5.91888	0.00115796
GO:0051050~positive regulation of transport	1.97662	0.0011605
GO:0045576~mast cell activation	7.51604	0.00116517
GO:0042130~negative regulation of T cell proliferation	7.51604	0.00116517
GO:0042092~type 2 immune response	10.5694	0.00119116
GO:0090218~positive regulation of lipid kinase activity	10.5694	0.00119116
GO:0031294~lymphocyte costimulation	5.84581	0.00123548
GO:0043112~receptor metabolic process	4.25734	0.00126747
GO:0071407~cellular response to organic cyclic compound	2.60797	0.00128589
GO:0043123~positive regulation of I-kappaB kinase/NF-kappaB signaling	3.80024	0.00131187
GO:0045055~regulated secretory pathway	5.77452	0.0013169
GO:0008015~blood circulation	2.41587	0.00132241
GO:0070201~regulation of establishment of protein localization	2.02771	0.00132265
GO:0002532~production of molecular mediator involved in inflammatory response	10.2491	0.00133996
GO:0045580~regulation of T cell differentiation	4.83174	0.00134132
GO:0060341~regulation of cellular localization	1.79731	0.00136317
GO:0045428~regulation of nitric oxide biosynthetic process	7.24761	0.00137426
GO:2000106~regulation of leukocyte apoptotic process	5.70495	0.00140235
GO:1902106~negative regulation of leukocyte differentiation	5.70495	0.00140235
GO:0003013~circulatory system process	2.40157	0.00141503
GO:0030168~platelet activation	3.18326	0.00143829
GO:0006887~exocytosis	2.69142	0.0014392
GO:0002285~lymphocyte activation involved in immune response	4.16986	0.00144742
GO:0034134~toll-like receptor 2 signaling pathway	5.63703	0.00149197
GO:0045595~regulation of cell differentiation	1.67927	0.00151614
GO:0002755~MyD88-dependent toll-like receptor signaling pathway	5.57071	0.0015859
GO:1903557~positive regulation of tumor necrosis factor superfamily cytokine production	6.99769	0.00160978
GO:0045785~positive regulation of cell adhesion	2.65619	0.00161338
GO:0051480~cytosolic calcium ion homeostasis	3.1341	0.00162553
GO:0051649~establishment of localization in cell	1.4824	0.0017271
GO:0043066~negative regulation of apoptotic process	1.98487	0.00177227
GO:0033005~positive regulation of mast cell activation	15.9163	0.00183899
GO:0042533~tumor necrosis factor biosynthetic process	15.9163	0.00183899
GO:0042592~homeostatic process	1.66025	0.00185821
GO:0032689~negative regulation of interferon-gamma production	9.39505	0.00186354
GO:0051241~negative regulation of multicellular organismal process	1.88088	0.00187712
GO:1903409~reactive oxygen species biosynthetic process	5.3808	0.00189478
GO:0002286~T cell activation involved in immune response	5.3808	0.00189478
GO:0043085~positive regulation of catalytic activity	1.67023	0.00195553
GO:1901698~response to nitrogen compound	1.84542	0.00200253
GO:0032677~regulation of interleukin-8 production	6.65354	0.00201689
GO:0002703~regulation of leukocyte mediated immunity	3.95324	0.00202777
GO:0043069~negative regulation of programmed cell death	1.96412	0.00203459
GO:0009719~response to endogenous stimulus	1.62378	0.00205078
GO:0045766~positive regulation of angiogenesis	4.47235	0.00209192
GO:0001944~vasculature development	2.17856	0.00213323
GO:0072358~cardiovascular system development	1.89068	0.00216217
GO:0072359~circulatory system development	1.89068	0.00216217
GO:0032880~regulation of protein localization	1.89068	0.00216217
GO:0032729~positive regulation of interferon-gamma production	6.54623	0.00216793
GO:0006586~indolalkylamine metabolic process	15.0321	0.00218296
GO:0045624~positive regulation of T-helper cell differentiation	15.0321	0.00218296
GO:0002888~positive regulation of myeloid leukocyte mediated immunity	15.0321	0.00218296
GO:0050868~negative regulation of T cell activation	5.20341	0.0022472
GO:0043303~mast cell degranulation	8.90057	0.00228225
GO:0046638~positive regulation of alpha-beta T cell differentiation	8.90057	0.00228225
GO:0002224~toll-like receptor signaling pathway	3.85316	0.00237952
GO:0010941~regulation of cell death	1.65092	0.00238956
GO:0060402~calcium ion transport into cytosol	4.36415	0.0024034
GO:0007167~enzyme linked receptor protein signaling pathway	1.75131	0.00246331
GO:0043299~leukocyte degranulation	6.34166	0.0024945
GO:0042088~T-helper 1 type immune response	8.67235	0.00251409
GO:0033003~regulation of mast cell activation	8.67235	0.00251409
GO:0002886~regulation of myeloid leukocyte mediated immunity	8.67235	0.00251409
GO:0060401~cytosolic calcium ion transport	4.32924	0.00251479
GO:0031328~positive regulation of cellular biosynthetic process	1.59252	0.00253763
GO:0060548~negative regulation of cell death	1.89725	0.00256019
GO:0042534~regulation of tumor necrosis factor biosynthetic process	14.2409	0.0025643
GO:0045076~regulation of interleukin-2 biosynthetic process	14.2409	0.0025643
GO:0014074~response to purine-containing compound	3.80499	0.00258455
GO:0042981~regulation of apoptotic process	1.67367	0.00258681
GO:0051222~positive regulation of protein transport	2.4267	0.00258795
GO:0043551~regulation of phosphatidylinositol 3-kinase activity	8.45554	0.0027616
GO:0002448~mast cell mediated immunity	8.45554	0.0027616
GO:0006816~calcium ion transport	2.60887	0.00287255
GO:0043271~negative regulation of ion transport	4.22777	0.00287292
GO:0045834~positive regulation of lipid metabolic process	4.22777	0.00287292
GO:0051384~response to glucocorticoid	3.73496	0.00289847
GO:0043067~regulation of programmed cell death	1.66112	0.00292543
GO:0032640~tumor necrosis factor production	4.9324	0.00294152
GO:0042094~interleukin-2 biosynthetic process	13.5289	0.0029843
GO:0019722~calcium-mediated signaling	4.195	0.00300059
GO:0032845~negative regulation of homeostatic process	3.71219	0.00301023
GO:0018108~peptidyl-tyrosine phosphorylation	2.73098	0.0030128
GO:0033674~positive regulation of kinase activity	2.11389	0.00301933
GO:0032637~interleukin-8 production	6.0577	0.00304932
GO:1903038~negative regulation of leukocyte cell-cell adhesion	4.88155	0.00309771
GO:0045627~positive regulation of T-helper 1 cell differentiation	33.8222	0.00311332
GO:0018212~peptidyl-tyrosine modification	2.71413	0.00317075
GO:0002275~myeloid cell activation involved in immune response	5.96862	0.00325258
GO:0042307~positive regulation of protein import into nucleus	4.83174	0.00326001
GO:1903727~positive regulation of phospholipid metabolic process	8.0529	0.00330568
GO:1904018~positive regulation of vasculature development	4.09966	0.00340975
GO:0051094~positive regulation of developmental process	1.75396	0.0034344
GO:0031649~heat generation	12.8846	0.00344417
GO:1903426~regulation of reactive oxygen species biosynthetic process	5.88212	0.00346542
GO:0009891~positive regulation of biosynthetic process	1.56446	0.00349459
GO:0002762~negative regulation of myeloid leukocyte differentiation	7.86562	0.00360325
GO:0032680~regulation of tumor necrosis factor production	4.7351	0.00360353
GO:0022603~regulation of anatomical structure morphogenesis	1.84743	0.0036227
GO:0019216~regulation of lipid metabolic process	2.81851	0.00369259
GO:1904591~positive regulation of protein import	4.68822	0.00378504
GO:0009117~nucleotide metabolic process	2.06548	0.00385932
GO:0008277~regulation of G-protein coupled receptor protein signaling pathway	4.00855	0.00386015
GO:0070304~positive regulation of stress-activated protein kinase signaling cascade	4.00855	0.00386015
GO:0032653~regulation of interleukin-10 production	7.68686	0.0039185
GO:0038083~peptidyl-tyrosine autophosphorylation	7.68686	0.0039185
GO:0071902~positive regulation of protein serine/threonine kinase activity	2.78946	0.0039716
GO:0071887~leukocyte apoptotic process	4.64226	0.00397325
GO:0044057~regulation of system process	2.23726	0.00398908
GO:0030001~metal ion transport	1.9303	0.00400562
GO:0038093~Fc receptor signaling pathway	2.50535	0.00406805
GO:0032418~lysosome localization	7.51604	0.0042519
GO:0002279~mast cell activation involved in immune response	7.51604	0.0042519
GO:0031960~response to corticosteroid	3.49885	0.00431735
GO:0006753~nucleoside phosphate metabolic process	2.04364	0.00431918
GO:0034111~negative regulation of homotypic cell-cell adhesion	4.55299	0.00437033
GO:0072676~lymphocyte migration	5.55981	0.00441755
GO:0019637~organophosphate metabolic process	1.76683	0.00443736
GO:0042537~benzene-containing compound metabolic process	11.7642	0.004488
GO:0046683~response to organophosphorus	3.8932	0.00452929
GO:0046427~positive regulation of JAK-STAT cascade	5.48468	0.00468201
GO:0051347~positive regulation of transferase activity	1.98122	0.0047239
GO:0042306~regulation of protein import into nucleus	3.43954	0.00477698
GO:0098542~defense response to other organism	2.1324	0.00479768
GO:0019932~second-messenger-mediated signaling	3.13168	0.00481499
GO:0022408~negative regulation of cell-cell adhesion	3.83798	0.00489501
GO:0000165~MAPK cascade	1.89043	0.00508663
GO:0038124~toll-like receptor TLR6:TLR2 signaling pathway	5.34034	0.00524437
GO:0038123~toll-like receptor TLR1:TLR2 signaling pathway	5.34034	0.00524437
GO:0009791~post-embryonic development	4.38436	0.00525136
GO:0051051~negative regulation of transport	2.24546	0.00535213
GO:0042116~macrophage activation	7.04629	0.00536575
GO:0043550~regulation of lipid kinase activity	7.04629	0.00536575
GO:1904589~regulation of protein import	3.36353	0.00545431
GO:0097485~neuron projection guidance	2.10293	0.00548231
GO:0007411~axon guidance	2.10293	0.00548231
GO:0045348~positive regulation of MHC class II biosynthetic process	25.3666	0.00569956
GO:0045410~positive regulation of interleukin-6 biosynthetic process	25.3666	0.00569956
GO:0002761~regulation of myeloid leukocyte differentiation	4.30464	0.00573766
GO:0071320~cellular response to cAMP	6.90248	0.00577642
GO:0001818~negative regulation of cytokine production	3.03338	0.00591366
GO:0045637~regulation of myeloid cell differentiation	3.29081	0.00620348
GO:0042993~positive regulation of transcription factor import into nucleus	6.76444	0.00620753
GO:0045622~regulation of T-helper cell differentiation	10.4068	0.00637875
GO:0048872~homeostasis of number of cells	2.99311	0.00643797
GO:1900182~positive regulation of protein localization to nucleus	4.19036	0.00652767
GO:0051345~positive regulation of hydrolase activity	1.84996	0.00653001
GO:0007162~negative regulation of cell adhesion	2.97993	0.00662069
GO:0055065~metal ion homeostasis	2.11778	0.00672859
GO:0055080~cation homeostasis	2.05675	0.00678139
GO:0046824~positive regulation of nucleocytoplasmic transport	4.1536	0.00680775
GO:0060627~regulation of vesicle-mediated transport	2.34993	0.00688442
GO:0006874~cellular calcium ion homeostasis	2.44952	0.00705286
GO:0032733~positive regulation of interleukin-10 production	10.0214	0.00709912
GO:0043269~regulation of ion transport	2.04638	0.00709959
GO:0072593~reactive oxygen species metabolic process	2.94106	0.00719133
GO:0045807~positive regulation of endocytosis	4.08199	0.0073939
GO:0050886~endocrine process	4.88995	0.00758902
GO:0070838~divalent metal ion transport	2.31545	0.00765054
GO:0006575~cellular modified amino acid metabolic process	2.54462	0.00779843
GO:0042430~indole-containing compound metabolic process	9.66348	0.00786579
GO:0034142~toll-like receptor 4 signaling pathway	4.0128	0.00801566
GO:2000021~regulation of ion homeostasis	3.13814	0.00817354
GO:0072511~divalent inorganic cation transport	2.29859	0.00820845
GO:0071495~cellular response to endogenous stimulus	1.62809	0.00822867
GO:0023014~signal transduction by protein phosphorylation	1.8112	0.0082732
GO:0098771~inorganic ion homeostasis	2.01256	0.00834216
GO:0042100~B cell proliferation	4.7749	0.00837423
GO:0070302~regulation of stress-activated protein kinase signaling cascade	3.10612	0.0086384
GO:0042113~B cell activation	2.8422	0.00890852
GO:0045625~regulation of T-helper 1 cell differentiation	20.2933	0.00898393
GO:0009063~cellular amino acid catabolic process	3.91331	0.00901764
GO:0055074~calcium ion homeostasis	2.37029	0.00905386
GO:0030888~regulation of B cell proliferation	6.03967	0.00924641
GO:0042531~positive regulation of tyrosine phosphorylation of STAT protein	6.03967	0.00924641
GO:0032760~positive regulation of tumor necrosis factor production	6.03967	0.00924641
GO:0010243~response to organonitrogen compound	1.73625	0.00931351
GO:0072503~cellular divalent inorganic cation homeostasis	2.35127	0.0094985
GO:0033006~regulation of mast cell activation involved in immune response	9.01925	0.00954059
GO:0043304~regulation of mast cell degranulation	9.01925	0.00954059
GO:0050731~positive regulation of peptidyl-tyrosine phosphorylation	3.38222	0.00961965
GO:0016265~death	1.46461	0.00965914
GO:0008219~cell death	1.46461	0.00965914
GO:0045860~positive regulation of protein kinase activity	1.97983	0.0096948
GO:0050801~ion homeostasis	1.9269	0.00992757
GO:0048585~negative regulation of response to stimulus	1.5858	0.0102483
GO:1900542~regulation of purine nucleotide metabolic process	3.01386	0.0102916
GO:1900180~regulation of protein localization to nucleus	3.01386	0.0102916
GO:0031098~stress-activated protein kinase signaling cascade	2.58364	0.010487
GO:0050864~regulation of B cell activation	3.78808	0.010489
GO:0042535~positive regulation of tumor necrosis factor biosynthetic process	18.4485	0.0108745
GO:0032490~detection of molecule of bacterial origin	18.4485	0.0108745
GO:0002220~innate immune response activating cell surface receptor signaling pathway	3.75802	0.0108819
GO:0006875~cellular metal ion homeostasis	2.13165	0.0110582
GO:0051209~release of sequestered calcium ion into cytosol	4.46007	0.0110644
GO:0051283~negative regulation of sequestering of calcium ion	4.46007	0.0110644
GO:0010543~regulation of platelet activation	8.45554	0.0114076
GO:0050869~negative regulation of B cell activation	8.45554	0.0114076
GO:0010557~positive regulation of macromolecule biosynthetic process	1.50774	0.0114953
GO:0051282~regulation of sequestering of calcium ion	4.41159	0.0115637
GO:0008360~regulation of cell shape	3.6993	0.0116989
GO:0006959~humoral immune response	2.94106	0.0117597
GO:0048878~chemical homeostasis	1.6979	0.0120211
GO:0006140~regulation of nucleotide metabolic process	2.92692	0.0121233
GO:0042742~defense response to bacterium	2.69499	0.0122351
GO:1903725~regulation of phospholipid metabolic process	5.54462	0.0124127
GO:0006968~cellular defense response	5.54462	0.0124127
GO:0051208~sequestering of calcium ion	4.31772	0.0126081
GO:0061081~positive regulation of myeloid leukocyte cytokine production involved in immune response	16.9111	0.0129238
GO:1903707~negative regulation of hemopoiesis	3.61458	0.0130041
GO:0016064~immunoglobulin mediated immune response	3.61458	0.0130041
GO:0043406~positive regulation of MAP kinase activity	2.8853	0.0131279
GO:0032386~regulation of intracellular transport	1.96573	0.0131523
GO:0042990~regulation of transcription factor import into nucleus	4.27227	0.0131535
GO:0042991~transcription factor import into nucleus	4.22777	0.0137146
GO:0045765~regulation of angiogenesis	2.85821	0.0138359
GO:0072507~divalent inorganic cation homeostasis	2.23192	0.0140821
GO:1901606~alpha-amino acid catabolic process	4.18419	0.0142916
GO:0032874~positive regulation of stress-activated MAPK cascade	3.53366	0.0144082
GO:0019724~B cell mediated immunity	3.53366	0.0144082
GO:2001258~negative regulation of cation channel activity	7.73078	0.0145763
GO:0032642~regulation of chemokine production	5.28471	0.014608
GO:0046822~regulation of nucleocytoplasmic transport	2.83162	0.0146567
GO:0008217~regulation of blood pressure	3.11009	0.0147772
GO:0002431~Fc receptor mediated stimulatory signaling pathway	4.14149	0.0148847
GO:1900373~positive regulation of purine nucleotide biosynthetic process	4.14149	0.0148847
GO:0030810~positive regulation of nucleotide biosynthetic process	4.14149	0.0148847
GO:0050730~regulation of peptidyl-tyrosine phosphorylation	2.81851	0.0149288
GO:0045351~type I interferon biosynthetic process	15.6102	0.0151267
GO:0001660~fever generation	15.6102	0.0151267
GO:0043306~positive regulation of mast cell degranulation	15.6102	0.0151267
GO:0033008~positive regulation of mast cell activation involved in immune response	15.6102	0.0151267
GO:0002517~T cell tolerance induction	15.6102	0.0151267
GO:0002664~regulation of T cell tolerance induction	15.6102	0.0151267
GO:0051770~positive regulation of nitric-oxide synthase biosynthetic process	15.6102	0.0151267
GO:0032725~positive regulation of granulocyte macrophage colony-stimulating factor production	15.6102	0.0151267
GO:0065009~regulation of molecular function	1.34186	0.0152205
GO:0042509~regulation of tyrosine phosphorylation of STAT protein	5.20341	0.0153908
GO:0032410~negative regulation of transporter activity	5.20341	0.0153908
GO:0071346~cellular response to interferon-gamma	3.48169	0.0154009
GO:0051403~stress-activated MAPK cascade	2.59174	0.0154416
GO:0050790~regulation of catalytic activity	1.38639	0.0154501
GO:0016053~organic acid biosynthetic process	2.43166	0.0154726
GO:0046394~carboxylic acid biosynthetic process	2.43166	0.0154726
GO:0038094~Fc-gamma receptor signaling pathway	4.09966	0.0154941
GO:1903649~regulation of cytoplasmic transport	2.11389	0.0156042
GO:0015031~protein transport	1.45271	0.0161558
GO:0042180~cellular ketone metabolic process	2.56229	0.0165039
GO:0051238~sequestering of metal ion	4.01848	0.0167623
GO:0048812~neuron projection morphogenesis	1.72243	0.016787
GO:0000187~activation of MAPK activity	3.40655	0.0169775
GO:0012501~programmed cell death	1.43542	0.0175569
GO:0048521~negative regulation of behavior	4.97385	0.0178959
GO:0032602~chemokine production	4.97385	0.0178959
GO:0051591~response to cAMP	3.94045	0.0180977
GO:0072376~protein activation cascade	3.94045	0.0180977
GO:0006915~apoptotic process	1.44898	0.0184131
GO:0045184~establishment of protein localization	1.42154	0.0185557
GO:0046425~regulation of JAK-STAT cascade	3.33458	0.0186618
GO:0032612~interleukin-1 production	4.90176	0.0187839
GO:0050764~regulation of phagocytosis	4.90176	0.0187839
GO:0010863~positive regulation of phospholipase C activity	4.90176	0.0187839
GO:0097305~response to alcohol	2.23618	0.0188157
GO:0038095~Fc-epsilon receptor signaling pathway	2.35471	0.0189452
GO:0006606~protein import into nucleus	2.4961	0.0192161
GO:1902593~single-organism nuclear import	2.4961	0.0192161
GO:0044744~protein targeting to nucleus	2.4961	0.0192161
GO:0048846~axon extension involved in axon guidance	6.93788	0.0195007
GO:1902284~neuron projection extension involved in neuron projection guidance	6.93788	0.0195007
GO:0043300~regulation of leukocyte degranulation	6.93788	0.0195007
GO:0007260~tyrosine phosphorylation of STAT protein	4.83174	0.0196988
GO:0051336~regulation of hydrolase activity	1.55074	0.0197071
GO:0045064~T-helper 2 cell differentiation	13.5289	0.0199738
GO:0032645~regulation of granulocyte macrophage colony-stimulating factor production	13.5289	0.0199738
GO:0006957~complement activation, alternative pathway	13.5289	0.0199738
GO:0002320~lymphoid progenitor cell differentiation	13.5289	0.0199738
GO:0009435~NAD biosynthetic process	13.5289	0.0199738
GO:0032604~granulocyte macrophage colony-stimulating factor production	13.5289	0.0199738
GO:0031650~regulation of heat generation	13.5289	0.0199738
GO:0002827~positive regulation of T-helper 1 type immune response	13.5289	0.0199738
GO:0071417~cellular response to organonitrogen compound	1.82548	0.0199896
GO:0030003~cellular cation homeostasis	1.97022	0.0206078
GO:1901699~cellular response to nitrogen compound	1.78011	0.0207702
GO:0035924~cellular response to vascular endothelial growth factor stimulus	6.76444	0.0208579
GO:0001659~temperature homeostasis	6.76444	0.0208579
GO:0051170~nuclear import	2.45979	0.0208829
GO:0045597~positive regulation of cell differentiation	1.70942	0.0212788
GO:0034612~response to tumor necrosis factor	2.45088	0.021353
GO:0032147~activation of protein kinase activity	2.02355	0.0214777
GO:0009165~nucleotide biosynthetic process	2.30368	0.0215428
GO:1900274~regulation of phospholipase C activity	4.69752	0.02161
GO:0061564~axon development	1.7367	0.0217278
GO:0044283~small molecule biosynthetic process	2.01923	0.0218899
GO:0002889~regulation of immunoglobulin mediated immune response	6.59945	0.0222657
GO:0009725~response to hormone	1.60447	0.0222835
GO:1901342~regulation of vasculature development	2.61287	0.0224261
GO:0044130~negative regulation of growth of symbiont in host	12.6833	0.0226084
GO:0042226~interleukin-6 biosynthetic process	12.6833	0.0226084
GO:0045063~T-helper 1 cell differentiation	12.6833	0.0226084
GO:0045072~regulation of interferon-gamma biosynthetic process	12.6833	0.0226084
GO:0048259~regulation of receptor-mediated endocytosis	4.57056	0.0236309
GO:0090184~positive regulation of kidney development	6.44232	0.0237242
GO:0002712~regulation of B cell mediated immunity	6.44232	0.0237242
GO:0060986~endocrine hormone secretion	6.44232	0.0237242
GO:1901293~nucleoside phosphate biosynthetic process	2.26856	0.0237819
GO:0030819~positive regulation of cAMP biosynthetic process	4.50962	0.024683
GO:0006873~cellular ion homeostasis	1.92171	0.0247937
GO:0046718~viral entry into host cell	3.6238	0.0249715
GO:1902275~regulation of chromatin organization	3.1152	0.0250939
GO:0010959~regulation of metal ion transport	2.248	0.0252789
GO:0045408~regulation of interleukin-6 biosynthetic process	11.9372	0.0253777
GO:0044146~negative regulation of growth of symbiont involved in interaction with host	11.9372	0.0253777
GO:0010560~positive regulation of glycoprotein biosynthetic process	11.9372	0.0253777
GO:0042095~interferon-gamma biosynthetic process	11.9372	0.0253777
GO:0044126~regulation of growth of symbiont in host	11.9372	0.0253777
GO:0032872~regulation of stress-activated MAPK cascade	2.77515	0.0257377
GO:0051828~entry into other organism involved in symbiotic interaction	3.59174	0.0258254
GO:0044409~entry into host	3.59174	0.0258254
GO:0052126~movement in host environment	3.59174	0.0258254
GO:0051806~entry into cell of other organism involved in symbiotic interaction	3.59174	0.0258254
GO:0052192~movement in environment of other organism involved in symbiotic interaction	3.59174	0.0258254
GO:0030260~entry into host cell	3.59174	0.0258254
GO:0046330~positive regulation of JNK cascade	3.59174	0.0258254
GO:0043405~regulation of MAP kinase activity	2.36519	0.0260214
GO:0034504~protein localization to nucleus	2.22781	0.0264731
GO:1902532~negative regulation of intracellular signal transduction	2.03559	0.0267624
GO:1904407~positive regulation of nitric oxide metabolic process	6.14949	0.0267929
GO:0045429~positive regulation of nitric oxide biosynthetic process	6.14949	0.0267929
GO:1903305~regulation of regulated secretory pathway	6.14949	0.0267929
GO:0048260~positive regulation of receptor-mediated endocytosis	6.14949	0.0267929
GO:0006956~complement activation	4.39249	0.0268708
GO:1901361~organic cyclic compound catabolic process	1.95665	0.0273291
GO:0023057~negative regulation of signaling	1.53479	0.0279328
GO:2001236~regulation of extrinsic apoptotic signaling pathway	3.03532	0.0280351
GO:0042493~response to drug	2.01692	0.0280805
GO:0019359~nicotinamide nucleotide biosynthetic process	11.2741	0.028277
GO:0043302~positive regulation of leukocyte degranulation	11.2741	0.028277
GO:0002643~regulation of tolerance induction	11.2741	0.028277
GO:0051767~nitric-oxide synthase biosynthetic process	11.2741	0.028277
GO:0051769~regulation of nitric-oxide synthase biosynthetic process	11.2741	0.028277
GO:0042832~defense response to protozoan	11.2741	0.028277
GO:0044144~modulation of growth of symbiont involved in interaction with host	11.2741	0.028277
GO:0019363~pyridine nucleotide biosynthetic process	11.2741	0.028277
GO:0032757~positive regulation of interleukin-8 production	6.01283	0.028403
GO:0050678~regulation of epithelial cell proliferation	2.32455	0.0285631
GO:0046328~regulation of JNK cascade	3.01599	0.0288045
GO:2000377~regulation of reactive oxygen species metabolic process	3.01599	0.0288045
GO:0010038~response to metal ion	2.19495	0.0289629
GO:0007409~axonogenesis	1.71138	0.0290634
GO:0070542~response to fatty acid	4.28129	0.0291713
GO:0002894~positive regulation of type II hypersensitivity	67.6444	0.0292269
GO:0002445~type II hypersensitivity	67.6444	0.0292269
GO:0016068~type I hypersensitivity	67.6444	0.0292269
GO:0001796~regulation of type IIa hypersensitivity	67.6444	0.0292269
GO:0001812~positive regulation of type I hypersensitivity	67.6444	0.0292269
GO:0042495~detection of triacyl bacterial lipopeptide	67.6444	0.0292269
GO:0002892~regulation of type II hypersensitivity	67.6444	0.0292269
GO:0001810~regulation of type I hypersensitivity	67.6444	0.0292269
GO:0001794~type IIa hypersensitivity	67.6444	0.0292269
GO:0001798~positive regulation of type IIa hypersensitivity	67.6444	0.0292269
GO:0002449~lymphocyte mediated immunity	2.47479	0.0295331
GO:0071900~regulation of protein serine/threonine kinase activity	2.00314	0.0297271
GO:0016482~cytoplasmic transport	1.52581	0.0297412
GO:0048545~response to steroid hormone	1.99858	0.0300581
GO:1903556~negative regulation of tumor necrosis factor superfamily cytokine production	5.88212	0.0300634
GO:0048008~platelet-derived growth factor receptor signaling pathway	5.88212	0.0300634
GO:2000107~negative regulation of leukocyte apoptotic process	5.88212	0.0300634
GO:0071260~cellular response to mechanical stimulus	4.22777	0.030364
GO:0010648~negative regulation of cell communication	1.51947	0.0310871
GO:0032647~regulation of interferon-alpha production	10.6807	0.0313021
GO:1903020~positive regulation of glycoprotein metabolic process	10.6807	0.0313021
GO:0010881~regulation of cardiac muscle contraction by regulation of the release of sequestered calcium ion	10.6807	0.0313021
GO:0070509~calcium ion import	5.75697	0.0317739
GO:0019362~pyridine nucleotide metabolic process	3.38222	0.0323263
GO:0046496~nicotinamide nucleotide metabolic process	3.38222	0.0323263
GO:0045664~regulation of neuron differentiation	1.85158	0.0325114
GO:0032388~positive regulation of intracellular transport	2.15054	0.0327165
GO:0010975~regulation of neuron projection development	2.04983	0.0329046
GO:0048646~anatomical structure formation involved in morphogenesis	1.5267	0.03305
GO:0032722~positive regulation of chemokine production	5.63703	0.0335345
GO:0030816~positive regulation of cAMP metabolic process	4.07496	0.0341131
GO:1902582~single-organism intracellular transport	1.4197	0.0342771
GO:0010884~positive regulation of lipid storage	10.1467	0.0344485
GO:0031290~retinal ganglion cell axon guidance	10.1467	0.0344485
GO:0098543~detection of other organism	10.1467	0.0344485
GO:0032607~interferon-alpha production	10.1467	0.0344485
GO:0045859~regulation of protein kinase activity	1.62161	0.0345132
GO:0072521~purine-containing compound metabolic process	1.83484	0.0351036
GO:0002223~stimulatory C-type lectin receptor signaling pathway	3.29972	0.0353982
GO:0002262~myeloid cell homeostasis	3.29972	0.0353982
GO:1901605~alpha-amino acid metabolic process	2.11389	0.0359421
GO:1903533~regulation of protein targeting	2.22514	0.0364819
GO:1900046~regulation of hemostasis	3.97908	0.0367556
GO:0045638~negative regulation of myeloid cell differentiation	3.97908	0.0367556
GO:0030193~regulation of blood coagulation	3.97908	0.0367556
GO:0008104~protein localization	1.32354	0.0368346
GO:0031175~neuron projection development	1.52627	0.0370523
GO:0048667~cell morphogenesis involved in neuron differentiation	1.63392	0.0370797
GO:0051926~negative regulation of calcium ion transport	5.41155	0.0372046
GO:0048247~lymphocyte chemotaxis	5.41155	0.0372046
GO:0006163~purine nucleotide metabolic process	1.87529	0.0372525
GO:0001562~response to protozoan	9.66348	0.0377121
GO:0038084~vascular endothelial growth factor signaling pathway	9.66348	0.0377121
GO:0044117~growth of symbiont in host	9.66348	0.0377121
GO:1903579~negative regulation of ATP metabolic process	9.66348	0.0377121
GO:0045978~negative regulation of nucleoside metabolic process	9.66348	0.0377121
GO:0002825~regulation of T-helper 1 type immune response	9.66348	0.0377121
GO:1901566~organonitrogen compound biosynthetic process	1.46394	0.0377174
GO:0002705~positive regulation of leukocyte mediated immunity	3.93281	0.03812
GO:0010518~positive regulation of phospholipase activity	3.93281	0.03812
GO:0034763~negative regulation of transmembrane transport	3.93281	0.03812
GO:1901654~response to ketone	2.81851	0.0388754
GO:0050922~negative regulation of chemotaxis	5.30544	0.0391137
GO:1903428~positive regulation of reactive oxygen species biosynthetic process	5.30544	0.0391137
GO:0061041~regulation of wound healing	3.1958	0.039766
GO:1900544~positive regulation of purine nucleotide metabolic process	3.1958	0.039766
GO:0045981~positive regulation of nucleotide metabolic process	3.1958	0.039766
GO:1902580~single-organism cellular localization	1.48126	0.040498
GO:0072524~pyridine-containing compound metabolic process	3.17083	0.0409069
GO:0002577~regulation of antigen processing and presentation	9.22423	0.0410888
GO:0044116~growth of symbiont involved in interaction with host	9.22423	0.0410888
GO:0072525~pyridine-containing compound biosynthetic process	9.22423	0.0410888
GO:0061082~myeloid leukocyte cytokine production	9.22423	0.0410888
GO:0044110~growth involved in symbiotic interaction	9.22423	0.0410888
GO:0007259~JAK-STAT cascade	2.75297	0.0423148
GO:0050818~regulation of coagulation	3.80024	0.0423854
GO:2000379~positive regulation of reactive oxygen species metabolic process	3.80024	0.0423854
GO:0006953~acute-phase response	5.10523	0.0430783
GO:0010942~positive regulation of cell death	1.73447	0.043332
GO:0021773~striatal medium spiny neuron differentiation	45.0962	0.0435197
GO:0002572~pro-T cell differentiation	45.0962	0.0435197
GO:0002238~response to molecule of fungal origin	45.0962	0.0435197
GO:0045425~positive regulation of granulocyte macrophage colony-stimulating factor biosynthetic process	45.0962	0.0435197
GO:0043420~anthranilate metabolic process	45.0962	0.0435197
GO:0071727~cellular response to triacyl bacterial lipopeptide	45.0962	0.0435197
GO:0070340~detection of bacterial lipopeptide	45.0962	0.0435197
GO:0002774~Fc receptor mediated inhibitory signaling pathway	45.0962	0.0435197
GO:0071725~response to triacyl bacterial lipopeptide	45.0962	0.0435197
GO:2000547~regulation of dendritic cell dendrite assembly	45.0962	0.0435197
GO:0006520~cellular amino acid metabolic process	1.88707	0.0435747
GO:0051128~regulation of cellular component organization	1.3132	0.0437487
GO:0071347~cellular response to interleukin-1	3.75802	0.0438647
GO:0045935~positive regulation of nucleobase-containing compound metabolic process	1.3813	0.0439986
GO:0000302~response to reactive oxygen species	2.47103	0.044439
GO:0031056~regulation of histone modification	3.09821	0.0444481
GO:0009968~negative regulation of signal transduction	1.51443	0.0445552
GO:0010882~regulation of cardiac muscle contraction by calcium ion signaling	8.82318	0.0445746
GO:0061213~positive regulation of mesonephros development	8.82318	0.0445746
GO:1903307~positive regulation of regulated secretory pathway	8.82318	0.0445746
GO:0009628~response to abiotic stimulus	1.47919	0.0453491
GO:0033036~macromolecule localization	1.2801	0.0456022
GO:0006733~oxidoreduction coenzyme metabolic process	3.05162	0.0469079
GO:2001238~positive regulation of extrinsic apoptotic signaling pathway	4.91959	0.0472361
GO:0009620~response to fungus	4.91959	0.0472361
GO:0017038~protein import	2.11389	0.0476112
GO:0002544~chronic inflammatory response	8.45554	0.0481655
GO:1900371~regulation of purine nucleotide biosynthetic process	3.02885	0.0481675
GO:0030808~regulation of nucleotide biosynthetic process	3.02885	0.0481675
GO:0034765~regulation of ion transmembrane transport	2.00563	0.0483475
GO:0048659~smooth muscle cell proliferation	3.63679	0.048475
GO:0030804~positive regulation of cyclic nucleotide biosynthetic process	3.63679	0.048475
GO:0007186~G-protein coupled receptor signaling pathway	1.45414	0.0487533
GO:0044106~cellular amine metabolic process	2.41587	0.0487974
GO:0070228~regulation of lymphocyte apoptotic process	4.83174	0.0493865
GO:0090183~regulation of kidney development	4.83174	0.0493865
GO:0032413~negative regulation of ion transmembrane transporter activity	4.83174	0.0493865
GO:0061351~neural precursor cell proliferation	3.00642	0.0494471
GO:0032102~negative regulation of response to external stimulus	2.22189	0.0507132
GO:0042326~negative regulation of phosphorylation	1.90101	0.0513972
GO:0032611~interleukin-1 beta production	4.74697	0.0515839
GO:0019915~lipid storage	4.74697	0.0515839
GO:0002433~immune response-regulating cell surface receptor signaling pathway involved in phagocytosis	3.56023	0.0516918
GO:0030218~erythrocyte differentiation	3.56023	0.0516918
GO:0038096~Fc-gamma receptor signaling pathway involved in phagocytosis	3.56023	0.0516918
GO:0055082~cellular chemical homeostasis	1.68847	0.0517714
GO:0010880~regulation of release of sequestered calcium ion into cytosol by sarcoplasmic reticulum	8.11732	0.0518579
GO:1903514~calcium ion transport from endoplasmic reticulum to cytosol	8.11732	0.0518579
GO:0002828~regulation of type 2 immune response	8.11732	0.0518579
GO:0014808~release of sequestered calcium ion into cytosol by sarcoplasmic reticulum	8.11732	0.0518579
GO:0098581~detection of external biotic stimulus	8.11732	0.0518579
GO:0007254~JNK cascade	2.61608	0.0519168
GO:0043065~positive regulation of apoptotic process	1.73151	0.0525601
GO:0048660~regulation of smooth muscle cell proliferation	3.52314	0.0533429
GO:0034138~toll-like receptor 3 signaling pathway	3.52314	0.0533429
GO:0097191~extrinsic apoptotic signaling pathway	2.36312	0.0534811
GO:0002548~monocyte chemotaxis	4.66513	0.0538281
GO:0001836~release of cytochrome c from mitochondria	4.66513	0.0538281
GO:0002718~regulation of cytokine production involved in immune response	4.66513	0.0538281
GO:0051173~positive regulation of nitrogen compound metabolic process	1.34839	0.0544866
GO:0043068~positive regulation of programmed cell death	1.71686	0.0549037
GO:0010517~regulation of phospholipase activity	3.48682	0.0550226
GO:0043549~regulation of kinase activity	1.53571	0.0550311
GO:2001233~regulation of apoptotic signaling pathway	1.95299	0.0560115
GO:0048661~positive regulation of smooth muscle cell proliferation	4.58606	0.0561185
GO:0032652~regulation of interleukin-1 production	4.58606	0.0561185
GO:0030182~neuron differentiation	1.38781	0.0562698
GO:0043491~protein kinase B signaling	2.87848	0.0575428
GO:0010572~positive regulation of platelet activation	33.8222	0.057603
GO:0042494~detection of bacterial lipoprotein	33.8222	0.057603
GO:0045423~regulation of granulocyte macrophage colony-stimulating factor biosynthetic process	33.8222	0.057603
GO:0034354~'de novo' NAD biosynthetic process from tryptophan	33.8222	0.057603
GO:0006769~nicotinamide metabolic process	33.8222	0.057603
GO:0042253~granulocyte macrophage colony-stimulating factor biosynthetic process	33.8222	0.057603
GO:0019805~quinolinate biosynthetic process	33.8222	0.057603
GO:0002408~myeloid dendritic cell chemotaxis	33.8222	0.057603
GO:0090259~regulation of retinal ganglion cell axon guidance	33.8222	0.057603
GO:2001235~positive regulation of apoptotic signaling pathway	2.54576	0.0576131
GO:0009308~amine metabolic process	2.32255	0.057665
GO:0055085~transmembrane transport	1.41558	0.0582371
GO:0007202~activation of phospholipase C activity	4.50962	0.0584547
GO:1904063~negative regulation of cation transmembrane transport	4.50962	0.0584547
GO:0060193~positive regulation of lipase activity	3.41638	0.0584668
GO:0018193~peptidyl-amino acid modification	1.41452	0.0586656
GO:0002714~positive regulation of B cell mediated immunity	7.51604	0.0595317
GO:0071353~cellular response to interleukin-4	7.51604	0.0595317
GO:0002891~positive regulation of immunoglobulin mediated immune response	7.51604	0.0595317
GO:0061217~regulation of mesonephros development	7.51604	0.0595317
GO:0097285~cell-type specific apoptotic process	1.85751	0.0596176
GO:0051701~interaction with host	2.51867	0.06023
GO:0045596~negative regulation of cell differentiation	1.61738	0.0607128
GO:0019674~NAD metabolic process	4.4357	0.0608362
GO:0034762~regulation of transmembrane transport	1.92271	0.0609021
GO:0034220~ion transmembrane transport	1.51443	0.0616885
GO:0010951~negative regulation of endopeptidase activity	2.28335	0.0622207
GO:0021700~developmental maturation	2.28335	0.0622207
GO:0031344~regulation of cell projection organization	1.72814	0.0622317
GO:1901137~carbohydrate derivative biosynthetic process	1.53389	0.062287
GO:0032990~cell part morphogenesis	1.45864	0.062584
GO:1903308~regulation of chromatin modification	2.79908	0.0633382
GO:0042119~neutrophil activation	7.24761	0.063506
GO:0009595~detection of biotic stimulus	7.24761	0.063506
GO:2000352~negative regulation of endothelial cell apoptotic process	7.24761	0.063506
GO:0090200~positive regulation of release of cytochrome c from mitochondria	7.24761	0.063506
GO:0034101~erythrocyte homeostasis	3.3159	0.0638443
GO:0044270~cellular nitrogen compound catabolic process	1.83235	0.0638736
GO:0046700~heterocycle catabolic process	1.83235	0.0638736
GO:0002244~hematopoietic progenitor cell differentiation	2.7799	0.0648367
GO:0030801~positive regulation of cyclic nucleotide metabolic process	3.28371	0.0656927
GO:0010634~positive regulation of epithelial cell migration	3.28371	0.0656927
GO:0045670~regulation of osteoclast differentiation	4.29488	0.065733
GO:0001541~ovarian follicle development	4.29488	0.065733
GO:0050673~epithelial cell proliferation	1.98371	0.0658835
GO:0009187~cyclic nucleotide metabolic process	2.4662	0.0659992
GO:0006979~response to oxidative stress	1.89335	0.0660732
GO:0044282~small molecule catabolic process	2.09209	0.0661893
GO:0070296~sarcoplasmic reticulum calcium ion transport	6.99769	0.0675672
GO:2001267~regulation of cysteine-type endopeptidase activity involved in apoptotic signaling pathway	6.99769	0.0675672
GO:2000108~positive regulation of leukocyte apoptotic process	6.99769	0.0675672
GO:0032673~regulation of interleukin-4 production	6.99769	0.0675672
GO:0000904~cell morphogenesis involved in differentiation	1.45949	0.0683877
GO:0019693~ribose phosphate metabolic process	1.74479	0.0700227
GO:0097029~mature conventional dendritic cell differentiation	27.0577	0.0714798
GO:0002322~B cell proliferation involved in immune response	27.0577	0.0714798
GO:1901660~calcium ion export	27.0577	0.0714798
GO:0002439~chronic inflammatory response to antigenic stimulus	27.0577	0.0714798
GO:0006598~polyamine catabolic process	27.0577	0.0714798
GO:0002430~complement receptor mediated signaling pathway	27.0577	0.0714798
GO:0045578~negative regulation of B cell differentiation	27.0577	0.0714798
GO:0002730~regulation of dendritic cell cytokine production	27.0577	0.0714798
GO:0002767~immune response-inhibiting cell surface receptor signaling pathway	27.0577	0.0714798
GO:0051130~positive regulation of cellular component organization	1.40926	0.0714878
GO:0032728~positive regulation of interferon-beta production	6.76444	0.071712
GO:2000249~regulation of actin cytoskeleton reorganization	6.76444	0.071712
GO:0032269~negative regulation of cellular protein metabolic process	1.46763	0.0718295
GO:0032409~regulation of transporter activity	2.40361	0.0719973
GO:0030799~regulation of cyclic nucleotide metabolic process	2.68786	0.0726255
GO:0019439~aromatic compound catabolic process	1.7919	0.0729158
GO:0007292~female gamete generation	3.16095	0.0733619
GO:0051279~regulation of release of sequestered calcium ion into cytosol	4.09966	0.0734052
GO:0010595~positive regulation of endothelial cell migration	4.09966	0.0734052
GO:0048015~phosphatidylinositol-mediated signaling	2.39147	0.0734162
GO:0010466~negative regulation of peptidase activity	2.18208	0.0750716
GO:0030817~regulation of cAMP biosynthetic process	3.13168	0.0753474
GO:0048469~cell maturation	2.65272	0.0758784
GO:0032633~interleukin-4 production	6.54623	0.0759369
GO:0036230~granulocyte activation	6.54623	0.0759369
GO:0033198~response to ATP	6.54623	0.0759369
GO:0030866~cortical actin cytoskeleton organization	6.54623	0.0759369
GO:0030851~granulocyte differentiation	6.54623	0.0759369
GO:1903779~regulation of cardiac conduction	4.03847	0.0760476
GO:0007565~female pregnancy	2.36755	0.0760643
GO:0000902~cell morphogenesis	1.3565	0.076155
GO:0090316~positive regulation of intracellular protein transport	2.16462	0.0770201
GO:0006164~purine nucleotide biosynthetic process	2.16462	0.0770201
GO:1903522~regulation of blood circulation	2.02259	0.0776153
GO:0048017~inositol lipid-mediated signaling	2.35577	0.0776661
GO:0072659~protein localization to plasma membrane	2.35577	0.0776661
GO:0051248~negative regulation of protein metabolic process	1.43658	0.0780063
GO:0043547~positive regulation of GTPase activity	1.71418	0.0785803
GO:0002720~positive regulation of cytokine production involved in immune response	6.34166	0.0802389
GO:0070670~response to interleukin-4	6.34166	0.0802389
GO:0001773~myeloid dendritic cell activation	6.34166	0.0802389
GO:0046907~intracellular transport	1.30804	0.0811924
GO:0033077~T cell differentiation in thymus	3.92141	0.0814564
GO:0071356~cellular response to tumor necrosis factor	2.12218	0.0835487
GO:0002706~regulation of lymphocyte mediated immunity	3.01984	0.0835574
GO:0048858~cell projection morphogenesis	1.42344	0.0840747
GO:0070227~lymphocyte apoptotic process	3.86539	0.0842216
GO:0002708~positive regulation of lymphocyte mediated immunity	3.86539	0.0842216
GO:0050679~positive regulation of epithelial cell proliferation	2.56877	0.0843476
GO:0042517~positive regulation of tyrosine phosphorylation of Stat3 protein	6.14949	0.0846147
GO:0045354~regulation of interferon-alpha biosynthetic process	22.5481	0.0851531
GO:0002765~immune response-inhibiting signal transduction	22.5481	0.0851531
GO:0035860~glial cell-derived neurotrophic factor receptor signaling pathway	22.5481	0.0851531
GO:0033136~serine phosphorylation of STAT3 protein	22.5481	0.0851531
GO:0070339~response to bacterial lipopeptide	22.5481	0.0851531
GO:0071221~cellular response to bacterial lipopeptide	22.5481	0.0851531
GO:0071220~cellular response to bacterial lipoprotein	22.5481	0.0851531
GO:0032661~regulation of interleukin-18 production	22.5481	0.0851531
GO:0071877~regulation of adrenergic receptor signaling pathway	22.5481	0.0851531
GO:0001768~establishment of T cell polarity	22.5481	0.0851531
GO:0045349~interferon-alpha biosynthetic process	22.5481	0.0851531
GO:0046874~quinolinate metabolic process	22.5481	0.0851531
GO:0045347~negative regulation of MHC class II biosynthetic process	22.5481	0.0851531
GO:0032989~cellular component morphogenesis	1.33057	0.0861848
GO:0007173~epidermal growth factor receptor signaling pathway	1.8738	0.0866419
GO:0002367~cytokine production involved in immune response	3.81095	0.0870267
GO:1990778~protein localization to cell periphery	2.27649	0.0880951
GO:0042886~amide transport	1.86348	0.0881754
GO:0031529~ruffle organization	5.96862	0.0890612
GO:0032715~negative regulation of interleukin-6 production	5.96862	0.0890612
GO:0097306~cellular response to alcohol	2.94106	0.0899912
GO:0098655~cation transmembrane transport	1.58294	0.0910328
GO:0090257~regulation of muscle system process	2.25481	0.0912736
GO:1903651~positive regulation of cytoplasmic transport	2.07339	0.0916942
GO:0031324~negative regulation of cellular metabolic process	1.24481	0.0920071
GO:0060191~regulation of lipase activity	2.9157	0.0921874
GO:0044092~negative regulation of molecular function	1.40671	0.092426
GO:0022008~neurogenesis	1.30542	0.092583
GO:0051924~regulation of calcium ion transport	2.24413	0.0928111
GO:0030865~cortical cytoskeleton organization	5.79809	0.0935754
GO:0010559~regulation of glycoprotein biosynthetic process	5.79809	0.0935754
GO:0035850~epithelial cell differentiation involved in kidney development	5.79809	0.0935754
GO:0009150~purine ribonucleotide metabolic process	1.70891	0.0939869
GO:0070555~response to interleukin-1	2.89078	0.094409
GO:0051338~regulation of transferase activity	1.41731	0.0946065
GO:0072522~purine-containing compound biosynthetic process	2.05762	0.094709
GO:0040013~negative regulation of locomotion	2.05762	0.094709
GO:0001667~ameboidal-type cell migration	1.92658	0.0961293
GO:0009892~negative regulation of metabolic process	1.22084	0.0961599
GO:0006913~nucleocytoplasmic transport	1.75492	0.0961697
GO:0006171~cAMP biosynthetic process	2.86629	0.0966558
GO:1904036~negative regulation of epithelial cell apoptotic process	5.63703	0.0981544
GO:0048003~antigen processing and presentation of lipid antigen via MHC class Ib	19.327	0.0986259
GO:0034627~'de novo' NAD biosynthetic process	19.327	0.0986259
GO:0048007~antigen processing and presentation, exogenous lipid antigen via MHC class Ib	19.327	0.0986259
GO:0045650~negative regulation of macrophage differentiation	19.327	0.0986259
GO:0072610~interleukin-12 secretion	19.327	0.0986259
GO:2000096~positive regulation of Wnt signaling pathway, planar cell polarity pathway	19.327	0.0986259
GO:0001767~establishment of lymphocyte polarity	19.327	0.0986259
GO:0002606~positive regulation of dendritic cell antigen processing and presentation	19.327	0.0986259
GO:0045359~positive regulation of interferon-beta biosynthetic process	19.327	0.0986259
GO:0032493~response to bacterial lipoprotein	19.327	0.0986259
GO:0002318~myeloid progenitor cell differentiation	19.327	0.0986259
GO:0030316~osteoclast differentiation	3.6077	0.0986323
GO:0071594~thymocyte aggregation	3.6077	0.0986323
GO:0052548~regulation of endopeptidase activity	1.8184	0.099426
GO:0010632~regulation of epithelial cell migration	2.44498	0.0995606
GO:0030030~cell projection organization	1.3186	0.0996264

## Sheet: T cell Hub Genes
Supplementary Table S5. GO Biological Process Terms Enriched for by Top T cell Hub Genes
Term	Fold Enrichment	Pvalue
GO:0034109~homotypic cell-cell adhesion	6.016	2.79025e-13
GO:0070489~T cell aggregation	6.53423	4.7003e-13
GO:0042110~T cell activation	6.53423	4.7003e-13
GO:0051249~regulation of lymphocyte activation	6.92661	4.71276e-13
GO:0071593~lymphocyte aggregation	6.51958	4.93332e-13
GO:0007159~leukocyte cell-cell adhesion	6.17152	4.98826e-13
GO:0050865~regulation of cell activation	6.09686	6.53767e-13
GO:0050863~regulation of T cell activation	8.33617	6.79351e-13
GO:0046649~lymphocyte activation	5.27852	6.86856e-13
GO:0070486~leukocyte aggregation	6.41884	6.89766e-13
GO:0002694~regulation of leukocyte activation	6.2938	1.05178e-12
GO:1903037~regulation of leukocyte cell-cell adhesion	8.06104	1.26661e-12
GO:0034110~regulation of homotypic cell-cell adhesion	7.82851	2.17496e-12
GO:0045321~leukocyte activation	4.67732	4.85337e-12
GO:0002682~regulation of immune system process	3.20391	6.52172e-12
GO:0022407~regulation of cell-cell adhesion	6.57791	1.54607e-11
GO:0030155~regulation of cell adhesion	4.89915	2.88412e-11
GO:0001775~cell activation	3.90459	3.38174e-11
GO:0007155~cell adhesion	3.23981	3.58422e-11
GO:0022610~biological adhesion	3.22633	4.06451e-11
GO:0016337~single organismal cell-cell adhesion	4.51061	7.17426e-11
GO:0050851~antigen receptor-mediated signaling pathway	8.78782	8.669e-11
GO:0002520~immune system development	4.09839	2.66697e-10
GO:0098602~single organism cell adhesion	4.22395	3.10943e-10
GO:0002684~positive regulation of immune system process	3.79536	3.29078e-10
GO:0002521~leukocyte differentiation	5.51467	4.039e-10
GO:0030097~hemopoiesis	4.29597	5.01937e-10
GO:0002429~immune response-activating cell surface receptor signaling pathway	6.44279	7.79775e-10
GO:0002696~positive regulation of leukocyte activation	6.81944	1.05731e-09
GO:0030098~lymphocyte differentiation	6.7973	1.11108e-09
GO:0050867~positive regulation of cell activation	6.64625	1.56414e-09
GO:0050852~T cell receptor signaling pathway	9.86867	1.5875e-09
GO:0098609~cell-cell adhesion	3.7729	1.72215e-09
GO:0048534~hematopoietic or lymphoid organ development	4.03644	1.88093e-09
GO:0002768~immune response-regulating cell surface receptor signaling pathway	4.83706	4.23506e-09
GO:0045785~positive regulation of cell adhesion	5.78502	4.29624e-09
GO:0002757~immune response-activating signal transduction	4.94432	7.39601e-09
GO:0002764~immune response-regulating signaling pathway	4.17878	1.06048e-08
GO:0006955~immune response	2.69043	1.35837e-08
GO:0051251~positive regulation of lymphocyte activation	6.6226	1.76645e-08
GO:1902105~regulation of leukocyte differentiation	7.26933	1.78159e-08
GO:0050870~positive regulation of T cell activation	7.90452	2.33201e-08
GO:0030217~T cell differentiation	7.86633	2.47035e-08
GO:0022409~positive regulation of cell-cell adhesion	7.06332	2.56144e-08
GO:0034112~positive regulation of homotypic cell-cell adhesion	7.75396	2.93092e-08
GO:1903039~positive regulation of leukocyte cell-cell adhesion	7.68081	3.27959e-08
GO:0002253~activation of immune response	4.50645	3.47596e-08
GO:1903706~regulation of hemopoiesis	5.74367	1.1538e-07
GO:0002250~adaptive immune response	5.25867	1.35114e-07
GO:0050776~regulation of immune response	3.16181	1.43827e-07
GO:0050778~positive regulation of immune response	3.77405	2.94207e-07
GO:0007166~cell surface receptor signaling pathway	2.0762	3.01611e-07
GO:0045619~regulation of lymphocyte differentiation	9.13859	3.3137e-07
GO:0045058~T cell selection	19.3849	1.41321e-06
GO:0031325~positive regulation of cellular metabolic process	1.92056	2.24918e-06
GO:0045595~regulation of cell differentiation	2.44316	2.41943e-06
GO:0048584~positive regulation of response to stimulus	2.15787	2.73048e-06
GO:0071594~thymocyte aggregation	12.4063	3.46819e-06
GO:0010604~positive regulation of macromolecule metabolic process	1.92247	4.05858e-06
GO:0045580~regulation of T cell differentiation	9.34629	5.18357e-06
GO:0031295~T cell costimulation	11.6309	5.3576e-06
GO:0031294~lymphocyte costimulation	11.4873	5.823e-06
GO:2000026~regulation of multicellular organismal development	2.29605	1.30578e-05
GO:0001816~cytokine production	3.29177	2.98202e-05
GO:0009893~positive regulation of metabolic process	1.68882	3.28663e-05
GO:0042060~wound healing	2.99036	5.77821e-05
GO:0030168~platelet activation	5.01727	6.73957e-05
GO:0046651~lymphocyte proliferation	4.88322	8.442e-05
GO:0032943~mononuclear cell proliferation	4.82794	9.27627e-05
GO:1903708~positive regulation of hemopoiesis	6.23086	9.7142e-05
GO:0023051~regulation of signaling	1.75048	0.000104435
GO:0007599~hemostasis	3.26482	0.000107411
GO:0016477~cell migration	2.4064	0.000122297
GO:0043383~negative T cell selection	38.7698	0.000126541
GO:0070661~leukocyte proliferation	4.61878	0.000133493
GO:0050878~regulation of body fluid levels	2.90773	0.000137188
GO:1902107~positive regulation of leukocyte differentiation	6.84173	0.000165646
GO:0045597~positive regulation of cell differentiation	2.6593	0.000251151
GO:0048870~cell motility	2.22815	0.000267416
GO:0051674~localization of cell	2.22815	0.000267416
GO:0009611~response to wounding	2.39813	0.000276199
GO:0032609~interferon-gamma production	7.75396	0.000279337
GO:0050670~regulation of lymphocyte proliferation	5.34074	0.000279928
GO:0030029~actin filament-based process	2.97276	0.000296793
GO:0032944~regulation of mononuclear cell proliferation	5.28679	0.000299767
GO:0033077~T cell differentiation in thymus	10.1139	0.000305532
GO:0051094~positive regulation of developmental process	2.31211	0.000314983
GO:0040011~locomotion	1.96812	0.000316784
GO:0050817~coagulation	3.06077	0.000371673
GO:0070663~regulation of leukocyte proliferation	5.10626	0.000378466
GO:0023056~positive regulation of signaling	2.04693	0.000384223
GO:0046631~alpha-beta T cell activation	7.205	0.000414824
GO:0046641~positive regulation of alpha-beta T cell proliferation	25.8465	0.000452058
GO:0006928~movement of cell or subcellular component	1.89893	0.000452231
GO:0009966~regulation of signal transduction	1.73996	0.000454846
GO:0031328~positive regulation of cellular biosynthetic process	1.95587	0.000460343
GO:0009967~positive regulation of signal transduction	2.10149	0.000463447
GO:0043065~positive regulation of apoptotic process	2.9772	0.000489803
GO:0012501~programmed cell death	1.91278	0.000514458
GO:0043068~positive regulation of programmed cell death	2.95201	0.000532739
GO:0065009~regulation of molecular function	1.68923	0.00054786
GO:0016265~death	1.87407	0.000567286
GO:0008219~cell death	1.87407	0.000567286
GO:0009891~positive regulation of biosynthetic process	1.92141	0.000615836
GO:0045061~thymic T cell selection	23.2619	0.00062371
GO:0050671~positive regulation of lymphocyte proliferation	6.56585	0.000679266
GO:0009605~response to external stimulus	1.70401	0.000687622
GO:0032946~positive regulation of mononuclear cell proliferation	6.46163	0.000738869
GO:0010557~positive regulation of macromolecule biosynthetic process	1.96184	0.000743992
GO:0008283~cell proliferation	1.89841	0.000748112
GO:0007169~transmembrane receptor protein tyrosine kinase signaling pathway	2.41253	0.000796384
GO:0045621~positive regulation of lymphocyte differentiation	8.21007	0.000799764
GO:0010628~positive regulation of gene expression	1.91212	0.000855826
GO:0070665~positive regulation of leukocyte proliferation	6.26281	0.000870156
GO:0010942~positive regulation of cell death	2.7959	0.000904806
GO:0007596~blood coagulation	2.93393	0.000937402
GO:0042113~B cell activation	4.39825	0.00100752
GO:0046640~regulation of alpha-beta T cell proliferation	19.3849	0.00108006
GO:0042102~positive regulation of T cell proliferation	7.58539	0.00114337
GO:0010647~positive regulation of cell communication	1.88792	0.00132601
GO:0030204~chondroitin sulfate metabolic process	10.2026	0.00141413
GO:0032649~regulation of interferon-gamma production	7.19439	0.0014484
GO:0050862~positive regulation of T cell receptor signaling pathway	49.8469	0.00147703
GO:0038093~Fc receptor signaling pathway	3.38466	0.00151195
GO:0033081~regulation of T cell differentiation in thymus	17.231	0.00153196
GO:2000398~regulation of thymocyte aggregation	17.231	0.00153196
GO:0032270~positive regulation of cellular protein metabolic process	1.97001	0.00153447
GO:0038095~Fc-epsilon receptor signaling pathway	3.68068	0.00157271
GO:0051247~positive regulation of protein metabolic process	1.92492	0.00163483
GO:0001932~regulation of protein phosphorylation	1.99673	0.00166836
GO:0046633~alpha-beta T cell proliferation	16.6156	0.00170514
GO:0043368~positive T cell selection	16.6156	0.00170514
GO:0050654~chondroitin sulfate proteoglycan metabolic process	9.69245	0.00171167
GO:0030036~actin cytoskeleton organization	2.89659	0.00172611
GO:0048771~tissue remodeling	5.4642	0.00174602
GO:0042129~regulation of T cell proliferation	5.4642	0.00174602
GO:0007167~enzyme linked receptor protein signaling pathway	2.07023	0.00183122
GO:0050690~regulation of defense response to virus by virus	16.0427	0.00189009
GO:0051254~positive regulation of RNA metabolic process	1.9372	0.00192255
GO:0032268~regulation of cellular protein metabolic process	1.68008	0.00192841
GO:0032729~positive regulation of interferon-gamma production	9.37979	0.00193258
GO:0002274~myeloid leukocyte activation	5.35635	0.00194346
GO:0035556~intracellular signal transduction	1.6273	0.00196902
GO:0006915~apoptotic process	1.83577	0.00199613
GO:0050850~positive regulation of calcium-mediated signaling	15.5079	0.00208707
GO:0007009~plasma membrane organization	3.87698	0.00223489
GO:0051240~positive regulation of multicellular organismal process	1.94932	0.00227654
GO:1903508~positive regulation of nucleic acid-templated transcription	1.94796	0.00229697
GO:0045893~positive regulation of transcription, DNA-templated	1.94796	0.00229697
GO:0042127~regulation of cell proliferation	1.90546	0.00239225
GO:0030099~myeloid cell differentiation	3.44111	0.0024823
GO:0045935~positive regulation of nucleobase-containing compound metabolic process	1.83218	0.00256189
GO:1903034~regulation of response to wounding	3.1435	0.00259418
GO:0032743~positive regulation of interleukin-2 production	14.0981	0.00275287
GO:0042981~regulation of apoptotic process	1.9185	0.00278789
GO:1902680~positive regulation of RNA biosynthetic process	1.91063	0.00293634
GO:0043067~regulation of programmed cell death	1.90411	0.00306512
GO:0051246~regulation of protein metabolic process	1.61541	0.00313601
GO:0046849~bone remodeling	8.1908	0.00317327
GO:0045582~positive regulation of T cell differentiation	8.07704	0.00333801
GO:0002697~regulation of immune effector process	3.03176	0.0033593
GO:0050900~leukocyte migration	3.25797	0.00356733
GO:0045060~negative thymic T cell selection	31.7207	0.00378272
GO:0042325~regulation of phosphorylation	1.87218	0.00378335
GO:0007173~epidermal growth factor receptor signaling pathway	3.22187	0.00383726
GO:0001817~regulation of cytokine production	2.60693	0.0040731
GO:0050790~regulation of catalytic activity	1.63886	0.00410297
GO:0080134~regulation of response to stress	1.84496	0.00452829
GO:1902533~positive regulation of intracellular signal transduction	2.11472	0.00457218
GO:0061041~regulation of wound healing	5.49493	0.00466469
GO:0038127~ERBB signaling pathway	3.11821	0.00474431
GO:0008284~positive regulation of cell proliferation	2.23403	0.00500789
GO:0044093~positive regulation of molecular function	1.7427	0.00502911
GO:0051173~positive regulation of nitrogen compound metabolic process	1.73884	0.00517749
GO:0006468~protein phosphorylation	1.73022	0.00552487
GO:0019220~regulation of phosphate metabolic process	1.7551	0.00556968
GO:1902531~regulation of intracellular signal transduction	1.78061	0.00566918
GO:0007015~actin filament organization	3.31261	0.0057728
GO:0046632~alpha-beta T cell differentiation	6.92318	0.00578828
GO:0002573~myeloid leukocyte differentiation	4.28508	0.00581773
GO:1900046~regulation of hemostasis	6.84173	0.00603463
GO:0030193~regulation of blood coagulation	6.84173	0.00603463
GO:0070887~cellular response to chemical stimulus	1.53804	0.00603959
GO:0002443~leukocyte mediated immunity	3.28146	0.00610095
GO:0051174~regulation of phosphorus metabolic process	1.74196	0.00612434
GO:0038083~peptidyl-tyrosine autophosphorylation	10.5736	0.00624189
GO:0002705~positive regulation of leukocyte mediated immunity	6.76217	0.00628786
GO:0010941~regulation of cell death	1.79282	0.00639118
GO:0018108~peptidyl-tyrosine phosphorylation	3.25088	0.00644313
GO:0045453~bone resorption	10.3386	0.00664651
GO:0018212~peptidyl-tyrosine modification	3.23082	0.00667922
GO:0001819~positive regulation of cytokine production	2.92971	0.00705357
GO:0050857~positive regulation of antigen receptor-mediated signaling pathway	23.2619	0.007062
GO:0050818~regulation of coagulation	6.53423	0.00708967
GO:0006952~defense response	1.692	0.00736535
GO:0048011~neurotrophin TRK receptor signaling pathway	2.90773	0.00739407
GO:0006897~endocytosis	2.41152	0.00745813
GO:0072659~protein localization to plasma membrane	4.05057	0.00759448
GO:0038179~neurotrophin signaling pathway	2.88609	0.00774704
GO:0010033~response to organic substance	1.50077	0.00784388
GO:0016310~phosphorylation	1.61916	0.0079668
GO:0031347~regulation of defense response	2.18901	0.00820257
GO:0002366~leukocyte activation involved in immune response	3.95226	0.00851971
GO:0002252~immune effector process	2.17808	0.00855197
GO:0009306~protein secretion	2.64339	0.00861133
GO:0031399~regulation of protein modification process	1.6913	0.00882593
GO:0050848~regulation of calcium-mediated signaling	9.30475	0.00890132
GO:0002263~cell activation involved in immune response	3.91426	0.00891155
GO:1990778~protein localization to cell periphery	3.91426	0.00891155
GO:0033005~positive regulation of mast cell activation	20.5252	0.00904557
GO:0046635~positive regulation of alpha-beta T cell activation	9.1223	0.00939949
GO:0010517~regulation of phospholipase activity	5.99533	0.00955034
GO:0018193~peptidyl-amino acid modification	1.82412	0.00979566
GO:0006029~proteoglycan metabolic process	5.93415	0.00989223
GO:0016444~somatic cell DNA recombination	8.94687	0.00991365
GO:0002562~somatic diversification of immune receptors via germline recombination within a single locus	8.94687	0.00991365
GO:0032663~regulation of interleukin-2 production	8.94687	0.00991365
GO:0010562~positive regulation of phosphorus metabolic process	1.90179	0.0100015
GO:0045937~positive regulation of phosphate metabolic process	1.90179	0.0100015
GO:0033273~response to vitamin	5.87421	0.010242
GO:0006898~receptor-mediated endocytosis	3.29956	0.0106543
GO:0071310~cellular response to organic substance	1.56561	0.0108232
GO:0045576~mast cell activation	8.61551	0.0109903
GO:0043085~positive regulation of catalytic activity	1.73822	0.0110475
GO:0051336~regulation of hydrolase activity	1.83888	0.0111468
GO:0045076~regulation of interleukin-2 biosynthetic process	18.3646	0.0112476
GO:0002699~positive regulation of immune effector process	4.38903	0.0117599
GO:0001934~positive regulation of protein phosphorylation	1.96742	0.0117834
GO:0051050~positive regulation of transport	2.01401	0.0124159
GO:0042094~interleukin-2 biosynthetic process	17.4464	0.012428
GO:0043549~regulation of kinase activity	2.01184	0.0125294
GO:0002440~production of molecular mediator of immune response	4.30775	0.0126701
GO:0046777~protein autophosphorylation	3.61851	0.0127794
GO:0032623~interleukin-2 production	7.88538	0.0139678
GO:0016192~vesicle-mediated transport	1.75593	0.0144522
GO:0002761~regulation of myeloid leukocyte differentiation	5.28679	0.0146256
GO:0032101~regulation of response to external stimulus	1.97344	0.0147162
GO:0002831~regulation of response to biotic stimulus	3.49427	0.0149558
GO:0031401~positive regulation of protein modification process	1.82183	0.0150391
GO:0070848~response to growth factor	1.96718	0.0151079
GO:1904035~regulation of epithelial cell apoptotic process	7.62684	0.0152746
GO:0042108~positive regulation of cytokine biosynthetic process	7.62684	0.0152746
GO:0002200~somatic diversification of immune receptors	7.62684	0.0152746
GO:0051049~regulation of transport	1.6354	0.0154331
GO:0050853~B cell receptor signaling pathway	7.50383	0.015953
GO:0046330~positive regulation of JNK cascade	5.14643	0.015998
GO:0042098~T cell proliferation	4.0573	0.0160466
GO:0042327~positive regulation of phosphorylation	1.89211	0.0165359
GO:0010256~endomembrane system organization	2.38695	0.0166441
GO:0045670~regulation of osteoclast differentiation	7.38472	0.0166482
GO:0048468~cell development	1.53039	0.0166847
GO:0043366~beta selection	116.309	0.0169995
GO:0006954~inflammatory response	2.25479	0.0170435
GO:0034103~regulation of tissue remodeling	7.26933	0.0173601
GO:0060191~regulation of lipase activity	5.01333	0.0174488
GO:0045859~regulation of protein kinase activity	1.9916	0.0175783
GO:0072359~circulatory system development	1.92645	0.0179305
GO:0072358~cardiovascular system development	1.92645	0.0179305
GO:0030198~extracellular matrix organization	2.70487	0.0180308
GO:0009719~response to endogenous stimulus	1.63432	0.0181695
GO:0043062~extracellular structure organization	2.6979	0.0182819
GO:0022008~neurogenesis	1.63241	0.0183984
GO:1904037~positive regulation of epithelial cell apoptotic process	13.9571	0.0190861
GO:0045577~regulation of B cell differentiation	13.9571	0.0190861
GO:0051130~positive regulation of cellular component organization	1.77074	0.0195262
GO:0048699~generation of neurons	1.64319	0.0200702
GO:0034105~positive regulation of tissue remodeling	13.4203	0.0205625
GO:0002507~tolerance induction	13.4203	0.0205625
GO:0030030~cell projection organization	1.66264	0.0209047
GO:0033674~positive regulation of kinase activity	2.1808	0.0212334
GO:0045637~regulation of myeloid cell differentiation	3.7722	0.0212681
GO:0046578~regulation of Ras protein signal transduction	3.7722	0.0212681
GO:0032970~regulation of actin filament-based process	2.85422	0.0218896
GO:0050864~regulation of B cell activation	4.65237	0.0222834
GO:0060627~regulation of vesicle-mediated transport	2.59748	0.0223561
GO:0046634~regulation of alpha-beta T cell activation	6.55264	0.0228152
GO:0050688~regulation of defense response to virus	3.67293	0.0235399
GO:0050856~regulation of T cell receptor signaling pathway	12.4617	0.0236526
GO:1903510~mucopolysaccharide metabolic process	4.54333	0.0240592
GO:0046903~secretion	1.80737	0.0242531
GO:0022607~cellular component assembly	1.46987	0.0244733
GO:0019722~calcium-mediated signaling	4.50811	0.0246697
GO:0007584~response to nutrient	3.61583	0.0249755
GO:0097017~renal protein absorption	77.5396	0.0253913
GO:0060322~head development	2.03229	0.0254893
GO:0071363~cellular response to growth factor stimulus	1.89635	0.0255345
GO:0071495~cellular response to endogenous stimulus	1.71574	0.0258592
GO:0006775~fat-soluble vitamin metabolic process	6.20317	0.0263038
GO:0030316~osteoclast differentiation	6.20317	0.0263038
GO:0071295~cellular response to vitamin	11.6309	0.0269202
GO:0051345~positive regulation of hydrolase activity	1.93618	0.0276977
GO:0032874~positive regulation of stress-activated MAPK cascade	4.3399	0.027857
GO:0031032~actomyosin structure organization	4.3399	0.027857
GO:0070304~positive regulation of stress-activated protein kinase signaling cascade	4.30775	0.028529
GO:0032633~interleukin-4 production	11.2557	0.0286184
GO:0045944~positive regulation of transcription from RNA polymerase II promoter	1.81379	0.028864
GO:0016055~Wnt signaling pathway	2.45724	0.0297928
GO:0002444~myeloid leukocyte mediated immunity	5.88908	0.030062
GO:0010543~regulation of platelet activation	10.904	0.0303584
GO:0001773~myeloid dendritic cell activation	10.904	0.0303584
GO:0043281~regulation of cysteine-type endopeptidase activity involved in apoptotic process	3.42086	0.0307163
GO:0030182~neuron differentiation	1.61648	0.0319136
GO:0045921~positive regulation of exocytosis	5.74367	0.0320418
GO:0043277~apoptotic cell clearance	10.5736	0.0321394
GO:0022408~negative regulation of cell-cell adhesion	4.12445	0.0326288
GO:0042330~taxis	1.89121	0.0326305
GO:0006935~chemotaxis	1.89121	0.0326305
GO:0001894~tissue homeostasis	3.35508	0.0329935
GO:0051270~regulation of cellular component movement	1.94848	0.0337176
GO:1904019~epithelial cell apoptotic process	5.60527	0.0340882
GO:0045087~innate immune response	1.7314	0.034206
GO:0051128~regulation of cellular component organization	1.45512	0.0342539
GO:0031349~positive regulation of defense response	2.38992	0.0342835
GO:0051338~regulation of transferase activity	1.77233	0.0344075
GO:0006796~phosphate-containing compound metabolic process	1.37463	0.0350034
GO:0007257~activation of JUN kinase activity	9.96937	0.0358211
GO:0045190~isotype switching	9.96937	0.0358211
GO:0002208~somatic diversification of immunoglobulins involved in immune response	9.96937	0.0358211
GO:0002204~somatic recombination of immunoglobulin genes involved in immune response	9.96937	0.0358211
GO:0031098~stress-activated protein kinase signaling cascade	2.82696	0.0371543
GO:0007010~cytoskeleton organization	1.75066	0.037718
GO:0033280~response to vitamin D	9.69245	0.0377202
GO:0009607~response to biotic stimulus	1.79675	0.037819
GO:0019932~second-messenger-mediated signaling	3.23082	0.0378574
GO:0045860~positive regulation of protein kinase activity	2.08033	0.0379831
GO:2000116~regulation of cysteine-type endopeptidase activity	3.21593	0.0384947
GO:0050871~positive regulation of B cell activation	5.28679	0.039494
GO:0050707~regulation of cytokine secretion	3.87698	0.0396395
GO:0051057~positive regulation of small GTPase mediated signal transduction	9.43049	0.0396571
GO:0001944~vasculature development	2.06023	0.0401447
GO:0043303~mast cell degranulation	9.18232	0.041631
GO:0010623~developmental programmed cell death	9.18232	0.041631
GO:0045588~positive regulation of gamma-delta T cell differentiation	46.5237	0.0419622
GO:0050868~negative regulation of T cell activation	5.1125	0.0429339
GO:0006887~exocytosis	2.4681	0.0429848
GO:0002703~regulation of leukocyte mediated immunity	3.77628	0.0430087
GO:0051347~positive regulation of transferase activity	1.9466	0.0431905
GO:0033003~regulation of mast cell activation	8.94687	0.0436412
GO:0048872~homeostasis of number of cells	3.08786	0.0445266
GO:0007162~negative regulation of cell adhesion	3.07426	0.0452298
GO:0002377~immunoglobulin production	5.00255	0.045308
GO:0019079~viral genome replication	5.00255	0.045308
GO:0046328~regulation of JNK cascade	3.70412	0.0456113
GO:0016447~somatic recombination of immunoglobulin gene segments	8.7232	0.0456869
GO:0002448~mast cell mediated immunity	8.7232	0.0456869
GO:0030900~forebrain development	2.42944	0.0461123
GO:0031589~cell-substrate adhesion	2.66939	0.0468635
GO:0032147~activation of protein kinase activity	2.23672	0.0474728
GO:0050854~regulation of antigen receptor-mediated signaling pathway	8.51044	0.0477674
GO:0001954~positive regulation of cell-matrix adhesion	8.51044	0.0477674
GO:0051496~positive regulation of stress fiber assembly	8.51044	0.0477674
GO:0050731~positive regulation of peptidyl-tyrosine phosphorylation	3.63467	0.0483009
GO:0060326~cell chemotaxis	2.99509	0.0495892
GO:0097028~dendritic cell differentiation	8.30781	0.0498818
GO:0046850~regulation of bone remodeling	8.30781	0.0498818
GO:0042492~gamma-delta T cell differentiation	38.7698	0.0501425
GO:0050715~positive regulation of cytokine secretion	4.79626	0.0502477
GO:1903038~negative regulation of leukocyte cell-cell adhesion	4.79626	0.0502477
GO:0008543~fibroblast growth factor receptor signaling pathway	2.6179	0.050634
GO:0060429~epithelium development	1.67956	0.0509674
GO:0031175~neuron projection development	1.67956	0.0509674
GO:0021543~pallium development	3.56777	0.0510765
GO:0002431~Fc receptor mediated stimulatory signaling pathway	4.74732	0.0515221
GO:0042035~regulation of cytokine biosynthetic process	4.74732	0.0515221
GO:0006909~phagocytosis	2.95702	0.0518588
GO:0050866~negative regulation of cell activation	3.54602	0.0520209
GO:0031670~cellular response to nutrient	8.11461	0.0520296
GO:2000351~regulation of endothelial cell apoptotic process	8.11461	0.0520296
GO:0050663~cytokine secretion	3.50329	0.0539382
GO:0048813~dendrite morphogenesis	4.65237	0.0541176
GO:0002009~morphogenesis of an epithelium	2.16726	0.0551676
GO:0043207~response to external biotic stimulus	1.74714	0.055299
GO:0051707~response to other organism	1.74714	0.055299
GO:0010811~positive regulation of cell-substrate adhesion	4.60631	0.0554386
GO:0002381~immunoglobulin production involved in immunoglobulin mediated immune response	7.75396	0.0564222
GO:0032418~lysosome localization	7.75396	0.0564222
GO:0002279~mast cell activation involved in immune response	7.75396	0.0564222
GO:0044089~positive regulation of cellular component biogenesis	2.30887	0.0575783
GO:0030334~regulation of cell migration	1.92972	0.0576833
GO:0030203~glycosaminoglycan metabolic process	3.42086	0.0578868
GO:0042089~cytokine biosynthetic process	4.51687	0.0581266
GO:0046645~positive regulation of gamma-delta T cell activation	33.2312	0.0582534
GO:0045586~regulation of gamma-delta T cell differentiation	33.2312	0.0582534
GO:0034111~negative regulation of homotypic cell-cell adhesion	4.47344	0.0594934
GO:0002449~lymphocyte mediated immunity	2.83681	0.0598584
GO:0010605~negative regulation of macromolecule metabolic process	1.3801	0.0606085
GO:0002460~adaptive immune response based on somatic recombination of immune receptors built from immunoglobulin superfamily domains	2.82533	0.0606951
GO:0050708~regulation of protein secretion	2.28058	0.0606987
GO:0042107~cytokine metabolic process	4.43083	0.0608753
GO:0072577~endothelial cell apoptotic process	7.424	0.0609396
GO:0044706~multi-multicellular organism process	2.81394	0.0615384
GO:0060562~epithelial tube morphogenesis	2.4898	0.06158
GO:0016445~somatic diversification of immunoglobulins	7.26933	0.0632434
GO:0022603~regulation of anatomical structure morphogenesis	1.71043	0.0632643
GO:0001841~neural tube formation	4.34801	0.063684
GO:0035023~regulation of Rho protein signal transduction	4.34801	0.063684
GO:0001568~blood vessel development	1.9848	0.0637923
GO:0060341~regulation of cellular localization	1.592	0.0641038
GO:0071822~protein complex subunit organization	1.45387	0.0642808
GO:0044085~cellular component biogenesis	1.35142	0.064361
GO:0009887~organ morphogenesis	1.70328	0.0649454
GO:0048666~neuron development	1.58816	0.0652133
GO:0032233~positive regulation of actin filament bundle assembly	7.12098	0.0655764
GO:0007256~activation of JNKK activity	29.0773	0.0662955
GO:1902715~positive regulation of interferon-gamma secretion	29.0773	0.0662955
GO:0044344~cellular response to fibroblast growth factor stimulus	2.43762	0.0667791
GO:0008015~blood circulation	2.07695	0.0672191
GO:0006022~aminoglycan metabolic process	3.24886	0.0673221
GO:1903532~positive regulation of secretion by cell	2.42311	0.0683104
GO:0032940~secretion by cell	1.68914	0.0683969
GO:0048738~cardiac muscle tissue development	3.23082	0.068417
GO:0018209~peptidyl-serine modification	2.726	0.0685246
GO:0003013~circulatory system process	2.06466	0.0690643
GO:0030048~actin filament-based movement	4.19133	0.0694781
GO:0007254~JNK cascade	3.21297	0.0695212
GO:0043623~cellular protein complex assembly	2.05655	0.0703116
GO:1901136~carbohydrate derivative catabolic process	3.19531	0.0706345
GO:0010038~response to metal ion	2.40167	0.0706458
GO:0071774~response to fibroblast growth factor	2.3946	0.0714344
GO:0021987~cerebral cortex development	4.11715	0.0724619
GO:0051495~positive regulation of cytoskeleton organization	3.16058	0.0728888
GO:0051403~stress-activated MAPK cascade	2.67378	0.0731063
GO:0030855~epithelial cell differentiation	1.92884	0.0734136
GO:0030003~cellular cation homeostasis	2.03259	0.0741367
GO:0046643~regulation of gamma-delta T cell activation	25.8465	0.0742695
GO:0032825~positive regulation of natural killer cell differentiation	25.8465	0.0742695
GO:0007399~nervous system development	1.36205	0.0749334
GO:0070271~protein complex biogenesis	1.52927	0.0750293
GO:0006461~protein complex assembly	1.52927	0.0750293
GO:0045807~positive regulation of endocytosis	4.01067	0.0770436
GO:0009892~negative regulation of metabolic process	1.32803	0.0772874
GO:0007420~brain development	1.82511	0.0773688
GO:2000145~regulation of cell motility	1.82251	0.0779374
GO:0016358~dendrite development	3.07697	0.0786832
GO:0002312~B cell activation involved in immune response	6.34415	0.0801504
GO:0002437~inflammatory response to antigenic stimulus	6.34415	0.0801504
GO:0016032~viral process	1.74246	0.0811838
GO:0044802~single-organism membrane organization	1.68752	0.0813513
GO:0002281~macrophage activation involved in immune response	23.2619	0.0821758
GO:0045059~positive thymic T cell selection	23.2619	0.0821758
GO:0006873~cellular ion homeostasis	1.98255	0.0828521
GO:0060249~anatomical structure homeostasis	2.28058	0.0856182
GO:0032956~regulation of actin cytoskeleton organization	2.54692	0.0857842
GO:0048729~tissue morphogenesis	1.86692	0.0858332
GO:0032872~regulation of stress-activated MAPK cascade	2.98229	0.0859315
GO:0032844~regulation of homeostatic process	2.09566	0.0862037
GO:0043280~positive regulation of cysteine-type endopeptidase activity involved in apoptotic process	3.81342	0.086578
GO:0070302~regulation of stress-activated protein kinase signaling cascade	2.96708	0.0871704
GO:0006874~cellular calcium ion homeostasis	2.26787	0.0873828
GO:0044764~multi-organism cellular process	1.71253	0.0890859
GO:1901699~cellular response to nitrogen compound	1.77203	0.0898604
GO:1902713~regulation of interferon-gamma secretion	21.1472	0.0900151
GO:0061024~membrane organization	1.57459	0.0907248
GO:0031334~positive regulation of protein complex assembly	2.92235	0.090939
GO:0006816~calcium ion transport	2.24288	0.0909719
GO:0051250~negative regulation of lymphocyte activation	3.7219	0.0915244
GO:0097190~apoptotic signaling pathway	1.84034	0.0918117
GO:0007565~female pregnancy	2.90773	0.0922125
GO:0051056~regulation of small GTPase mediated signal transduction	2.48347	0.0930614
GO:0061337~cardiac conduction	3.69236	0.093199
GO:0030100~regulation of endocytosis	2.89327	0.0934944
GO:0001838~embryonic epithelial tube formation	3.66329	0.0948863
GO:0051090~regulation of sequence-specific DNA binding transcription factor activity	2.21241	0.0955701
GO:0051047~positive regulation of secretion	2.21241	0.0955701
GO:0006027~glycosaminoglycan catabolic process	5.72013	0.0956162
GO:0072175~epithelial tube formation	3.63467	0.0965862
GO:0008104~protein localization	1.33575	0.0967549
GO:1903530~regulation of secretion by cell	1.81733	0.0973288
GO:0035239~tube morphogenesis	2.20045	0.097444
GO:0003093~regulation of glomerular filtration	19.3849	0.097788
GO:2000400~positive regulation of thymocyte aggregation	19.3849	0.097788
GO:0007076~mitotic chromosome condensation	19.3849	0.097788
GO:0033089~positive regulation of T cell differentiation in thymus	19.3849	0.097788
GO:0055082~cellular chemical homeostasis	1.8145	0.0980318
GO:0043401~steroid hormone mediated signaling pathway	5.62787	0.0982716
GO:0055074~calcium ion homeostasis	2.19452	0.0983883
GO:0052548~regulation of endopeptidase activity	2.18862	0.0993375

## Sheet: CD8+ Hub Genes
Supplementary Table S5. GO Biological Process Terms Enriched for by Top CD8+ T cell Hub Genes
Term	Fold Enrichment	Pvalue
GO:0002252~immune effector process	12.9751	3.61724e-08
GO:0006952~defense response	6.8441	8.0125e-08
GO:0046649~lymphocyte activation	14.4574	2.03351e-07
GO:0002250~adaptive immune response	21.4987	2.2734e-07
GO:0045321~leukocyte activation	12.3838	5.82562e-07
GO:0002449~lymphocyte mediated immunity	28.1655	9.12465e-07
GO:0001906~cell killing	50.2081	1.65322e-06
GO:0002443~leukocyte mediated immunity	21.7201	3.27603e-06
GO:0001775~cell activation	9.39805	3.73319e-06
GO:0006955~immune response	6.16434	1.09441e-05
GO:0006968~cellular defense response	75.7237	1.42297e-05
GO:0002228~natural killer cell mediated immunity	74.5023	1.49463e-05
GO:0042110~T cell activation	15.5701	1.65635e-05
GO:0070489~T cell aggregation	15.5701	1.65635e-05
GO:0071593~lymphocyte aggregation	15.5352	1.67442e-05
GO:0070486~leukocyte aggregation	15.2952	1.80533e-05
GO:0007159~leukocyte cell-cell adhesion	14.1402	2.63643e-05
GO:0002456~T cell mediated immunity	57.7393	3.21988e-05
GO:0034109~homotypic cell-cell adhesion	13.2734	3.5734e-05
GO:0001909~leukocyte mediated cytotoxicity	53.711	3.99957e-05
GO:0002418~immune response to tumor cell	247.454	5.40218e-05
GO:0009607~response to biotic stimulus	8.32492	5.50244e-05
GO:0002347~response to tumor cell	203.786	8.06261e-05
GO:0016337~single organismal cell-cell adhesion	9.59656	0.000167099
GO:0098602~single organism cell adhesion	8.98666	0.000227454
GO:0001913~T cell mediated cytotoxicity	111.753	0.000273925
GO:0001912~positive regulation of leukocyte mediated cytotoxicity	98.9816	0.000349871
GO:0098609~cell-cell adhesion	7.75024	0.000453195
GO:0031343~positive regulation of cell killing	86.6089	0.000457615
GO:0051707~response to other organism	7.43424	0.000549299
GO:0043207~response to external biotic stimulus	7.43424	0.000549299
GO:0001910~regulation of leukocyte mediated cytotoxicity	66.6223	0.000773723
GO:0098542~defense response to other organism	10.112	0.000853469
GO:0050776~regulation of immune response	6.72691	0.000869127
GO:0042267~natural killer cell mediated cytotoxicity	61.8635	0.000896964
GO:0002460~adaptive immune response based on somatic recombination of immune receptors built from immunoglobulin superfamily domains	18.701	0.00089964
GO:0031341~regulation of cell killing	55.8767	0.00109841
GO:0002708~positive regulation of lymphocyte mediated immunity	49.4908	0.0013977
GO:0002705~positive regulation of leukocyte mediated immunity	40.2832	0.00210007
GO:0032609~interferon-gamma production	32.9939	0.00311027
GO:0002706~regulation of lymphocyte mediated immunity	30.9318	0.00352971
GO:0009615~response to virus	11.3492	0.0037533
GO:0007155~cell adhesion	4.82501	0.00384916
GO:0022610~biological adhesion	4.80493	0.00392007
GO:0002697~regulation of immune effector process	10.9458	0.00415563
GO:0002682~regulation of immune system process	4.43864	0.00553408
GO:0002703~regulation of leukocyte mediated immunity	22.4958	0.00656366
GO:0002699~positive regulation of immune effector process	21.7884	0.00698239
GO:0002857~positive regulation of natural killer cell mediated immune response to tumor cell	256.619	0.00721551
GO:2000501~regulation of natural killer cell chemotaxis	256.619	0.00721551
GO:0002420~natural killer cell mediated cytotoxicity directed against tumor cell target	256.619	0.00721551
GO:0002860~positive regulation of natural killer cell mediated cytotoxicity directed against tumor cell target	256.619	0.00721551
GO:0002858~regulation of natural killer cell mediated cytotoxicity directed against tumor cell target	256.619	0.00721551
GO:0002855~regulation of natural killer cell mediated immune response to tumor cell	256.619	0.00721551
GO:0002423~natural killer cell mediated immune response to tumor cell	256.619	0.00721551
GO:0002839~positive regulation of immune response to tumor cell	209.961	0.00881242
GO:0002836~positive regulation of response to tumor cell	209.961	0.00881242
GO:0035747~natural killer cell chemotaxis	209.961	0.00881242
GO:0002837~regulation of immune response to tumor cell	192.464	0.00960998
GO:0002834~regulation of response to tumor cell	192.464	0.00960998
GO:0045087~innate immune response	5.05598	0.0105699
GO:0009605~response to external stimulus	3.03663	0.0119026
GO:0036037~CD8-positive, alpha-beta T cell activation	153.971	0.0119991
GO:0001816~cytokine production	7.2628	0.0129002
GO:0002831~regulation of response to biotic stimulus	14.8685	0.0145293
GO:0045954~positive regulation of natural killer cell mediated cytotoxicity	115.479	0.0159692
GO:1901623~regulation of lymphocyte chemotaxis	115.479	0.0159692
GO:0002717~positive regulation of natural killer cell mediated immunity	104.981	0.0175531
GO:0048584~positive regulation of response to stimulus	3.21369	0.0213841
GO:0031347~regulation of defense response	5.79566	0.0235607
GO:0019835~cytolysis	76.9857	0.0238652
GO:0030098~lymphocyte differentiation	11.2479	0.0245673
GO:0042269~regulation of natural killer cell mediated cytotoxicity	67.9286	0.0270072
GO:0051607~defense response to virus	10.6269	0.0273046
GO:0002715~regulation of natural killer cell mediated immunity	65.9878	0.0277912
GO:0002833~positive regulation of response to biotic stimulus	62.4208	0.0293576
GO:2000401~regulation of lymphocyte migration	60.7782	0.0301399
GO:0001819~positive regulation of cytokine production	8.72634	0.0392368
GO:0048247~lymphocyte chemotaxis	46.1914	0.0394821
GO:0031349~positive regulation of defense response	7.90949	0.0468951
GO:0002521~leukocyte differentiation	7.46629	0.052021
GO:0007166~cell surface receptor signaling pathway	2.52412	0.0547699
GO:0072676~lymphocyte migration	31.638	0.0571562
GO:0030101~natural killer cell activation	28.5132	0.063233
GO:0043087~regulation of GTPase activity	6.15339	0.0732745
GO:0002688~regulation of leukocyte chemotaxis	23.81	0.0752783
GO:0032649~regulation of interferon-gamma production	23.81	0.0752783
GO:0001817~regulation of cytokine production	5.97303	0.0771777
GO:0046631~alpha-beta T cell activation	20.4387	0.0871805
