# Supplementary material for: Transcriptional landscape of epithelial and immune cell populations revealed through FACS-seq of healthy human skin
Source: Sci Rep. 2017 May 2;7:1343. doi: 10.1038/s41598-017-01468-y (PMC5430950; doi:10.1038/s41598-017-01468-y)
Supplement: Supplementary file 7 — Supplementary Table 6 [file 41598_2017_1468_MOESM7_ESM.xls]

## Sheet: Sheet1
Supplementary Table S6. Anatomic location of sample, gender, and age
Experiment	University	Site	Gender	Age
KT09	Ohio	Breast	F	36
KT14	OR (UCSF)	Right lateral chest wall	F	61
KT16	OR (UCSF)	Abdomen	M	30
KT17	OR (UCSF)	Breast	F	24
KT18	OR (UCSF)	Chin	M	51
KT19	Ohio	schul	M	55
KT20	OR (UCSF)	Abdomen	M	42
KT22	OR (UCSF)	Abdomen	F	40
KT25	OR (UCSF)	Abdomen	F	62
KT30	OR (UCSF)	Breast	M	24
KT31	OR (UCSF)	Abdomen	M	50
